# Supplementary material for: Genomic analysis of morphometric traits in bighorn sheep using the Ovine Infinium® HD SNP BeadChip
Source: PeerJ. 2018 Feb 12;6:e4364. doi: 10.7717/peerj.4364 (PMC5817937; doi:10.7717/peerj.4364)
Supplement: Supplemental Information 2 — tped formatted genotypes for use in GWAS analyses. [file peerj-06-4364-s004.tped]

1 oar3_OAR1_1144404 0 1144404 2 2 2 2 2 2 2 2 2 2 2 2 2 2 2 2 2 2 2 2 2 2 2 2 2 2 2 2 2 2 2 2 1 2 2 2 2 2 1 2 2 2 2 2 2 2 2 2 2 2 2 2 2 2 2 2 2 2 2 2 1 2 2 2 2 2 2 2 1 2 2 2 2 2 2 2 2 2 2 2 2 2 1 2 2 2 1 2 2 2 2 2 2 2 1 2 2 2 2 2 2 2 2 2 2 2 1 2 2 2 2 2 2 2 2 2 2 2 2 2 2 2 2 2 1 2 2 2 2 2 2 2 1 2 2 2 2 2 1 2 2 2 2 2 2 2 2 2 2 2 2 2
1 oar3_OAR1_1194465 0 1194465 2 2 1 2 2 2 1 2 1 2 1 2 1 2 1 1 2 2 2 2 2 2 1 1 1 1 2 2 2 2 2 2 1 1 2 2 1 2 1 1 1 1 2 2 1 2 1 2 1 2 1 2 1 2 1 2 2 2 1 2 1 1 1 2 1 1 2 2 0 0 1 1 1 2 1 1 1 2 1 2 2 2 1 2 1 2 1 2 1 2 2 2 2 2 1 2 1 2 2 2 1 2 1 2 1 1 1 2 2 2 1 2 2 2 2 2 1 1 2 2 2 2 1 2 1 1 2 2 2 2 2 2 1 2 2 2 1 2 1 2 2 2 2 2 2 2 2 2 1 2 2 2
1 oar3_OAR1_1416981 0 1416981 2 2 1 2 2 2 2 2 1 2 2 2 1 1 1 2 2 2 2 2 2 2 1 2 1 2 1 2 2 2 1 2 2 2 2 2 2 2 1 2 1 1 2 2 2 2 2 2 2 2 1 2 1 2 1 2 2 2 2 2 2 2 2 2 1 2 2 2 1 2 1 2 2 2 1 2 1 2 2 2 2 2 2 2 1 2 1 2 1 2 2 2 1 2 2 2 0 0 1 2 2 2 1 2 1 1 2 2 2 2 1 2 2 2 1 2 1 2 2 2 2 2 2 2 1 2 1 2 1 2 1 2 2 2 1 2 1 1 2 2 0 0 2 2 1 2 2 2 2 2 1 2
1 oar3_OAR1_1633295 0 1633295 1 2 1 1 2 2 2 2 1 2 1 2 1 2 1 2 2 2 2 2 1 1 1 2 1 2 1 2 1 2 2 2 2 2 2 2 2 2 1 2 1 1 2 2 1 2 1 1 2 2 1 1 2 2 1 1 1 2 2 2 2 2 1 2 1 2 2 2 2 2 1 2 2 2 1 2 1 1 2 2 2 2 2 2 1 2 2 2 1 2 2 2 1 2 1 2 1 2 1 2 2 2 1 1 1 1 2 2 2 2 2 2 2 2 2 2 1 1 1 1 1 2 2 2 1 2 2 2 1 2 1 2 2 2 1 2 1 2 2 2 1 2 1 2 1 2 1 1 1 2 2 2
1 oar3_OAR1_2707626 1.31087 2707626 2 2 2 2 1 2 1 2 1 2 1 2 2 2 2 2 2 2 1 1 2 2 1 2 1 2 2 2 2 2 2 2 1 1 2 2 1 2 1 2 2 2 2 2 1 2 2 2 1 1 2 2 2 2 2 2 2 2 1 2 1 2 1 2 1 2 1 1 1 2 1 2 1 1 2 2 2 2 1 2 1 2 1 1 2 2 1 2 2 2 1 2 2 2 1 2 2 2 2 2 1 2 2 2 2 2 1 2 2 2 1 2 1 1 2 2 2 2 2 2 1 2 1 1 1 2 2 2 2 2 2 2 1 1 2 2 2 2 1 2 2 2 1 2 2 2 2 2 1 2 1 2
1 oar3_OAR1_3832262 4.79871 3832262 1 1 1 2 1 1 2 2 2 2 1 2 1 1 2 2 1 1 1 1 1 1 2 2 2 2 1 1 1 2 1 2 1 2 2 2 2 2 1 2 1 1 1 1 1 2 1 1 2 2 1 1 1 2 1 2 1 1 1 2 1 2 1 2 2 2 2 2 1 1 2 2 1 2 1 2 1 2 2 2 1 2 1 2 1 2 1 1 1 2 1 2 1 1 1 1 1 1 1 1 2 2 1 1 2 2 1 1 1 1 1 2 2 2 1 1 1 2 1 1 1 1 2 2 1 1 1 1 2 2 1 1 1 2 1 1 1 2 1 1 1 1 1 1 1 1 1 1 1 2 1 1
1 oar3_OAR1_3836920 4.81316 3836920 1 1 1 2 1 1 1 2 2 2 1 2 1 1 1 2 1 1 1 1 1 1 2 2 2 2 1 1 1 2 1 2 1 2 2 2 1 2 1 2 1 1 1 1 1 2 1 1 2 2 1 1 1 2 1 2 1 1 1 2 1 1 1 2 2 2 2 2 1 1 2 2 1 2 1 2 1 2 2 2 1 2 1 2 1 2 1 1 1 2 1 2 1 1 1 1 1 1 1 1 1 2 1 1 2 2 1 1 1 1 1 2 2 2 1 1 1 2 1 1 1 1 2 2 1 1 1 1 2 2 1 1 0 0 1 1 1 2 1 1 1 1 1 1 1 1 1 1 1 2 1 1
1 oar3_OAR1_3958162 5.18917 3958162 2 2 0 0 2 2 1 2 1 1 1 2 2 2 1 2 2 2 2 2 2 2 1 1 1 1 2 2 1 2 1 2 1 2 1 1 1 2 1 2 2 2 2 2 1 2 2 2 1 1 2 2 2 2 1 2 2 2 1 2 2 2 1 2 1 1 1 1 2 2 1 1 1 2 1 2 1 2 1 1 1 2 1 2 1 2 2 2 1 2 1 2 2 2 2 2 2 2 2 2 1 2 2 2 1 1 2 2 2 2 1 2 1 1 2 2 1 2 2 2 2 2 1 1 2 2 2 2 1 1 2 2 1 2 2 2 1 2 2 2 2 2 2 2 2 2 2 2 1 2 2 2
1 oar3_OAR1_4964098 7.84999 4964098 2 2 1 2 1 2 1 2 1 2 1 2 2 2 1 2 1 2 1 2 2 2 1 1 1 2 1 2 1 2 1 2 1 1 1 1 1 2 1 1 1 1 2 2 1 2 1 2 1 1 1 2 2 2 1 2 2 2 1 2 1 2 1 2 1 2 1 1 2 2 1 1 1 1 1 1 1 2 1 1 1 2 1 1 1 2 1 1 1 2 1 1 2 2 2 2 1 2 1 2 1 2 1 2 2 2 1 1 1 2 1 2 1 1 1 2 1 2 2 2 1 2 1 1 1 2 1 2 1 1 1 2 1 1 2 2 1 2 1 1 2 2 1 2 1 2 2 2 2 2 1 1
1 oar3_OAR1_5933678 9.96905 5933678 2 2 2 2 2 2 2 2 1 2 2 2 2 2 2 2 2 2 2 2 2 2 2 2 2 2 2 2 2 2 2 2 1 2 2 2 1 2 2 2 2 2 2 2 2 2 2 2 1 2 2 2 2 2 2 2 2 2 2 2 1 2 2 2 2 2 2 2 2 2 2 2 2 2 2 2 2 2 2 2 1 2 1 1 2 2 1 2 2 2 2 2 2 2 2 2 2 2 2 2 1 2 2 2 2 2 2 2 2 2 2 2 1 2 2 2 2 2 2 2 1 2 1 2 1 2 2 2 2 2 2 2 1 1 2 2 2 2 1 2 2 2 2 2 2 2 2 2 2 2 2 2
1 oar3_OAR1_6795639 12.0109 6795639 1 2 2 2 2 2 2 2 1 2 2 2 2 2 2 2 2 2 2 2 2 2 2 2 2 2 2 2 2 2 2 2 1 2 2 2 1 2 2 2 1 2 1 2 2 2 2 2 1 2 2 2 2 2 2 2 2 2 2 2 1 2 2 2 2 2 2 2 2 2 2 2 2 2 2 2 2 2 2 2 2 2 1 1 0 0 1 2 2 2 1 2 1 2 2 2 2 2 1 2 1 2 2 2 2 2 1 2 2 2 2 2 2 2 1 2 2 2 2 2 1 2 1 2 1 2 2 2 2 2 1 2 1 1 2 2 2 2 1 2 2 2 2 2 2 2 2 2 1 2 2 2
1 s49628.1 12.0285 6832517 1 2 1 2 2 2 2 2 1 1 2 2 1 1 2 2 2 2 2 2 2 2 2 2 2 2 1 2 2 2 1 2 1 2 2 2 1 2 1 2 2 2 1 1 2 2 2 2 1 2 1 2 2 2 1 2 2 2 2 2 1 2 2 2 1 2 2 2 1 2 2 2 2 2 2 2 2 2 2 2 2 2 1 1 1 1 1 1 1 2 1 2 1 1 1 2 2 2 1 1 1 2 2 2 1 2 1 1 1 2 2 2 2 2 1 1 2 2 2 2 1 2 1 2 1 2 1 2 1 2 1 1 1 1 1 2 1 1 1 2 1 2 2 2 1 2 1 2 1 2 1 2
1 oar3_OAR1_7678703 13.6428 7678703 2 2 2 2 2 2 2 2 2 2 2 2 2 2 2 2 2 2 2 2 2 2 2 2 2 2 1 2 2 2 2 2 2 2 2 2 2 2 1 2 2 2 2 2 2 2 2 2 2 2 2 2 2 2 2 2 2 2 2 2 2 2 2 2 2 2 2 2 2 2 2 2 2 2 2 2 2 2 2 2 2 2 2 2 2 2 1 2 2 2 2 2 2 2 2 2 2 2 1 2 2 2 2 2 2 2 2 2 2 2 2 2 2 2 2 2 2 2 2 2 2 2 2 2 2 2 1 2 2 2 1 2 2 2 2 2 1 2 2 2 2 2 2 2 1 2 2 2 2 2 1 2
1 oar3_OAR1_7703544 13.655 7703544 2 2 2 2 2 2 2 2 2 2 1 2 2 2 2 2 2 2 1 2 1 2 2 2 2 2 1 2 1 2 2 2 2 2 2 2 2 2 2 2 2 2 2 2 2 2 1 2 2 2 2 2 2 2 2 2 1 2 2 2 2 2 2 2 2 2 2 2 2 2 2 2 2 2 2 2 2 2 2 2 2 2 2 2 2 2 2 2 2 2 2 2 2 2 1 2 2 2 2 2 2 2 1 2 1 2 2 2 2 2 1 2 2 2 2 2 1 2 1 2 1 2 2 2 1 2 2 2 2 2 2 2 2 2 1 2 2 2 2 2 1 2 2 2 2 2 1 2 1 2 2 2
1 oar3_OAR1_7756588 13.681 7756588 2 2 0 0 2 2 2 2 2 2 1 2 2 2 2 2 2 2 1 2 1 2 2 2 2 2 1 2 1 2 2 2 2 2 2 2 2 2 2 2 2 2 2 2 2 2 1 2 2 2 2 2 2 2 2 2 1 2 2 2 2 2 2 2 2 2 2 2 0 0 2 2 2 2 2 2 2 2 2 2 2 2 2 2 2 2 2 2 2 2 2 2 2 2 1 2 2 2 2 2 2 2 1 2 1 2 2 2 2 2 1 2 2 2 2 2 1 2 1 2 1 2 2 2 1 2 2 2 2 2 2 2 2 2 1 2 2 2 2 2 1 2 2 2 2 2 1 2 1 2 2 2
1 oar3_OAR1_8453333 14.3637 8453333 2 2 2 2 2 2 1 2 2 2 2 2 2 2 1 2 2 2 2 2 2 2 2 2 2 2 2 2 2 2 2 2 2 2 2 2 1 2 2 2 2 2 1 1 2 2 2 2 2 2 2 2 1 2 2 2 2 2 2 2 1 2 2 2 2 2 2 2 2 2 2 2 2 2 2 2 2 2 2 2 2 2 2 2 1 2 2 2 2 2 1 2 2 2 2 2 2 2 2 2 1 2 2 2 2 2 1 2 2 2 2 2 2 2 1 2 2 2 2 2 2 2 2 2 2 2 2 2 2 2 2 2 2 2 2 2 2 2 2 2 2 2 2 2 2 2 2 2 2 2 2 2
1 oar3_OAR1_8859046 14.898 8859046 1 2 2 2 2 2 2 2 1 2 2 2 2 2 2 2 2 2 2 2 2 2 2 2 2 2 1 2 2 2 2 2 1 2 2 2 1 2 1 2 2 2 2 2 2 2 2 2 1 2 1 2 1 2 2 2 2 2 2 2 1 2 2 2 2 2 2 2 2 2 2 2 2 2 1 2 2 2 2 2 2 2 1 1 2 2 1 1 2 2 2 2 1 2 2 2 1 2 1 1 1 2 2 2 2 2 2 2 2 2 2 2 1 2 2 2 2 2 2 2 1 2 1 2 2 2 1 2 2 2 1 1 1 1 2 2 1 2 2 2 2 2 2 2 1 2 2 2 1 2 1 2
1 oar3_OAR1_9653600 16.6354 9653600 2 2 2 2 2 2 1 2 1 2 1 2 1 2 1 2 2 2 2 2 1 2 2 2 2 2 1 2 1 2 2 2 2 2 1 2 2 2 2 2 2 2 2 2 2 2 1 2 2 2 2 2 2 2 1 2 1 1 2 2 2 2 2 2 1 2 1 2 1 2 2 2 2 2 2 2 2 2 2 2 1 2 2 2 1 2 2 2 1 2 2 2 2 2 1 1 2 2 2 2 2 2 2 2 1 2 2 2 1 1 1 2 2 2 2 2 2 2 2 2 2 2 2 2 1 2 2 2 1 2 2 2 2 2 1 2 1 2 2 2 1 2 2 2 2 2 2 2 2 2 2 2
1 oar3_OAR1_10069651 16.7081 10069651 2 2 0 0 2 2 2 2 2 2 2 2 1 2 2 2 2 2 1 2 2 2 2 2 2 2 2 2 2 2 1 2 2 2 2 2 2 2 2 2 2 2 1 2 2 2 2 2 2 2 2 2 1 2 2 2 2 2 2 2 2 2 2 2 2 2 2 2 2 2 2 2 2 2 2 2 2 2 2 2 2 2 2 2 2 2 2 2 2 2 2 2 2 2 2 2 2 2 2 2 2 2 1 2 2 2 2 2 2 2 2 2 2 2 1 2 2 2 2 2 1 2 2 2 2 2 2 2 2 2 2 2 2 2 1 2 2 2 1 2 1 2 2 2 2 2 2 2 1 2 2 2
1 oar3_OAR1_10169957 16.7257 10169957 2 2 2 2 2 2 1 2 1 2 2 2 1 2 1 2 2 2 2 2 2 2 2 2 2 2 2 2 2 2 2 2 2 2 2 2 2 2 2 2 2 2 2 2 2 2 2 2 2 2 2 2 2 2 1 2 2 2 2 2 2 2 2 2 1 2 1 2 1 2 2 2 2 2 2 2 2 2 2 2 2 2 2 2 1 2 2 2 1 2 2 2 2 2 1 2 2 2 2 2 2 2 2 2 2 2 2 2 1 2 2 2 2 2 2 2 2 2 2 2 2 2 2 2 2 2 2 2 2 2 2 2 2 2 2 2 1 2 2 2 2 2 2 2 2 2 2 2 2 2 2 2
1 oar3_OAR1_10405227 16.7668 10405227 2 2 1 2 2 2 1 2 2 2 2 2 2 2 2 2 1 2 2 2 2 2 1 2 2 2 2 2 1 2 2 2 1 2 2 2 1 2 1 2 1 2 2 2 2 2 2 2 1 2 1 1 2 2 1 2 2 2 2 2 1 2 1 1 1 2 1 2 1 2 1 2 1 2 1 1 1 2 1 2 2 2 2 2 2 2 2 2 1 2 1 2 1 2 2 2 1 2 2 2 1 2 1 2 1 2 2 2 2 2 2 2 1 2 2 2 2 2 1 2 2 2 2 2 2 2 2 2 2 2 2 2 2 2 2 2 2 2 1 2 2 2 2 2 1 2 2 2 2 2 2 2
1 oar3_OAR1_11206084 19.1585 11206084 2 2 2 2 2 2 1 2 1 2 2 2 1 2 1 2 2 2 2 2 2 2 2 2 2 2 2 2 2 2 2 2 2 2 2 2 2 2 2 2 2 2 2 2 2 2 2 2 2 2 2 2 2 2 1 2 2 2 2 2 2 2 2 2 2 2 1 2 1 2 2 2 2 2 2 2 2 2 2 2 2 2 2 2 1 2 2 2 1 2 2 2 2 2 1 2 2 2 2 2 2 2 2 2 2 2 2 2 1 2 2 2 2 2 2 2 2 2 2 2 2 2 2 2 2 2 1 2 2 2 2 2 2 2 2 2 1 2 2 2 2 2 2 2 2 2 2 2 2 2 2 2
1 oar3_OAR1_13736903 23.5675 13736903 1 2 2 2 2 2 2 2 2 2 2 2 2 2 2 2 2 2 2 2 1 1 2 2 2 2 1 2 2 2 2 2 1 2 2 2 2 2 1 2 2 2 2 2 1 2 1 2 2 2 2 2 2 2 2 2 1 2 2 2 2 2 2 2 2 2 2 2 2 2 2 2 2 2 1 2 2 2 2 2 1 2 2 2 2 2 2 2 2 2 2 2 1 2 2 2 2 2 1 2 2 2 2 2 2 2 1 2 1 2 1 2 2 2 2 2 1 2 2 2 2 2 2 2 1 2 2 2 1 2 2 2 2 2 1 1 2 2 2 2 2 2 2 2 2 2 2 2 1 2 2 2
1 oar3_OAR1_13830733 23.9155 13830733 2 2 0 0 1 2 2 2 1 2 1 2 1 1 1 2 1 1 1 1 2 2 1 2 1 1 1 2 2 2 1 2 1 2 2 2 2 2 1 2 1 2 2 2 1 2 1 2 1 2 1 2 2 2 1 2 2 2 1 1 2 2 1 1 1 2 1 2 2 2 1 2 1 1 1 2 1 2 1 2 2 2 1 1 2 2 1 1 1 1 2 2 2 2 1 2 1 1 1 2 1 2 1 2 2 2 2 2 1 2 1 2 1 2 1 2 2 2 2 2 1 2 1 2 2 2 1 1 2 2 1 1 1 2 2 2 1 1 2 2 1 2 1 1 1 1 1 2 2 2 1 1
1 oar3_OAR1_15226153 27.3535 15226153 1 1 1 2 1 1 1 2 1 1 1 1 1 1 1 1 1 2 1 2 1 2 1 1 1 1 2 2 1 1 1 2 1 1 1 2 2 2 1 2 2 2 2 2 1 1 1 2 1 2 2 2 1 2 1 2 1 2 1 1 2 2 2 2 1 1 1 2 1 1 1 2 1 2 1 2 1 2 1 2 1 2 1 1 1 2 1 2 1 2 2 2 1 2 1 1 1 2 1 2 1 2 1 2 1 2 1 1 1 2 1 2 1 2 1 1 1 1 1 1 1 1 1 2 1 1 1 2 1 1 1 2 1 2 1 2 1 2 1 2 1 1 1 1 1 2 2 2 1 1 1 2
1 oar3_OAR1_15311211 27.5051 15311211 2 2 1 2 1 2 2 2 1 2 1 2 1 1 2 2 1 2 1 2 2 2 1 2 1 1 2 2 2 2 1 2 2 2 1 2 1 1 2 2 2 2 2 2 1 2 1 2 1 2 2 2 2 2 1 2 2 2 1 2 1 1 2 2 1 2 1 2 2 2 2 2 1 2 2 2 2 2 2 2 1 2 1 2 2 2 2 2 1 2 2 2 2 2 1 2 1 2 2 2 1 1 2 2 1 2 2 2 1 2 1 2 1 2 1 2 2 2 2 2 2 2 1 2 2 2 1 2 2 2 1 2 1 2 2 2 1 2 2 2 2 2 1 2 1 2 2 2 2 2 2 2
1 oar3_OAR1_15511823 27.8626 15511823 2 2 2 2 2 2 2 2 2 2 2 2 2 2 2 2 1 2 1 2 1 2 2 2 2 2 1 2 2 2 2 2 2 2 2 2 2 2 2 2 1 2 2 2 2 2 1 2 2 2 2 2 2 2 2 2 1 2 2 2 2 2 1 1 2 2 2 2 2 2 1 2 1 2 2 2 2 2 2 2 2 2 2 2 2 2 2 2 1 2 2 2 2 2 2 2 2 2 2 2 2 2 1 2 2 2 2 2 1 2 1 2 2 2 2 2 2 2 2 2 2 2 2 2 2 2 2 2 2 2 2 2 2 2 1 2 2 2 2 2 2 2 2 2 2 2 1 2 2 2 2 2
1 oar3_OAR1_16572161 29.7522 16572161 1 1 1 2 1 2 1 1 1 2 2 2 2 2 1 1 1 2 1 2 1 1 1 2 2 2 1 1 1 2 1 2 1 1 2 2 2 2 1 1 1 2 1 2 2 2 1 2 1 2 1 2 2 2 1 2 1 2 1 2 2 2 1 1 1 2 1 2 1 2 1 1 1 2 1 2 1 1 1 1 1 2 1 2 1 1 1 1 1 2 1 1 1 1 2 2 2 2 1 1 2 2 1 2 2 2 1 2 1 2 1 2 1 2 2 2 1 1 1 1 1 2 1 2 1 1 1 2 1 1 1 2 1 2 1 1 1 2 1 2 1 2 1 2 1 2 1 1 1 1 1 1
1 oar3_OAR1_17217443 30.9021 17217443 2 2 2 2 2 2 2 2 2 2 2 2 2 2 2 2 2 2 2 2 2 2 2 2 2 2 2 2 2 2 1 2 2 2 1 2 1 2 2 2 2 2 2 2 2 2 2 2 2 2 2 2 2 2 2 2 2 2 2 2 1 2 2 2 2 2 2 2 2 2 2 2 2 2 2 2 2 2 2 2 1 2 2 2 2 2 2 2 2 2 2 2 2 2 2 2 2 2 2 2 2 2 2 2 1 2 2 2 2 2 2 2 2 2 2 2 2 2 2 2 2 2 1 2 2 2 2 2 2 2 2 2 1 2 2 2 2 2 2 2 2 2 2 2 2 2 2 2 2 2 2 2
1 oar3_OAR1_17291962 31.0349 17291962 1 2 1 2 1 2 1 1 1 2 2 2 1 2 1 1 1 2 1 2 1 2 2 2 2 2 1 1 2 2 2 2 1 1 2 2 1 2 1 1 1 2 1 2 2 2 1 2 1 2 1 2 1 2 1 2 1 2 2 2 1 2 1 1 2 2 1 2 1 2 1 1 1 2 1 2 1 1 1 2 2 2 1 2 1 1 1 1 2 2 1 2 1 2 2 2 2 2 1 2 2 2 1 2 2 2 2 2 1 2 2 2 1 2 2 2 1 2 1 1 1 2 1 2 1 2 1 2 1 2 1 2 1 2 1 2 1 2 1 2 1 2 1 2 1 2 1 1 1 2 1 2
1 oar3_OAR1_17762990 31.8743 17762990 2 2 2 2 2 2 2 2 2 2 2 2 2 2 2 2 2 2 2 2 2 2 2 2 2 2 2 2 2 2 2 2 1 2 2 2 2 2 2 2 2 2 2 2 2 2 2 2 2 2 2 2 2 2 2 2 2 2 2 2 2 2 2 2 2 2 2 2 2 2 2 2 2 2 2 2 1 2 2 2 2 2 1 2 2 2 1 2 2 2 2 2 2 2 2 2 2 2 2 2 2 2 2 2 2 2 2 2 2 2 2 2 2 2 2 2 2 2 2 2 1 2 1 2 2 2 2 2 2 2 2 2 1 2 2 2 2 2 2 2 1 2 1 2 2 2 2 2 2 2 2 2
1 oar3_OAR1_19908381 37.661 19908381 1 2 1 2 1 2 2 2 1 2 1 1 1 1 2 2 1 2 1 2 1 2 1 1 1 2 2 2 1 1 1 2 2 2 1 2 2 2 1 2 1 2 2 2 1 1 1 2 1 2 2 2 1 2 2 2 1 2 1 1 1 2 2 2 1 1 1 2 1 2 2 2 1 2 2 2 2 2 1 2 1 2 1 2 2 2 2 2 1 1 1 2 1 2 1 1 2 2 1 2 1 1 1 2 1 2 1 1 1 2 1 1 1 2 1 1 1 2 2 2 1 2 1 2 1 2 1 2 1 2 1 2 2 2 1 2 1 2 1 2 1 2 1 2 1 2 2 2 1 2 1 2
1 oar3_OAR1_20802484 39.3326 20802484 0 0 2 2 2 2 2 2 2 2 2 2 2 2 2 2 2 2 2 2 1 2 1 2 2 2 2 2 1 2 1 2 2 2 2 2 2 2 1 2 2 2 2 2 2 2 2 2 2 2 2 2 2 2 2 2 0 0 1 2 2 2 2 2 1 2 2 2 0 0 2 2 2 2 2 2 2 2 1 2 2 2 2 2 2 2 2 2 1 2 1 2 1 2 0 0 2 2 1 2 2 2 2 2 2 2 1 1 2 2 0 0 2 2 1 2 1 2 2 2 2 2 2 2 0 0 2 2 1 2 2 2 2 2 1 2 2 2 2 2 2 2 2 2 2 2 2 2 1 2 1 2
1 oar3_OAR1_20905961 39.4357 20905961 1 2 2 2 2 2 2 2 2 2 2 2 2 2 2 2 1 2 1 2 1 2 1 2 2 2 2 2 1 2 1 2 2 2 2 2 2 2 1 2 1 2 1 2 2 2 2 2 2 2 2 2 2 2 1 2 1 2 1 2 2 2 1 2 1 2 2 2 1 2 1 2 1 2 2 2 2 2 1 2 2 2 2 2 2 2 2 2 1 2 1 2 1 2 1 2 2 2 1 2 2 2 1 2 2 2 1 1 2 2 1 2 2 2 1 2 1 2 2 2 2 2 2 2 1 2 2 2 1 2 2 2 2 2 1 2 2 2 2 2 2 2 2 2 2 2 1 2 1 2 1 2
1 oar3_OAR1_21189325 39.7181 21189325 1 2 2 2 2 2 2 2 2 2 2 2 2 2 2 2 1 2 1 2 1 2 1 2 2 2 2 2 1 2 1 2 2 2 2 2 2 2 1 2 1 2 1 2 2 2 2 2 2 2 2 2 2 2 1 2 1 2 1 2 2 2 1 2 1 2 2 2 1 2 1 2 1 2 2 2 2 2 1 2 2 2 2 2 2 2 2 2 1 2 1 2 1 2 1 2 2 2 1 2 2 2 1 2 2 2 1 1 2 2 1 2 2 2 1 2 1 2 2 2 2 2 2 2 1 2 2 2 1 2 2 2 2 2 1 2 2 2 2 2 2 2 2 2 2 2 1 2 1 2 1 2
1 s13809.1 40.8683 22224050 1 2 0 0 1 2 2 2 2 2 1 2 2 2 2 2 2 2 1 2 1 2 1 1 1 2 2 2 1 2 1 2 2 2 2 2 2 2 2 2 2 2 2 2 2 2 2 2 2 2 2 2 2 2 2 2 1 2 1 2 2 2 2 2 1 2 2 2 1 2 2 2 1 2 2 2 2 2 1 2 2 2 2 2 2 2 2 2 1 2 1 2 2 2 1 2 2 2 1 2 2 2 2 2 2 2 1 1 2 2 1 2 2 2 1 2 1 2 2 2 2 2 2 2 1 2 2 2 1 2 2 2 2 2 1 2 2 2 2 2 2 2 2 2 2 2 2 2 1 2 1 2
1 oar3_OAR1_22889133 41.7509 22889133 1 2 1 2 1 2 1 2 1 1 1 2 1 1 1 2 1 2 2 2 2 2 2 2 1 2 1 2 1 2 1 2 1 2 1 1 1 1 1 2 2 2 2 2 1 1 1 1 1 2 2 2 2 2 2 2 2 2 2 2 1 1 1 2 1 2 1 2 1 2 1 2 2 2 1 2 2 2 2 2 1 2 1 2 1 2 1 2 1 2 2 2 2 2 1 2 1 2 2 2 1 1 1 2 1 1 2 2 1 2 2 2 1 2 1 2 2 2 1 2 1 2 1 2 1 2 2 2 1 2 1 2 1 2 1 2 1 2 1 2 1 2 1 2 1 2 2 2 1 2 2 2
1 oar3_OAR1_23286062 42.77 23286062 1 1 1 2 1 1 1 2 1 2 1 2 1 2 1 2 2 2 1 2 1 1 1 1 1 1 1 1 1 2 1 2 1 2 2 2 1 2 1 1 2 2 1 2 2 2 1 2 2 2 2 2 2 2 2 2 1 2 1 2 2 2 1 2 1 2 2 2 1 1 1 2 1 2 1 2 2 2 1 2 2 2 2 2 1 2 1 2 1 2 1 2 1 2 1 2 1 2 1 1 2 2 2 2 1 2 1 1 1 2 1 2 2 2 1 2 1 2 1 2 2 2 2 2 1 1 1 2 1 1 1 2 2 2 1 1 1 2 2 2 2 2 2 2 2 2 2 2 1 2 1 1
1 oar3_OAR1_23288861 42.77 23288861 1 1 1 2 1 1 1 2 1 2 1 2 1 2 1 2 2 2 1 2 1 1 1 1 1 1 1 1 1 2 1 2 1 2 2 2 1 2 1 1 2 2 1 2 2 2 1 2 2 2 2 2 2 2 2 2 0 0 1 2 2 2 1 2 1 2 2 2 1 1 1 2 1 2 1 2 2 2 1 2 2 2 2 2 1 2 1 2 1 2 1 2 1 2 1 2 1 2 1 1 2 2 2 2 1 2 1 1 1 2 1 2 2 2 1 2 1 2 1 2 2 2 2 2 1 1 1 2 1 1 1 2 2 2 1 1 1 2 2 2 2 2 2 2 2 2 2 2 1 2 1 1
1 oar3_OAR1_23332001 42.7767 23332001 2 2 0 0 2 2 2 2 2 2 2 2 2 2 2 2 1 2 1 2 2 2 2 2 2 2 2 2 2 2 2 2 2 2 2 2 2 2 2 2 1 2 2 2 2 2 2 2 2 2 2 2 2 2 1 2 2 2 1 2 2 2 1 2 2 2 2 2 2 2 1 2 1 2 2 2 2 2 2 2 2 2 2 2 2 2 2 2 2 2 2 2 2 2 2 2 2 2 2 2 2 2 1 2 2 2 2 2 2 2 2 2 2 2 2 2 2 2 2 2 2 2 2 2 2 2 2 2 2 2 2 2 2 2 2 2 2 2 2 2 2 2 2 2 2 2 1 2 2 2 2 2
1 oar3_OAR1_23334081 42.7773 23334081 1 2 1 1 1 2 1 2 1 1 1 2 1 1 1 1 1 2 2 2 2 2 2 2 1 2 1 1 1 2 2 2 1 1 1 2 1 2 1 1 2 2 2 2 1 1 1 1 1 2 2 2 2 2 1 2 1 2 2 2 1 2 1 2 1 2 1 2 1 2 1 2 2 2 1 2 1 2 2 2 1 2 1 1 1 1 1 2 1 2 1 2 1 1 1 2 1 2 1 2 1 1 1 2 2 2 2 2 1 1 2 2 1 2 1 2 1 2 1 1 1 1 2 2 1 2 1 1 1 2 1 1 1 2 1 2 1 1 1 1 1 1 1 2 1 2 2 2 2 2 1 2
1 oar3_OAR1_23339177 42.7788 23339177 1 2 1 1 1 2 1 2 1 1 1 2 1 1 1 1 1 2 2 2 2 2 2 2 1 2 1 1 1 2 2 2 1 1 1 2 1 2 1 1 2 2 2 2 1 1 1 1 1 2 2 2 2 2 1 2 1 2 2 2 1 2 1 2 1 2 1 2 1 2 1 2 2 2 1 2 1 2 2 2 1 2 1 1 1 1 1 2 1 2 1 2 1 1 1 2 1 2 1 2 1 1 1 2 2 2 2 2 1 1 2 2 1 2 1 2 1 2 1 1 1 1 2 2 1 2 1 1 1 2 1 1 1 2 1 2 1 1 1 1 1 1 1 2 1 2 2 2 2 2 1 2
1 oar3_OAR1_23392222 42.7946 23392222 1 1 1 1 1 1 1 1 1 1 1 1 1 1 1 1 1 2 1 2 1 1 1 1 1 1 1 1 1 1 1 2 1 1 1 2 1 2 1 1 1 2 1 2 1 1 1 1 1 1 1 2 2 2 1 2 1 1 1 2 1 2 1 2 1 1 1 1 1 1 1 2 1 2 1 2 1 2 1 1 1 2 1 1 1 1 1 2 1 1 1 1 1 1 1 1 1 2 1 1 1 1 1 2 1 2 1 1 1 1 1 1 1 1 1 1 1 1 1 1 1 1 2 2 1 1 1 1 1 1 1 1 1 2 1 1 1 1 1 1 1 1 1 2 1 2 2 2 1 2 1 1
1 oar3_OAR1_23392497 42.7947 23392497 1 1 1 1 1 1 1 1 1 1 1 1 1 1 1 1 1 2 1 2 1 1 1 1 1 1 1 1 1 1 1 2 1 1 1 2 1 2 1 1 1 2 1 2 1 1 1 1 1 1 1 2 2 2 1 2 1 1 1 2 1 2 1 2 1 1 1 1 1 1 1 2 1 2 1 2 1 2 1 1 1 2 1 1 1 1 1 2 1 1 1 1 1 1 1 1 1 2 1 1 1 1 1 2 1 2 1 1 1 1 1 1 1 1 1 1 1 1 1 1 1 1 2 2 1 1 1 1 1 1 1 1 1 2 1 1 1 1 1 1 1 1 1 2 1 2 2 2 1 2 1 1
1 oar3_OAR1_23408947 42.7996 23408947 1 1 1 1 1 1 1 1 1 1 1 1 1 1 1 1 1 2 1 2 1 1 1 1 1 1 1 1 1 1 1 2 1 1 1 2 1 2 1 1 1 2 1 2 1 1 1 1 1 1 1 2 2 2 1 2 1 1 1 2 1 2 1 2 1 1 1 1 1 1 1 2 1 2 1 2 1 2 1 1 1 2 1 1 1 1 1 2 1 1 1 1 1 1 1 1 1 2 1 1 1 1 1 2 1 2 1 1 1 1 1 1 1 1 1 1 1 1 1 1 1 1 2 2 1 1 1 1 1 1 1 1 1 2 1 1 1 1 1 1 1 1 1 2 1 2 2 2 1 2 1 1
1 oar3_OAR1_23913942 43.1109 23913942 1 1 1 1 1 1 1 1 1 1 1 1 1 1 1 1 1 1 1 1 1 1 1 1 1 1 1 1 1 1 1 2 1 1 1 2 1 2 1 1 1 1 1 2 1 1 1 1 1 1 1 1 2 2 1 1 1 1 1 1 1 2 1 1 1 1 1 1 1 1 1 1 1 1 1 1 1 1 1 1 1 2 1 1 1 1 1 2 1 1 1 1 1 1 1 1 1 1 1 1 1 1 1 1 1 2 1 1 1 1 1 1 1 1 1 1 1 1 1 1 1 1 1 2 1 1 1 1 1 1 1 1 1 2 1 1 1 1 1 1 1 1 1 1 1 1 1 1 1 1 1 1
1 oar3_OAR1_25436618 44.6571 25436618 1 2 2 2 1 2 2 2 2 2 2 2 2 2 2 2 1 2 1 2 2 2 2 2 2 2 2 2 2 2 2 2 2 2 2 2 2 2 2 2 1 2 1 2 2 2 2 2 2 2 2 2 2 2 1 2 0 0 1 2 2 2 1 2 2 2 2 2 1 2 1 2 1 2 2 2 2 2 2 2 2 2 2 2 2 2 2 2 2 2 2 2 2 2 2 2 1 2 1 2 2 2 1 2 2 2 1 1 2 2 2 2 2 2 1 2 2 2 2 2 2 2 2 2 2 2 2 2 2 2 2 2 2 2 2 2 2 2 2 2 2 2 2 2 2 2 1 2 0 0 2 2
1 oar3_OAR1_26411862 45.2711 26411862 1 2 1 1 1 2 1 2 1 1 1 2 1 1 1 2 1 2 2 2 2 2 2 2 1 2 1 2 1 2 2 2 1 2 1 2 1 2 1 2 2 2 1 2 1 1 1 1 1 2 2 2 1 1 1 2 2 2 2 2 1 2 1 2 1 2 1 2 1 1 1 2 2 2 1 2 1 2 2 2 2 2 1 1 1 1 2 2 1 2 1 2 1 2 1 2 2 2 2 2 1 1 1 2 2 2 1 2 1 2 2 2 1 2 1 1 1 2 1 1 1 1 2 2 1 2 1 2 1 2 1 2 1 2 1 2 1 2 1 1 1 1 1 2 1 2 2 2 2 2 2 2
1 oar3_OAR1_26999710 45.9841 26999710 2 2 2 2 2 2 2 2 2 2 1 2 2 2 1 2 2 2 1 2 1 1 1 1 1 2 1 2 1 2 1 2 2 2 2 2 2 2 1 2 2 2 2 2 2 2 2 2 2 2 2 2 2 2 2 2 1 1 1 2 2 2 2 2 1 2 2 2 2 2 2 2 1 2 2 2 2 2 1 2 1 2 2 2 2 2 1 2 2 2 1 2 1 2 1 2 2 2 1 2 2 2 2 2 1 2 2 2 1 2 1 2 2 2 2 2 1 2 2 2 2 2 2 2 1 2 1 2 1 2 1 2 2 2 1 2 1 2 2 2 2 2 2 2 2 2 2 2 2 2 1 1
1 oar3_OAR1_27169369 46.3204 27169369 2 2 2 2 2 2 2 2 2 2 2 2 2 2 2 2 2 2 2 2 2 2 2 2 2 2 2 2 2 2 1 2 2 2 2 2 1 2 2 2 2 2 2 2 2 2 2 2 2 2 2 2 2 2 2 2 2 2 2 2 1 2 2 2 2 2 2 2 1 2 2 2 2 2 2 2 2 2 2 2 1 2 2 2 2 2 1 2 2 2 2 2 2 2 2 2 2 2 2 2 2 2 2 2 1 2 1 2 2 2 2 2 2 2 1 2 2 2 2 2 2 2 1 2 2 2 2 2 2 2 2 2 1 2 2 2 2 2 2 2 2 2 2 2 2 2 2 2 2 2 2 2
1 OAR1_27539263.1 46.3653 27275897 1 1 0 0 1 1 1 1 1 1 1 2 1 1 1 2 1 1 1 2 2 2 2 2 1 2 1 1 1 2 0 0 1 1 1 1 1 1 1 1 1 1 1 2 1 1 1 1 1 1 1 1 1 2 1 1 2 2 1 2 1 1 1 1 1 2 1 1 1 2 1 1 1 2 1 1 1 1 1 2 0 0 1 1 1 1 1 1 1 1 1 2 1 1 1 2 1 1 1 1 1 1 1 1 0 0 1 1 1 2 1 2 1 1 1 1 1 2 1 1 1 1 1 1 1 2 1 1 1 2 1 1 1 1 1 2 1 1 1 1 1 1 1 1 1 1 1 1 1 1 1 2
1 oar3_OAR1_31318706 51.7475 31318706 1 1 1 2 1 1 1 1 1 2 1 2 1 2 1 1 1 2 1 1 1 1 1 1 1 1 1 2 1 2 1 2 1 1 1 2 1 2 1 2 1 1 2 2 2 2 1 2 1 2 1 1 2 2 2 2 1 2 1 1 2 2 1 1 1 2 1 2 1 2 1 2 1 1 1 2 1 2 1 1 1 2 2 2 1 2 2 2 1 2 1 2 2 2 1 2 1 2 1 2 2 2 1 2 1 2 1 2 1 1 1 1 1 2 1 2 1 2 1 2 2 2 1 2 1 1 2 2 1 2 2 2 2 2 1 2 2 2 2 2 2 2 1 1 1 2 1 1 1 1 2 2
1 oar3_OAR1_31332553 51.7491 31332553 1 1 1 2 1 1 1 1 1 2 1 2 1 2 1 1 1 2 1 1 1 1 1 1 1 1 1 2 1 2 1 2 1 1 1 2 1 2 1 2 1 1 2 2 2 2 1 2 1 2 1 1 2 2 2 2 1 2 1 1 2 2 1 1 1 2 1 2 1 2 1 2 1 1 1 2 1 2 1 1 1 2 2 2 1 2 2 2 1 2 1 2 2 2 1 2 1 2 1 2 2 2 1 2 1 2 1 2 1 1 1 1 1 2 1 2 1 2 1 2 2 2 1 2 1 1 2 2 1 2 2 2 2 2 1 2 2 2 2 2 2 2 1 1 1 2 1 1 1 1 2 2
1 oar3_OAR1_31375039 51.7542 31375039 1 2 1 2 1 2 2 2 2 2 1 2 2 2 1 2 1 2 1 1 1 1 1 1 1 1 2 2 0 0 1 2 1 2 2 2 1 2 2 2 1 1 2 2 2 2 2 2 2 2 1 2 2 2 2 2 1 2 1 1 2 2 1 2 1 2 2 2 1 2 2 2 1 1 1 1 1 1 1 2 1 2 2 2 2 2 2 2 2 2 0 0 2 2 1 2 1 1 1 2 2 2 1 2 1 2 1 1 1 2 1 2 2 2 1 1 1 2 0 0 2 2 1 2 1 1 1 2 0 0 2 2 2 2 2 2 2 2 2 2 2 2 1 2 1 1 1 2 1 1 2 2
1 oar3_OAR1_31686193 51.7915 31686193 1 2 2 2 2 2 2 2 2 2 1 2 2 2 1 2 1 2 1 2 1 1 1 1 1 2 1 2 1 2 1 2 2 2 2 2 2 2 1 2 2 2 2 2 2 2 1 2 2 2 2 2 2 2 2 2 1 2 1 2 2 2 1 2 1 2 2 2 2 2 1 2 1 1 1 2 1 2 1 2 1 2 1 2 2 2 1 2 2 2 1 1 1 2 1 2 1 1 1 1 2 2 2 2 1 2 2 2 1 2 1 2 2 2 1 2 1 2 2 2 2 2 2 2 1 2 1 2 1 2 1 2 2 2 2 2 1 2 2 2 2 2 2 2 1 2 1 2 1 2 1 2
1 oar3_OAR1_32594238 52.4955 32594238 1 2 2 2 1 2 1 2 2 2 2 2 1 2 2 2 2 2 1 2 2 2 2 2 2 2 1 2 2 2 2 2 1 2 2 2 2 2 1 2 1 2 2 2 2 2 1 2 1 2 1 1 2 2 2 2 2 2 1 2 2 2 1 1 2 2 1 2 2 2 1 1 1 2 2 2 2 2 1 2 2 2 1 2 2 2 1 2 1 2 2 2 1 2 2 2 1 2 1 1 2 2 1 2 2 2 1 2 1 2 1 2 1 2 1 2 2 2 2 2 2 2 2 2 2 2 2 2 2 2 1 2 2 2 2 2 1 2 2 2 1 2 1 2 1 2 1 1 1 1 1 2
1 oar3_OAR1_32594292 52.4956 32594292 1 2 2 2 1 2 1 2 2 2 2 2 1 2 2 2 2 2 1 2 2 2 2 2 2 2 1 2 2 2 2 2 1 2 2 2 2 2 1 2 1 2 2 2 2 2 1 2 1 2 1 1 2 2 2 2 2 2 1 2 2 2 1 1 2 2 1 2 2 2 1 1 1 2 2 2 2 2 1 2 2 2 1 2 2 2 1 2 1 2 2 2 1 2 2 2 1 2 1 1 2 2 1 2 2 2 1 2 1 2 1 2 1 2 1 2 2 2 2 2 2 2 2 2 2 2 2 2 2 2 1 2 2 2 2 2 1 2 2 2 1 2 1 2 1 2 1 1 1 1 1 2
1 oar3_OAR1_32594346 52.4956 32594346 1 2 2 2 0 0 0 0 2 2 2 2 1 2 2 2 2 2 1 2 2 2 2 2 2 2 1 2 2 2 2 2 1 2 2 2 2 2 1 2 1 2 2 2 2 2 1 2 1 2 1 1 2 2 2 2 2 2 1 2 2 2 1 1 2 2 1 2 2 2 1 1 1 2 2 2 2 2 1 2 2 2 1 2 2 2 1 2 1 2 2 2 1 2 2 2 1 2 1 1 2 2 1 2 2 2 1 2 1 2 1 2 1 2 1 2 2 2 2 2 2 2 2 2 2 2 2 2 2 2 1 2 2 2 2 2 1 2 2 2 1 2 0 0 1 2 1 1 1 1 1 2
1 oar3_OAR1_32658650 52.5408 32658650 1 2 1 1 1 1 1 1 1 1 1 2 1 1 1 2 1 2 1 2 2 2 2 2 1 2 1 1 1 2 1 2 1 1 1 1 1 1 1 1 1 1 2 2 1 1 1 1 1 1 1 1 2 2 1 2 1 2 1 2 1 1 1 2 1 2 1 1 1 2 1 1 2 2 2 2 2 2 1 2 1 2 1 1 1 1 1 1 1 1 2 2 1 1 1 2 2 2 1 2 1 1 1 1 1 2 1 2 1 2 1 2 1 1 2 2 1 2 1 1 1 1 1 1 1 2 1 2 1 2 1 1 1 1 1 1 1 1 1 1 1 2 1 1 1 2 1 2 1 2 1 1
1 oar3_OAR1_32989909 52.7737 32989909 1 1 1 2 1 1 1 2 1 1 1 2 1 1 2 2 1 2 1 2 2 2 2 2 2 2 1 1 1 2 1 2 1 2 1 1 1 2 1 1 1 2 2 2 1 1 1 1 1 1 1 1 1 2 1 1 1 2 1 2 1 2 1 1 1 2 1 1 0 0 1 1 1 2 1 2 1 2 1 2 1 2 1 1 1 1 1 1 1 1 2 2 1 1 1 2 1 1 1 1 1 1 1 1 2 2 1 1 1 2 1 2 1 1 1 1 2 2 2 2 1 2 1 2 1 2 1 1 1 2 1 1 1 2 1 2 1 1 1 1 1 1 1 1 1 1 1 1 1 1 1 2
1 oar3_OAR1_35683721 56.2305 35683721 1 2 1 1 1 2 1 2 2 2 2 2 1 2 1 2 2 2 1 2 2 2 2 2 1 2 2 2 2 2 1 2 1 2 2 2 1 1 2 2 1 1 1 1 2 2 2 2 2 2 1 2 2 2 1 2 2 2 1 2 2 2 1 1 2 2 2 2 0 0 1 2 1 2 2 2 1 2 2 2 1 2 2 2 1 2 1 2 1 2 2 2 2 2 2 2 1 2 1 2 2 2 1 2 2 2 2 2 1 2 2 2 2 2 1 1 2 2 1 2 1 2 1 1 2 2 2 2 2 2 2 2 1 2 2 2 2 2 1 2 1 2 1 2 1 2 1 1 1 2 2 2
1 oar3_OAR1_36157275 56.6739 36157275 2 2 0 0 2 2 1 2 2 2 2 2 2 2 1 2 2 2 2 2 2 2 2 2 1 2 2 2 2 2 2 2 2 2 2 2 1 2 2 2 1 2 2 2 2 2 2 2 2 2 2 2 2 2 2 2 0 0 2 2 2 2 2 2 2 2 2 2 0 0 2 2 2 2 2 2 2 2 2 2 2 2 2 2 1 2 2 2 2 2 2 2 2 2 2 2 2 2 2 2 2 2 2 2 2 2 2 2 2 2 2 2 2 2 2 2 2 2 1 2 2 2 1 2 2 2 2 2 2 2 2 2 2 2 2 2 2 2 1 2 2 2 2 2 2 2 2 2 2 2 2 2
1 oar3_OAR1_36187623 56.7304 36187623 1 1 1 1 1 1 1 1 1 1 1 2 1 1 1 2 1 2 1 2 1 2 2 2 1 2 1 1 1 2 1 2 1 1 1 1 1 1 1 1 1 1 1 1 1 1 1 1 1 1 1 1 1 2 1 1 1 2 1 2 1 1 1 1 1 2 1 1 1 1 1 1 1 2 1 2 1 2 1 2 1 2 1 1 1 1 1 1 1 1 2 2 1 2 1 2 1 1 1 1 1 1 1 1 1 2 1 1 1 2 1 2 1 1 1 1 1 2 1 1 1 1 1 1 1 2 1 1 1 1 1 1 1 1 1 1 1 1 1 2 1 1 1 1 1 1 1 1 1 1 1 1
1 oar3_OAR1_36277570 56.8976 36277570 1 1 1 1 1 1 1 1 1 1 1 2 1 1 1 2 1 2 1 2 1 2 2 2 1 2 1 1 1 2 1 2 1 2 1 1 1 1 1 1 1 1 1 1 1 1 1 1 1 1 1 1 1 2 1 1 1 2 1 2 1 1 1 1 1 2 1 1 1 1 1 1 1 2 1 2 1 2 1 2 1 2 1 1 1 1 1 1 1 1 2 2 1 2 1 2 1 2 1 1 1 1 1 1 1 2 1 1 1 2 1 2 1 1 1 1 1 2 1 1 1 1 1 1 1 2 1 2 1 1 1 1 1 1 1 1 1 2 1 2 1 1 1 1 1 2 1 1 1 1 1 1
1 oar3_OAR1_37989947 60.1047 37989947 2 2 1 2 2 2 1 2 2 2 1 2 2 2 2 2 1 2 1 2 1 2 1 1 1 2 1 2 1 2 1 2 2 2 2 2 2 2 1 2 2 2 2 2 2 2 1 2 1 2 1 2 1 2 2 2 2 2 1 2 2 2 2 2 1 2 1 2 2 2 2 2 1 2 1 1 1 2 1 1 2 2 1 2 2 2 1 2 2 2 1 1 1 1 1 2 2 2 1 2 2 2 2 2 1 2 1 2 2 2 1 1 2 2 2 2 1 2 2 2 2 2 2 2 1 1 2 2 2 2 1 2 2 2 2 2 2 2 1 2 2 2 1 2 2 2 2 2 2 2 1 2
1 oar3_OAR1_38680432 61.2124 38680432 2 2 2 2 2 2 2 2 2 2 2 2 2 2 2 2 2 2 2 2 2 2 2 2 2 2 1 2 2 2 2 2 1 2 2 2 2 2 1 2 2 2 1 1 2 2 0 0 2 2 2 2 2 2 2 2 2 2 2 2 2 2 2 2 2 2 2 2 2 2 2 2 2 2 1 2 2 2 2 2 2 2 1 2 2 2 1 2 2 2 2 2 1 2 2 2 1 2 1 2 2 2 2 2 2 2 2 2 2 2 2 2 2 2 2 2 2 2 2 2 2 2 2 2 2 2 1 2 2 2 1 2 2 2 2 2 1 2 2 2 2 2 2 2 1 2 2 2 2 2 1 2
1 oar3_OAR1_39601248 62.6875 39601248 2 2 2 2 2 2 1 2 1 2 2 2 2 2 1 2 2 2 2 2 2 2 2 2 1 2 1 2 2 2 2 2 1 2 2 2 2 2 1 2 2 2 2 2 1 2 1 2 1 1 1 2 1 2 2 2 2 2 2 2 2 2 2 2 1 2 1 2 2 2 2 2 2 2 1 2 2 2 1 2 2 2 1 1 2 2 1 2 2 2 2 2 1 2 2 2 1 2 1 2 1 2 2 2 2 2 1 2 2 2 1 2 1 2 2 2 2 2 1 2 2 2 1 2 1 2 1 2 2 2 1 1 2 2 2 2 1 2 2 2 2 2 1 2 1 2 2 2 1 2 1 2
1 oar3_OAR1_40433037 64.2948 40433037 1 2 0 0 1 2 2 2 1 2 2 2 1 2 1 2 1 2 1 2 1 2 1 2 1 2 1 2 1 2 1 2 1 1 2 2 2 2 1 2 1 1 2 2 1 2 1 2 1 2 1 2 1 2 2 2 2 2 1 1 1 2 1 1 1 1 2 2 2 2 1 2 1 2 1 1 1 2 1 2 2 2 1 1 2 2 1 2 1 2 1 1 1 1 1 2 1 1 1 1 1 1 1 2 1 2 2 2 1 2 1 2 1 2 2 2 1 2 1 2 1 2 1 2 1 2 1 2 2 2 1 1 2 2 2 2 1 2 1 2 0 0 1 2 1 1 1 1 2 2 1 2
1 oar3_OAR1_40688242 64.9239 40688242 2 2 1 2 2 2 2 2 2 2 2 2 2 2 2 2 1 2 2 2 1 2 1 2 2 2 2 2 1 2 1 2 2 2 2 2 2 2 2 2 1 2 2 2 2 2 2 2 2 2 2 2 2 2 2 2 2 2 1 2 1 2 2 2 1 2 2 2 2 2 2 2 2 2 1 2 1 2 1 2 2 2 2 2 2 2 2 2 2 2 1 1 1 2 1 2 2 2 2 2 1 2 2 2 1 2 2 2 2 2 1 2 2 2 2 2 1 2 2 2 2 2 2 2 1 2 2 2 2 2 2 2 2 2 2 2 2 2 1 2 2 2 2 2 2 2 2 2 2 2 2 2
1 OAR1_42809521.1 65.7753 41335132 1 2 0 0 2 2 0 0 1 2 0 0 2 2 1 2 1 2 2 2 1 2 1 2 1 2 1 2 1 2 1 2 2 2 2 2 2 2 1 2 1 2 2 2 1 2 1 2 1 1 1 2 1 1 2 2 2 2 1 2 1 2 2 2 1 1 1 2 2 2 2 2 2 2 1 1 1 2 1 1 2 2 1 1 2 2 1 2 2 2 1 1 1 1 0 0 1 2 1 1 1 1 2 2 1 2 1 2 2 2 1 1 1 2 2 2 1 2 1 2 2 2 1 2 1 1 2 2 2 2 1 1 2 2 2 2 2 2 1 2 2 2 1 2 2 2 2 2 1 2 1 2
1 oar3_OAR1_42237245 66.4006 42237245 2 2 2 2 2 2 2 2 2 2 2 2 2 2 2 2 2 2 2 2 2 2 2 2 2 2 1 2 2 2 2 2 2 2 2 2 2 2 1 2 2 2 1 1 2 2 1 2 2 2 2 2 1 2 2 2 2 2 2 2 2 2 2 2 2 2 2 2 2 2 2 2 2 2 1 2 2 2 2 2 2 2 1 2 2 2 1 2 2 2 2 2 1 2 2 2 2 2 1 2 2 2 2 2 2 2 2 2 2 2 2 2 2 2 2 2 2 2 2 2 2 2 2 2 2 2 2 2 2 2 1 2 1 2 2 2 2 2 2 2 2 2 2 2 2 2 2 2 2 2 1 2
1 oar3_OAR1_43262723 66.9752 43262723 1 2 1 2 1 2 1 2 1 2 1 1 2 2 1 2 1 2 1 2 1 1 1 1 1 1 1 2 1 1 1 2 2 2 1 2 2 2 1 2 1 2 2 2 1 2 1 2 1 1 1 2 1 2 2 2 2 2 1 2 1 1 1 2 1 1 1 1 1 2 2 2 1 2 1 1 1 2 1 1 2 2 1 1 2 2 1 1 2 2 1 1 1 1 1 2 2 2 1 1 1 1 1 2 1 1 1 2 2 2 1 1 1 1 1 2 1 1 1 1 2 2 1 2 1 1 1 2 1 2 1 1 1 2 1 2 1 2 1 2 1 2 1 2 2 2 2 2 2 2 1 1
1 oar3_OAR1_43290683 66.9996 43290683 2 2 1 2 2 2 2 2 2 2 2 2 2 2 2 2 2 2 1 2 2 2 2 2 2 2 2 2 2 2 2 2 1 2 2 2 2 2 2 2 1 2 2 2 2 2 2 2 2 2 1 2 2 2 2 2 2 2 2 2 2 2 2 2 2 2 2 2 2 2 2 2 2 2 2 2 2 2 2 2 2 2 2 2 1 2 2 2 2 2 2 2 2 2 2 2 1 2 2 2 2 2 1 2 2 2 2 2 2 2 2 2 2 2 2 2 2 2 2 2 1 2 2 2 2 2 1 2 2 2 2 2 2 2 2 2 1 2 1 2 2 2 2 2 1 1 2 2 2 2 2 2
1 oar3_OAR1_44074498 67.685 44074498 1 2 0 0 2 2 2 2 1 2 2 2 2 2 2 2 2 2 2 2 2 2 2 2 2 2 1 2 2 2 2 2 1 2 2 2 2 2 1 2 2 2 2 2 1 2 1 2 1 2 2 2 1 1 2 2 2 2 2 2 1 2 2 2 1 2 2 2 0 0 2 2 2 2 1 2 2 2 2 2 2 2 1 1 1 2 1 1 2 2 2 2 1 2 2 2 1 2 1 1 1 2 2 2 1 2 1 2 2 2 2 2 1 2 1 2 1 2 1 1 2 2 1 2 1 2 1 2 2 2 1 1 1 2 1 2 1 2 1 2 2 2 2 2 1 2 2 2 2 2 1 1
1 oar3_OAR1_44798107 68.5797 44798107 2 2 2 2 2 2 1 2 2 2 2 2 2 2 2 2 2 2 1 2 2 2 2 2 2 2 1 2 2 2 2 2 1 2 2 2 2 2 1 2 1 2 2 2 2 2 1 2 1 2 1 1 1 1 2 2 2 2 2 2 2 2 2 2 2 2 1 2 1 2 2 2 2 2 1 2 2 2 1 2 2 2 1 2 2 2 1 2 2 2 2 2 1 2 2 2 0 0 1 2 2 2 1 1 2 2 1 1 2 2 1 2 2 2 2 2 2 2 1 2 1 2 2 2 1 2 1 2 2 2 1 2 1 2 2 2 1 2 2 2 2 2 1 2 1 1 2 2 2 2 1 2
1 oar3_OAR1_47083438 69.4617 47083438 1 2 2 2 1 2 2 2 1 2 2 2 2 2 1 2 2 2 1 2 2 2 1 2 1 2 2 2 2 2 2 2 2 2 2 2 2 2 2 2 2 2 2 2 1 2 2 2 1 2 2 2 2 2 2 2 2 2 2 2 2 2 1 2 1 2 2 2 2 2 2 2 1 2 2 2 2 2 2 2 2 2 1 2 2 2 2 2 2 2 2 2 2 2 2 2 2 2 1 2 1 2 2 2 2 2 2 2 2 2 2 2 1 1 2 2 2 2 1 2 2 2 1 2 2 2 2 2 2 2 1 2 2 2 2 2 2 2 2 2 2 2 2 2 2 2 2 2 2 2 2 2
1 oar3_OAR1_47583487 70.2058 47583487 2 2 2 2 2 2 2 2 2 2 1 2 2 2 2 2 1 2 2 2 1 2 1 2 2 2 2 2 2 2 2 2 2 2 2 2 2 2 1 2 2 2 2 2 2 2 2 2 2 2 2 2 2 2 1 2 1 2 2 2 1 2 2 2 1 2 1 2 1 2 1 2 2 2 1 2 1 2 2 2 2 2 2 2 2 2 1 2 2 2 2 2 1 2 1 1 2 2 2 2 2 2 2 2 1 2 2 2 2 2 2 2 2 2 1 2 1 2 1 2 1 2 2 2 2 2 1 2 1 1 2 2 2 2 1 2 1 2 2 2 2 2 2 2 2 2 2 2 2 2 1 2
1 oar3_OAR1_47721109 70.4377 47721109 1 2 0 0 1 2 2 2 1 2 2 2 2 2 1 2 2 2 1 2 2 2 1 2 1 1 1 2 2 2 2 2 2 2 2 2 2 2 1 2 2 2 2 2 1 2 1 2 1 2 2 2 2 2 2 2 0 0 2 2 2 2 1 2 1 2 2 2 0 0 2 2 1 2 1 2 2 2 2 2 2 2 1 1 0 0 1 2 2 2 2 2 1 2 2 2 2 2 1 1 1 2 2 2 2 2 2 2 2 2 2 2 1 1 2 2 2 2 2 2 2 2 1 2 2 2 2 2 2 2 1 1 1 2 2 2 2 2 2 2 2 2 2 2 2 2 2 2 2 2 1 2
1 oar3_OAR1_49138872 71.7761 49138872 1 1 0 0 1 1 2 2 1 2 2 2 2 2 1 2 1 2 1 2 2 2 1 2 1 1 2 2 2 2 2 2 2 2 2 2 2 2 2 2 1 2 2 2 1 2 2 2 1 2 2 2 2 2 2 2 2 2 1 2 2 2 1 2 1 2 2 2 2 2 2 2 1 2 2 2 2 2 2 2 2 2 1 1 2 2 2 2 2 2 2 2 2 2 2 2 2 2 1 2 1 2 2 2 2 2 2 2 2 2 2 2 1 1 2 2 2 2 2 2 2 2 1 2 2 2 2 2 2 2 1 2 1 2 2 2 2 2 2 2 2 2 2 2 2 2 2 2 1 2 2 2
1 oar3_OAR1_49926554 71.9928 49926554 1 1 1 1 1 1 1 2 1 1 2 2 1 2 1 1 1 2 1 2 2 2 1 2 1 1 1 1 2 2 1 2 1 2 1 2 1 1 1 2 1 2 1 2 1 1 1 1 1 2 2 2 2 2 1 2 1 2 1 2 2 2 1 2 1 2 2 2 1 2 2 2 1 2 1 2 1 2 2 2 1 1 1 1 1 1 1 2 1 2 1 2 1 2 2 2 1 1 1 1 1 2 2 2 2 2 1 2 1 2 2 2 1 1 1 2 1 2 2 2 2 2 1 1 2 2 1 2 2 2 1 1 1 1 1 2 1 2 1 2 1 2 2 2 1 2 1 2 1 1 1 2
1 oar3_OAR1_50114819 72.0446 50114819 1 1 1 1 1 1 1 2 1 2 2 2 2 2 1 1 1 2 1 2 2 2 1 2 1 1 1 2 2 2 2 2 2 2 2 2 1 2 1 2 1 2 2 2 1 2 1 2 1 2 2 2 2 2 2 2 1 2 1 2 2 2 1 2 1 2 2 2 2 2 2 2 1 2 1 2 2 2 2 2 1 2 1 1 1 2 1 2 2 2 1 2 1 2 2 2 2 2 1 1 1 2 2 2 2 2 2 2 1 2 2 2 1 1 2 2 2 2 2 2 2 2 1 2 2 2 2 2 2 2 1 1 1 2 2 2 2 2 1 2 2 2 2 2 2 2 2 2 1 2 1 2
1 OAR1_54796405.1 72.55 52454161 2 2 2 2 2 2 1 2 2 2 2 2 1 2 2 2 2 2 2 2 2 2 2 2 2 2 1 2 2 2 2 2 1 2 2 2 2 2 2 2 2 2 2 2 2 2 2 2 1 2 1 2 2 2 2 2 2 2 2 2 2 2 1 2 2 2 1 2 2 2 1 2 1 2 2 2 2 2 1 2 2 2 2 2 2 2 2 2 1 2 2 2 2 2 2 2 1 2 2 2 2 2 1 2 2 2 1 2 1 2 1 2 2 2 2 2 2 2 2 2 2 2 2 2 1 1 1 2 2 2 2 2 2 2 1 2 1 2 2 2 2 2 1 2 1 2 1 2 2 2 2 2
1 oar3_OAR1_53456321 73.6923 53456321 1 1 0 0 1 1 2 2 1 1 1 1 1 2 1 2 1 1 1 1 1 1 1 1 1 1 1 2 1 2 1 2 1 1 1 1 1 2 1 2 1 1 1 2 1 1 1 2 1 2 1 2 2 2 1 1 0 0 1 2 1 1 1 2 1 1 2 2 2 2 1 2 1 2 1 1 1 1 2 2 1 2 1 1 1 1 1 1 1 2 2 2 1 1 1 1 1 1 1 1 1 1 1 2 1 1 2 2 2 2 1 2 1 1 1 1 1 1 1 1 1 1 1 1 2 2 1 2 1 2 1 1 1 1 1 2 1 2 1 1 1 1 1 2 1 1 1 2 1 1 1 1
1 oar3_OAR1_53545710 73.7984 53545710 1 1 2 2 1 1 2 2 1 2 2 2 2 2 1 2 1 2 1 2 2 2 1 2 1 1 2 2 2 2 2 2 2 2 2 2 2 2 2 2 1 2 2 2 0 0 2 2 1 2 2 2 2 2 2 2 2 2 1 2 2 2 1 2 1 2 2 2 2 2 2 2 1 2 2 2 2 2 2 2 2 2 1 1 2 2 2 2 2 2 2 2 2 2 2 2 2 2 0 0 1 2 2 2 2 2 2 2 2 2 2 2 1 1 2 2 2 2 2 2 2 2 2 2 2 2 2 2 2 2 1 2 1 2 2 2 2 2 2 2 2 2 2 2 2 2 2 2 1 2 2 2
1 oar3_OAR1_53557544 73.8125 53557544 2 2 1 2 2 2 2 2 1 2 1 2 1 2 2 2 1 2 1 2 1 1 2 2 2 2 2 2 1 2 1 2 1 2 1 1 1 2 2 2 1 2 1 2 1 2 1 2 2 2 1 2 2 2 1 1 1 2 2 2 1 1 2 2 2 2 2 2 2 2 1 2 2 2 2 2 1 2 2 2 1 2 2 2 1 1 1 2 1 2 2 2 1 2 1 2 1 2 2 2 1 2 1 2 1 1 2 2 2 2 1 2 2 2 1 1 1 1 2 2 1 1 1 1 2 2 2 2 1 2 2 2 1 2 1 2 2 2 1 1 1 1 2 2 1 2 1 2 1 2 1 2
1 oar3_OAR1_53741841 74.195 53741841 2 2 1 2 2 2 2 2 1 2 1 2 1 2 2 2 1 2 1 2 1 1 2 2 2 2 2 2 1 2 1 2 1 1 1 1 1 2 2 2 1 2 1 2 1 2 1 2 2 2 1 2 2 2 1 1 1 2 2 2 1 1 2 2 2 2 2 2 2 2 1 2 2 2 2 2 1 2 2 2 1 2 2 2 1 1 1 2 1 2 2 2 1 2 1 2 1 1 2 2 1 2 1 2 1 1 2 2 2 2 1 2 2 2 1 1 1 1 2 2 1 1 1 1 2 2 1 2 1 2 2 2 1 2 1 2 1 2 1 1 1 1 2 2 1 1 1 2 1 2 1 2
1 oar3_OAR1_53904745 74.5539 53904745 1 1 1 2 1 1 2 2 1 1 2 2 1 1 1 2 1 1 1 1 1 2 1 2 1 1 1 2 2 2 1 2 1 2 1 2 1 2 2 2 1 2 1 2 1 1 1 2 1 2 1 2 2 2 1 1 1 2 1 2 1 2 1 1 1 2 2 2 2 2 1 1 1 2 2 2 1 2 2 2 1 2 1 1 1 1 1 2 1 1 2 2 1 2 1 2 1 2 0 0 1 2 1 1 1 2 2 2 1 2 2 2 1 1 1 1 1 2 2 2 1 1 1 1 1 2 2 2 1 2 1 2 1 1 1 1 2 2 1 2 1 2 1 2 1 2 1 1 1 2 1 2
1 oar3_OAR1_54489499 75.8395 54489499 1 1 2 2 1 1 2 2 1 2 2 2 2 2 1 2 1 2 1 2 2 2 1 2 1 1 2 2 2 2 2 2 2 2 2 2 2 2 2 2 1 2 1 2 1 2 1 2 1 2 2 2 1 1 2 2 2 2 1 2 2 2 1 2 1 2 2 2 1 2 2 2 1 2 2 2 2 2 2 2 2 2 1 1 2 2 2 2 2 2 2 2 2 2 2 2 2 2 1 2 1 2 2 2 2 2 1 2 1 2 2 2 1 1 2 2 2 2 2 2 2 2 2 2 2 2 2 2 2 2 1 2 1 2 2 2 2 2 2 2 2 2 2 2 2 2 2 2 1 2 2 2
1 oar3_OAR1_54563095 76.0011 54563095 1 1 1 2 1 1 1 2 1 1 1 2 1 1 1 2 1 2 1 2 1 2 1 1 1 1 1 2 2 2 1 2 2 2 1 2 1 2 1 2 1 2 1 2 1 1 1 2 1 1 1 2 2 2 1 2 2 2 1 2 2 2 1 1 1 1 1 1 1 2 1 2 1 1 1 2 1 1 1 2 1 2 1 1 1 2 2 2 1 1 2 2 2 2 1 2 1 2 1 2 1 2 1 2 2 2 1 2 1 2 1 2 1 1 1 2 1 2 1 2 2 2 1 2 1 1 1 2 1 2 1 2 1 1 1 2 1 2 2 2 1 2 1 1 2 2 1 1 1 1 2 2
1 oar3_OAR1_55384852 77.352 55384852 2 2 1 2 2 2 1 1 1 2 1 1 1 2 1 2 1 2 1 2 1 1 1 2 2 2 1 2 1 1 1 2 1 2 1 2 1 2 1 2 1 2 1 2 1 2 1 2 1 2 1 1 2 2 1 1 1 1 1 2 1 1 2 2 1 2 1 2 1 2 1 2 1 2 1 1 1 1 1 1 1 2 2 2 1 1 1 1 1 2 1 1 1 1 1 1 1 2 1 2 1 2 1 2 1 1 1 1 1 2 1 1 2 2 1 1 1 1 1 1 1 1 1 2 2 2 2 2 1 2 1 2 2 2 1 2 2 2 1 1 1 1 1 2 1 2 1 2 2 2 1 1
1 oar3_OAR1_56411573 78.0153 56411573 2 2 1 2 2 2 1 2 2 2 2 2 1 2 2 2 2 2 2 2 2 2 2 2 2 2 1 2 2 2 2 2 2 2 2 2 2 2 1 2 2 2 2 2 2 2 2 2 2 2 2 2 2 2 1 2 2 2 2 2 2 2 1 2 2 2 1 2 1 2 1 2 2 2 2 2 2 2 2 2 2 2 2 2 2 2 2 2 1 2 2 2 2 2 2 2 2 2 2 2 2 2 1 2 2 2 2 2 1 2 2 2 2 2 2 2 2 2 2 2 2 2 2 2 1 2 1 2 1 2 2 2 2 2 1 2 1 2 2 2 2 2 1 2 2 2 1 2 1 2 2 2
1 oar3_OAR1_58383307 82.246 58383307 1 1 1 2 1 1 2 2 1 1 2 2 1 2 1 2 1 1 1 1 1 2 1 2 1 1 2 2 2 2 1 2 2 2 1 2 1 2 2 2 1 2 2 2 1 1 1 2 1 2 1 1 1 2 2 2 2 2 1 2 1 2 1 2 1 2 2 2 2 2 1 2 1 2 1 2 1 2 2 2 1 2 1 1 1 1 1 2 1 2 2 2 1 2 1 2 1 2 1 2 1 2 1 2 1 2 2 2 2 2 2 2 1 1 2 2 1 2 1 1 1 1 1 2 1 2 2 2 2 2 1 2 1 1 1 2 2 2 1 2 1 2 1 2 1 2 2 2 1 2 1 2
1 oar3_OAR1_61093613 85.47 61093613 2 2 1 2 2 2 1 2 2 2 2 2 1 2 1 2 2 2 2 2 1 1 2 2 2 2 1 1 1 2 1 2 1 2 2 2 1 2 1 2 2 2 2 2 2 2 1 2 1 2 2 2 2 2 1 1 1 1 1 2 1 2 1 2 1 2 1 2 1 2 1 2 1 2 1 2 1 2 1 1 1 2 2 2 2 2 1 2 1 2 1 1 1 2 1 2 1 2 1 2 1 2 1 2 2 2 1 1 1 1 1 2 2 2 1 2 2 2 2 2 2 2 2 2 2 2 1 2 1 2 1 2 2 2 1 1 1 2 1 2 2 2 2 2 1 2 1 1 2 2 1 2
1 oar3_OAR1_61572775 87.0077 61572775 2 2 1 2 2 2 2 2 2 2 2 2 2 2 2 2 1 1 1 2 2 2 2 2 2 2 2 2 2 2 2 2 2 2 2 2 2 2 2 2 2 2 2 2 2 2 2 2 2 2 1 2 2 2 2 2 2 2 1 2 2 2 2 2 2 2 2 2 2 2 2 2 2 2 2 2 2 2 2 2 2 2 2 2 1 2 2 2 2 2 2 2 2 2 2 2 2 2 2 2 2 2 1 2 2 2 2 2 2 2 2 2 2 2 2 2 2 2 2 2 1 2 2 2 2 2 1 2 1 2 2 2 2 2 2 2 2 2 1 2 2 2 2 2 1 2 2 2 2 2 2 2
1 oar3_OAR1_61753255 87.5182 61753255 2 2 2 2 2 2 1 2 2 2 1 2 2 2 2 2 2 2 2 2 2 2 1 2 2 2 2 2 2 2 2 2 1 2 2 2 2 2 1 2 1 2 1 2 2 2 2 2 2 2 2 2 2 2 2 2 2 2 2 2 1 2 2 2 2 2 1 2 2 2 1 2 2 2 2 2 2 2 2 2 2 2 2 2 2 2 1 2 2 2 2 2 1 2 2 2 2 2 2 2 2 2 2 2 2 2 2 2 2 2 2 2 2 2 1 2 2 2 2 2 1 2 2 2 1 2 2 2 2 2 2 2 2 2 2 2 1 2 2 2 2 2 1 2 2 2 2 2 1 2 2 2
1 oar3_OAR1_61958755 87.7172 61958755 1 1 0 0 1 2 1 2 1 2 1 2 2 2 2 2 2 2 2 2 2 2 1 2 1 2 2 2 2 2 1 2 1 2 1 2 1 2 1 2 1 2 2 2 1 2 2 2 1 1 1 2 2 2 2 2 2 2 2 2 2 2 2 2 1 1 1 1 2 2 2 2 1 2 2 2 2 2 1 2 1 2 1 1 2 2 2 2 2 2 2 2 2 2 2 2 1 2 1 2 1 2 2 2 1 2 1 2 2 2 1 1 1 2 1 2 2 2 2 2 2 2 1 2 1 1 2 2 2 2 1 2 1 1 2 2 1 2 2 2 2 2 1 2 2 2 2 2 1 1 1 2
1 oar3_OAR1_62095201 87.8492 62095201 2 2 1 2 2 2 1 2 2 2 1 2 2 2 2 2 1 1 1 2 2 2 1 2 2 2 2 2 2 2 2 2 1 2 2 2 2 2 1 2 2 2 1 2 2 2 1 2 2 2 1 2 1 2 2 2 1 2 1 2 2 2 2 2 2 2 1 2 2 2 2 2 2 2 2 2 2 2 2 2 2 2 2 2 1 2 2 2 2 2 1 2 2 2 1 2 2 2 2 2 1 2 1 2 2 2 2 2 2 2 2 2 2 2 1 2 2 2 2 2 1 2 2 2 1 2 1 2 1 1 2 2 2 2 1 2 1 2 1 1 2 2 1 2 1 2 1 2 1 2 2 2
1 oar3_OAR1_62108826 87.8624 62108826 2 2 0 0 2 2 1 2 2 2 1 2 2 2 2 2 1 1 1 2 2 2 1 2 2 2 2 2 2 2 2 2 1 2 2 2 2 2 1 2 2 2 1 2 2 2 1 2 2 2 1 2 1 2 2 2 1 2 1 2 2 2 2 2 2 2 1 2 2 2 2 2 2 2 2 2 2 2 2 2 2 2 2 2 1 2 2 2 2 2 1 2 2 2 1 2 2 2 2 2 1 2 1 2 2 2 2 2 2 2 2 2 2 2 1 2 2 2 2 2 1 2 2 2 1 2 1 2 1 1 2 2 2 2 1 2 1 2 1 1 2 2 1 2 1 2 1 2 1 2 2 2
1 oar3_OAR1_62221465 87.9715 62221465 2 2 0 0 2 2 1 2 2 2 1 2 2 2 2 2 1 1 1 2 1 2 1 2 2 2 1 2 1 2 1 2 1 2 2 2 1 2 1 1 2 2 1 2 2 2 2 2 2 2 1 2 1 2 2 2 1 2 1 1 1 2 2 2 2 2 1 2 2 2 2 2 2 2 1 2 2 2 1 2 2 2 2 2 1 2 1 2 2 2 1 2 1 2 1 2 1 2 1 2 1 2 1 2 2 2 2 2 2 2 2 2 2 2 1 2 2 2 2 2 1 2 2 2 1 2 1 1 1 1 1 2 2 2 2 2 1 1 1 1 2 2 1 2 1 1 2 2 1 2 1 2
1 oar3_OAR1_62229264 87.979 62229264 2 2 1 2 2 2 1 2 2 2 1 2 2 2 2 2 1 1 1 2 1 2 1 2 2 2 1 2 1 2 1 2 1 2 2 2 1 2 1 1 2 2 1 2 2 2 2 2 2 2 1 2 1 2 2 2 1 2 1 1 1 2 2 2 2 2 1 2 2 2 2 2 2 2 1 2 2 2 1 2 2 2 2 2 1 2 1 2 2 2 1 2 1 2 1 2 1 2 1 2 1 2 1 2 2 2 2 2 2 2 2 2 2 2 1 2 2 2 2 2 1 2 2 2 1 2 1 1 1 1 1 2 2 2 2 2 1 1 1 1 2 2 1 2 1 1 2 2 1 2 1 2
1 oar3_OAR1_62241745 87.9911 62241745 2 2 1 2 2 2 1 2 2 2 1 2 2 2 2 2 1 1 1 2 1 2 1 2 2 2 1 2 1 2 1 2 0 0 2 2 1 2 1 1 2 2 1 2 2 2 2 2 2 2 1 2 1 2 2 2 1 2 1 1 1 2 2 2 2 2 1 2 2 2 2 2 2 2 1 2 2 2 1 2 2 2 2 2 1 2 1 2 2 2 1 2 1 2 1 2 1 2 1 2 1 2 1 2 2 2 2 2 2 2 2 2 2 2 0 0 2 2 2 2 1 2 2 2 1 2 1 1 1 1 1 2 2 2 2 2 1 1 1 1 2 2 1 2 1 1 2 2 1 2 1 2
1 oar3_OAR1_62278236 88.0264 62278236 1 1 0 0 1 2 2 2 1 2 2 2 2 2 2 2 1 1 1 2 2 2 2 2 1 2 2 2 2 2 1 2 2 2 1 2 1 2 2 2 2 2 2 2 1 2 2 2 1 1 1 1 2 2 2 2 0 0 1 2 2 2 2 2 1 1 1 2 0 0 2 2 1 2 2 2 2 2 1 2 1 2 1 1 1 2 2 2 2 2 2 2 2 2 2 2 1 2 1 2 1 2 1 2 1 2 1 2 2 2 1 1 1 2 2 2 2 2 2 2 1 2 1 2 1 2 1 2 1 2 1 2 1 1 2 2 2 2 1 2 2 2 2 2 1 2 2 2 1 2 1 2
1 oar3_OAR1_62932230 88.5814 62932230 1 1 1 1 1 1 1 1 1 1 1 1 1 1 1 1 1 1 1 1 1 2 1 1 1 1 1 2 1 1 1 1 1 1 1 1 1 1 1 2 1 1 2 2 1 1 1 1 1 1 1 1 2 2 2 2 1 1 1 1 1 1 1 1 1 1 1 1 0 0 1 1 1 1 1 2 1 2 1 1 1 1 1 1 1 1 1 2 1 1 1 1 1 2 1 1 1 1 1 2 1 1 1 2 1 1 1 2 1 2 1 1 1 1 1 2 1 1 1 1 1 1 1 1 1 1 1 1 1 1 1 2 1 1 1 1 1 1 1 1 1 1 1 1 1 2 1 1 1 1 1 2
1 oar3_OAR1_62952255 88.5979 62952255 1 1 1 1 1 1 1 1 1 1 1 1 1 1 1 1 1 1 1 1 1 2 1 1 1 1 1 2 1 1 1 1 1 1 1 1 1 1 1 2 1 1 2 2 1 1 1 1 1 1 1 1 2 2 2 2 1 1 1 1 1 1 1 1 1 1 1 1 1 2 1 1 1 1 1 2 1 2 1 1 1 1 1 1 1 1 1 2 1 1 1 1 1 2 1 1 1 1 1 2 1 1 1 2 1 1 1 2 1 2 1 1 1 1 1 2 1 1 1 1 1 1 1 1 1 1 1 1 1 1 1 2 1 1 1 1 1 1 1 1 1 1 1 1 1 2 1 1 1 1 1 2
1 oar3_OAR1_63033854 88.6655 63033854 2 2 1 1 2 2 1 2 1 2 1 1 1 1 2 2 1 1 1 2 1 2 1 2 2 2 1 2 1 1 1 2 1 1 1 2 1 2 1 2 2 2 1 2 1 2 1 2 2 2 1 2 2 2 2 2 1 2 1 1 1 2 1 2 2 2 1 2 1 2 1 2 2 2 1 2 1 2 1 2 2 2 2 2 1 1 2 2 1 1 1 2 1 2 1 1 1 2 2 2 1 2 1 2 1 2 2 2 1 2 2 2 2 2 1 2 1 1 1 1 1 2 1 2 1 2 1 1 1 1 2 2 2 2 1 2 1 1 1 1 1 1 1 1 1 2 1 2 1 2 2 2
1 oar3_OAR1_64045270 90.1898 64045270 1 1 1 1 1 2 2 2 1 1 1 2 1 1 2 2 1 1 1 2 2 2 2 2 1 2 1 2 1 2 1 2 1 2 1 1 1 2 2 2 1 1 2 2 1 1 1 2 1 2 1 1 1 2 2 2 1 2 1 2 1 2 1 2 1 2 2 2 1 2 1 1 2 2 1 2 1 2 2 2 1 2 1 1 1 1 1 2 1 1 2 2 1 2 1 1 1 1 1 2 1 1 1 2 1 1 2 2 1 2 1 2 1 2 2 2 1 1 1 1 1 1 1 1 1 2 1 1 1 1 1 2 1 1 1 2 1 2 1 1 1 1 1 2 1 2 1 2 1 2 1 2
1 oar3_OAR1_64596675 91.304 64596675 1 1 2 2 1 2 1 2 1 2 1 2 2 2 2 2 2 2 2 2 2 2 1 2 1 2 1 2 2 2 1 2 1 2 1 2 1 2 1 1 2 2 2 2 1 2 2 2 1 2 1 2 1 2 2 2 2 2 2 2 2 2 2 2 1 2 1 2 2 2 2 2 2 2 1 2 2 2 2 2 1 2 1 1 2 2 1 2 2 2 2 2 1 2 2 2 1 1 1 1 1 2 2 2 1 2 2 2 2 2 1 2 1 2 1 2 2 2 2 2 2 2 1 2 1 1 1 2 2 2 1 1 1 1 2 2 1 1 2 2 2 2 1 2 1 2 2 2 1 1 1 1
1 oar3_OAR1_65265094 91.6921 65265094 2 2 1 2 2 2 2 2 2 2 2 2 2 2 2 2 1 1 1 2 2 2 2 2 2 2 2 2 2 2 2 2 2 2 2 2 2 2 2 2 2 2 2 2 2 2 2 2 2 2 1 2 2 2 1 2 2 2 1 2 2 2 2 2 2 2 2 2 2 2 2 2 2 2 2 2 2 2 2 2 2 2 2 2 1 2 2 2 2 2 2 2 2 2 2 2 2 2 2 2 2 2 1 1 2 2 2 2 2 2 2 2 2 2 2 2 2 2 2 2 1 2 2 2 2 2 1 2 1 2 2 2 2 2 2 2 2 2 1 2 2 2 2 2 1 2 2 2 2 2 2 2
1 oar3_OAR1_66407499 92.6424 66407499 1 1 2 2 1 2 2 2 1 2 2 2 1 2 2 2 2 2 2 2 2 2 2 2 1 2 2 2 2 2 1 2 2 2 1 2 1 2 2 2 2 2 2 2 1 2 1 2 1 2 1 2 2 2 2 2 2 2 2 2 2 2 1 2 1 2 2 2 2 2 2 2 2 2 2 2 2 2 2 2 1 2 1 2 2 2 2 2 2 2 1 2 2 2 2 2 1 2 1 2 1 2 2 2 1 2 2 2 2 2 1 2 1 2 2 2 2 2 2 2 2 2 1 2 1 2 2 2 2 2 1 2 1 2 1 2 2 2 2 2 2 2 2 2 2 2 1 2 1 2 1 2
1 oar3_OAR1_67150246 93.6736 67150246 1 1 2 2 1 2 2 2 1 2 2 2 2 2 2 2 2 2 2 2 2 2 2 2 2 2 2 2 2 2 1 2 2 2 1 2 1 2 2 2 2 2 2 2 2 2 2 2 1 2 1 2 2 2 2 2 2 2 2 2 2 2 2 2 1 2 2 2 2 2 2 2 2 2 2 2 2 2 2 2 1 2 1 2 2 2 2 2 2 2 2 2 2 2 2 2 1 1 1 2 1 2 2 2 1 2 2 2 2 2 1 2 1 2 2 2 2 2 2 2 2 2 1 2 1 2 1 2 2 2 1 2 1 2 2 2 1 2 2 2 2 2 2 2 2 2 2 2 1 2 1 2
1 oar3_OAR1_68005671 94.99 68005671 1 1 1 1 1 2 1 2 1 1 1 2 1 1 1 2 1 1 1 2 1 1 2 2 1 2 1 2 1 2 1 2 1 2 1 1 1 1 2 2 1 1 1 2 1 2 1 1 1 1 1 1 2 2 1 2 1 1 1 2 1 1 1 2 1 1 1 2 0 0 1 1 1 2 1 2 1 1 1 2 1 1 1 2 1 1 1 2 1 1 1 2 0 0 1 2 1 1 1 2 1 1 1 2 1 1 1 1 1 1 1 1 1 2 1 2 1 1 1 1 1 1 1 1 1 2 1 1 1 1 1 2 1 2 1 1 1 2 1 1 1 1 1 2 1 2 1 1 1 2 1 2
1 oar3_OAR1_68111250 95.1505 68111250 2 2 2 2 2 2 2 2 2 2 2 2 2 2 2 2 2 2 2 2 2 2 2 2 2 2 2 2 2 2 2 2 2 2 2 2 2 2 2 2 2 2 1 2 2 2 2 2 1 2 2 2 2 2 2 2 2 2 2 2 2 2 2 2 1 2 1 2 2 2 2 2 1 2 2 2 2 2 1 2 2 2 2 2 2 2 2 2 2 2 2 2 2 2 2 2 1 2 2 2 2 2 2 2 2 2 1 2 2 2 1 2 2 2 2 2 2 2 2 2 2 2 2 2 2 2 1 2 2 2 2 2 2 2 2 2 1 2 2 2 2 2 2 2 2 2 2 2 2 2 2 2
1 oar3_OAR1_68235119 95.3812 68235119 2 2 2 2 2 2 2 2 2 2 2 2 2 2 2 2 2 2 2 2 2 2 2 2 2 2 2 2 2 2 2 2 2 2 2 2 2 2 2 2 2 2 2 2 2 2 2 2 1 2 2 2 2 2 2 2 2 2 2 2 2 2 2 2 1 2 1 2 2 2 2 2 1 2 2 2 2 2 1 2 2 2 2 2 2 2 2 2 2 2 2 2 2 2 2 2 1 2 2 2 2 2 2 2 2 2 1 2 2 2 1 2 2 2 2 2 2 2 2 2 2 2 2 2 2 2 1 2 2 2 2 2 2 2 2 2 1 2 2 2 2 2 2 2 2 2 2 2 2 2 2 2
1 oar3_OAR1_68786013 96.3418 68786013 1 1 0 0 1 2 1 2 1 1 2 2 1 1 1 2 2 2 2 2 1 2 2 2 2 2 1 2 2 2 1 2 1 2 1 2 1 1 2 2 1 2 1 2 1 2 1 1 1 1 1 2 2 2 1 2 0 0 2 2 1 2 1 2 1 1 1 2 2 2 2 2 1 2 1 2 1 2 1 2 1 1 1 2 1 2 2 2 1 1 1 2 1 2 2 2 1 1 1 2 1 2 1 2 1 1 1 2 1 2 1 1 1 2 2 2 1 1 1 1 2 2 1 1 1 2 1 2 2 2 1 2 1 2 1 1 1 2 2 2 1 2 1 2 2 2 1 1 1 2 1 2
1 oar3_OAR1_68828713 96.3919 68828713 2 2 0 0 2 2 2 2 2 2 2 2 1 2 2 2 2 2 2 2 2 2 2 2 2 2 2 2 2 2 2 2 2 2 2 2 2 2 2 2 1 2 2 2 2 2 1 2 1 2 2 2 2 2 2 2 2 2 2 2 2 2 1 2 1 2 1 2 0 0 2 2 1 2 2 2 2 2 1 2 2 2 2 2 0 0 2 2 2 2 1 2 2 2 2 2 2 2 2 2 2 2 2 2 2 2 1 2 2 2 1 2 2 2 2 2 2 2 2 2 2 2 2 2 2 2 2 2 2 2 2 2 2 2 0 0 2 2 2 2 2 2 2 2 2 2 1 2 2 2 2 2
1 oar3_OAR1_69214234 96.8443 69214234 1 1 1 2 1 2 1 2 1 1 1 2 1 1 1 2 2 2 2 2 2 2 1 2 1 2 1 2 2 2 1 2 1 1 2 2 1 2 1 2 1 2 2 2 1 2 1 1 1 2 1 2 1 2 2 2 2 2 2 2 2 2 1 2 1 2 1 2 2 2 2 2 2 2 1 2 1 2 2 2 1 2 1 2 1 2 2 2 1 1 1 2 1 2 2 2 1 2 1 2 1 2 2 2 1 1 2 2 1 2 1 2 1 2 1 2 1 1 1 1 2 2 1 1 1 1 2 2 2 2 1 2 1 2 1 1 1 2 2 2 1 2 1 2 1 2 1 1 1 1 1 2
1 oar3_OAR1_69298014 96.884 69298014 2 2 2 2 2 2 1 2 2 2 2 2 2 2 1 2 2 2 2 2 1 2 2 2 2 2 2 2 2 2 2 2 2 2 2 2 1 2 2 2 2 2 1 2 2 2 2 2 1 2 2 2 1 2 1 2 1 2 2 2 1 2 2 2 1 2 1 2 2 2 2 2 1 2 2 2 2 2 1 2 1 2 2 2 2 2 2 2 2 2 2 2 2 2 2 2 2 2 2 2 2 2 1 2 2 2 1 2 2 2 1 2 2 2 2 2 2 2 2 2 2 2 2 2 2 2 2 2 2 2 2 2 2 2 2 2 2 2 2 2 2 2 2 2 2 2 2 2 2 2 2 2
1 oar3_OAR1_69890966 97.2722 69890966 1 1 1 2 1 2 2 2 1 1 2 2 1 1 2 2 2 2 2 2 2 2 2 2 2 2 1 2 2 2 1 2 1 2 2 2 1 2 2 2 2 2 1 2 1 2 1 1 1 1 1 2 2 2 2 2 2 2 2 2 2 2 1 2 1 1 1 2 2 2 2 2 1 2 1 2 1 2 1 2 1 2 1 2 1 2 2 2 1 1 1 2 1 2 2 2 1 2 1 2 1 2 2 2 1 1 1 2 1 2 1 1 1 2 2 2 1 1 1 1 2 2 1 1 1 2 2 2 2 2 1 2 1 2 1 1 2 2 2 2 1 2 1 2 1 2 1 1 1 2 1 2
1 oar3_OAR1_71140114 98.3344 71140114 2 2 1 2 2 2 1 2 1 2 2 2 1 2 1 2 2 2 2 2 1 2 2 2 2 2 1 2 1 2 1 2 1 2 1 2 1 2 2 2 2 2 2 2 1 1 1 2 2 2 2 2 1 2 2 2 1 2 1 2 1 2 2 2 1 2 2 2 1 2 2 2 2 2 1 2 1 2 1 2 1 2 1 2 1 2 2 2 1 1 2 2 1 2 1 2 2 2 2 2 2 2 2 2 2 2 2 2 1 2 1 2 2 2 2 2 1 1 1 2 2 2 1 2 2 2 2 2 2 2 2 2 1 2 1 2 2 2 2 2 1 2 1 1 1 2 2 2 2 2 2 2
1 oar3_OAR1_71276175 98.515 71276175 2 2 1 2 2 2 2 2 1 2 2 2 1 1 2 2 2 2 2 2 2 2 2 2 2 2 1 2 1 2 1 2 1 2 1 2 2 2 2 2 2 2 1 2 1 1 1 1 2 2 2 2 1 2 2 2 2 2 1 2 2 2 1 2 1 2 2 2 1 2 2 2 2 2 1 2 1 2 1 2 2 2 1 2 1 2 2 2 1 1 1 2 1 2 1 2 2 2 2 2 2 2 2 2 2 2 2 2 1 2 1 2 2 2 2 2 1 1 1 2 2 2 1 2 2 2 2 2 2 2 2 2 1 2 1 1 2 2 2 2 1 2 1 1 1 2 1 1 2 2 2 2
1 oar3_OAR1_71562427 98.8728 71562427 2 2 2 2 2 2 2 2 2 2 2 2 2 2 2 2 2 2 2 2 2 2 2 2 2 2 2 2 2 2 2 2 2 2 2 2 2 2 2 2 2 2 1 2 2 2 2 2 1 2 2 2 1 2 2 2 2 2 2 2 2 2 2 2 1 2 2 2 2 2 2 2 1 2 1 2 2 2 1 2 2 2 2 2 2 2 2 2 2 2 2 2 2 2 2 2 2 2 2 2 2 2 2 2 2 2 1 2 2 2 1 2 2 2 2 2 2 2 2 2 2 2 2 2 2 2 2 2 2 2 2 2 2 2 2 2 2 2 2 2 2 2 2 2 2 2 2 2 2 2 2 2
1 oar3_OAR1_72051199 99.3261 72051199 2 2 1 2 2 2 1 2 1 2 1 2 1 2 1 2 1 2 1 2 1 1 2 2 1 2 2 2 1 1 1 2 2 2 1 1 1 2 2 2 1 1 1 2 1 2 1 2 1 2 1 2 1 2 1 2 1 1 1 1 1 2 1 2 1 2 1 2 0 0 1 2 1 2 2 2 2 2 1 1 1 2 1 2 2 2 2 2 2 2 1 1 2 2 1 1 2 2 2 2 1 2 1 2 1 2 1 2 2 2 1 2 2 2 2 2 2 2 2 2 1 2 1 2 2 2 1 2 1 1 2 2 1 2 1 2 2 2 1 2 1 1 1 2 2 2 1 1 2 2 2 2
1 s25340.1 99.3887 72291726 2 2 1 2 2 2 1 2 1 2 1 2 1 2 1 2 1 2 2 2 2 2 1 2 1 2 1 2 2 2 2 2 1 1 2 2 2 2 1 2 2 2 2 2 1 2 1 2 2 2 2 2 2 2 2 2 2 2 2 2 2 2 2 2 1 2 1 2 1 2 2 2 2 2 1 2 1 2 2 2 2 2 2 2 1 1 2 2 1 2 2 2 1 2 2 2 2 2 2 2 2 2 2 2 1 2 1 2 1 1 1 2 2 2 1 1 1 1 2 2 2 2 2 2 1 2 2 2 2 2 2 2 2 2 1 2 1 2 1 2 2 2 2 2 1 2 2 2 1 2 2 2
1 oar3_OAR1_72788237 99.5181 72788237 2 2 1 1 2 2 1 2 1 2 1 2 1 2 1 2 1 1 1 2 2 2 1 2 1 1 1 2 2 2 2 2 1 1 2 2 2 2 1 2 2 2 2 2 2 2 1 1 1 2 1 2 2 2 1 2 2 2 1 2 2 2 1 2 1 1 1 2 1 2 1 2 1 2 2 2 2 2 1 2 2 2 2 2 1 2 2 2 2 2 1 1 1 2 2 2 2 2 2 2 2 2 1 2 1 2 1 2 1 2 1 1 2 2 1 2 1 1 2 2 2 2 1 2 1 2 1 2 1 2 2 2 2 2 1 1 1 2 2 2 1 2 2 2 1 2 1 1 1 2 2 2
1 oar3_OAR1_75327037 100.355 75327037 2 2 2 2 2 2 1 2 2 2 2 2 2 2 1 2 1 2 2 2 1 1 2 2 2 2 2 2 2 2 2 2 2 2 2 2 2 2 2 2 1 1 2 2 1 2 2 2 2 2 1 2 1 1 2 2 1 2 1 2 1 2 2 2 2 2 2 2 1 2 2 2 2 2 1 2 2 2 2 2 1 2 2 2 2 2 2 2 2 2 2 2 1 2 2 2 1 2 2 2 2 2 2 2 2 2 2 2 2 2 2 2 2 2 2 2 2 2 2 2 1 2 2 2 2 2 2 2 2 2 2 2 2 2 2 2 2 2 2 2 2 2 2 2 2 2 2 2 2 2 2 2
1 oar3_OAR1_76816946 102.259 76816946 2 2 2 2 2 2 2 2 2 2 1 2 2 2 1 2 2 2 2 2 2 2 1 2 1 2 2 2 1 2 2 2 2 2 1 2 2 2 2 2 2 2 2 2 2 2 1 2 1 2 2 2 2 2 2 2 2 2 2 2 2 2 2 2 2 2 2 2 2 2 2 2 2 2 2 2 2 2 1 2 2 2 2 2 2 2 2 2 2 2 1 2 2 2 2 2 2 2 2 2 2 2 2 2 2 2 2 2 2 2 1 2 2 2 2 2 2 2 2 2 2 2 1 2 2 2 2 2 2 2 2 2 2 2 1 2 2 2 2 2 1 2 2 2 2 2 1 2 2 2 2 2
1 oar3_OAR1_77680335 103.137 77680335 1 2 1 2 1 1 2 2 1 2 1 1 1 1 1 2 2 2 1 2 2 2 1 1 1 2 1 2 1 1 1 1 1 2 1 1 1 1 2 2 2 2 2 2 2 2 1 2 1 1 2 2 2 2 1 2 1 2 1 2 2 2 1 1 1 1 1 2 1 2 2 2 1 1 2 2 2 2 1 1 1 2 1 2 1 2 1 2 1 2 1 2 2 2 1 2 1 2 1 2 1 1 2 2 1 1 1 2 1 2 1 1 1 1 2 2 1 2 2 2 2 2 1 1 2 2 1 2 1 2 1 2 1 2 1 2 1 2 1 2 1 1 1 2 1 2 1 1 2 2 2 2
1 oar3_OAR1_77790002 103.194 77790002 2 2 1 2 2 2 2 2 2 2 2 2 2 2 2 2 1 2 1 2 1 2 2 2 1 2 2 2 2 2 2 2 2 2 2 2 2 2 2 2 1 2 2 2 1 2 2 2 2 2 1 1 1 2 1 2 2 2 2 2 2 2 2 2 2 2 2 2 2 2 1 2 2 2 2 2 2 2 2 2 2 2 2 2 2 2 2 2 2 2 1 2 1 2 2 2 1 2 2 2 2 2 1 1 2 2 2 2 2 2 1 2 2 2 2 2 2 2 2 2 1 2 2 2 1 2 1 2 1 2 2 2 2 2 2 2 1 2 2 2 2 2 2 2 2 2 2 2 1 2 2 2
1 oar3_OAR1_78060862 103.23 78060862 2 2 1 2 2 2 2 2 2 2 2 2 2 2 2 2 1 2 1 2 2 2 2 2 1 2 2 2 2 2 2 2 2 2 2 2 2 2 2 2 2 2 1 2 2 2 2 2 2 2 1 2 1 2 1 2 2 2 2 2 2 2 2 2 2 2 2 2 2 2 1 2 2 2 2 2 2 2 2 2 2 2 2 2 2 2 2 2 2 2 1 2 2 2 2 2 2 2 2 2 2 2 1 2 2 2 2 2 2 2 1 2 2 2 2 2 2 2 2 2 2 2 2 2 1 2 1 2 1 2 2 2 2 2 2 2 1 2 2 2 2 2 2 2 2 2 2 2 1 2 2 2
1 oar3_OAR1_81867213 106.917 81867213 2 2 2 2 2 2 2 2 2 2 2 2 1 2 2 2 2 2 2 2 1 2 2 2 2 2 2 2 2 2 2 2 2 2 2 2 2 2 2 2 1 2 1 2 1 1 2 2 2 2 1 2 2 2 2 2 2 2 2 2 1 2 1 2 1 2 2 2 2 2 1 2 1 2 2 2 2 2 2 2 2 2 2 2 2 2 2 2 2 2 2 2 1 2 2 2 1 2 2 2 2 2 1 2 2 2 1 2 2 2 2 2 2 2 2 2 2 2 2 2 1 1 2 2 1 2 2 2 2 2 2 2 2 2 2 2 2 2 2 2 2 2 2 2 2 2 1 2 2 2 1 2
1 oar3_OAR1_82539252 107.16 82539252 2 2 2 2 2 2 2 2 2 2 2 2 2 2 2 2 2 2 2 2 2 2 2 2 2 2 1 2 2 2 2 2 1 2 2 2 2 2 2 2 2 2 0 0 2 2 1 2 2 2 2 2 2 2 2 2 2 2 2 2 2 2 2 2 2 2 2 2 2 2 2 2 2 2 2 2 1 1 2 2 2 2 2 2 1 2 2 2 1 2 2 2 2 2 2 2 2 2 2 2 2 2 2 2 2 2 1 2 1 2 2 2 2 2 1 1 1 2 1 2 2 2 2 2 2 2 2 2 2 2 2 2 2 2 1 2 2 2 1 2 2 2 1 2 2 2 2 2 2 2 2 2
1 oar3_OAR1_82980990 107.599 82980990 1 2 1 2 2 2 1 2 1 2 1 2 2 2 1 2 1 1 1 2 1 2 2 2 1 2 2 2 2 2 1 2 2 2 2 2 1 1 1 1 2 2 1 2 2 2 1 2 1 1 1 2 1 2 1 2 1 1 1 2 1 2 2 2 1 2 2 2 1 2 1 2 2 2 1 1 2 2 1 2 1 1 2 2 1 2 1 2 2 2 1 1 1 2 1 2 2 2 1 2 1 1 1 2 1 1 2 2 2 2 1 1 1 2 2 2 1 2 1 2 2 2 1 1 1 2 1 2 1 1 2 2 2 2 1 2 1 2 1 2 1 1 2 2 1 1 1 2 1 1 1 2
1 oar3_OAR1_83205260 107.92 83205260 1 2 2 2 1 1 2 2 2 2 2 2 1 1 2 2 2 2 1 2 1 2 1 2 2 2 1 2 2 2 2 2 1 2 2 2 2 2 2 2 1 1 1 2 1 2 1 1 1 2 1 2 1 2 1 2 2 2 2 2 2 2 1 1 1 2 2 2 2 2 2 2 1 1 2 2 1 1 1 2 2 2 1 2 1 2 2 2 1 1 1 2 1 2 2 2 1 2 1 2 2 2 1 2 2 2 1 1 1 2 1 2 1 2 1 1 1 2 1 1 1 2 1 2 2 2 2 2 2 2 1 2 1 2 1 1 2 2 1 2 1 2 1 1 2 2 1 1 2 2 2 2
1 oar3_OAR1_84809781 108.643 84809781 1 2 2 2 1 1 1 2 1 2 1 2 1 2 1 1 1 2 1 2 2 2 1 2 1 2 2 2 2 2 1 2 2 2 2 2 1 1 2 2 2 2 2 2 1 2 2 2 1 2 1 2 2 2 1 2 1 1 2 2 2 2 1 2 1 2 2 2 2 2 2 2 1 2 2 2 1 2 2 2 1 2 1 2 1 1 2 2 1 2 2 2 2 2 1 2 1 2 1 2 1 1 2 2 1 1 1 2 2 2 2 2 1 1 1 2 2 2 2 2 2 2 1 2 2 2 2 2 1 2 1 2 1 2 2 2 2 2 1 1 1 2 1 2 1 2 2 2 2 2 2 2
1 oar3_OAR1_84810449 108.644 84810449 1 2 2 2 1 1 1 2 1 2 1 2 1 2 1 1 1 2 1 2 2 2 1 2 1 2 2 2 2 2 1 2 2 2 2 2 1 1 2 2 2 2 2 2 1 2 2 2 1 2 1 2 2 2 1 2 1 1 2 2 2 2 1 2 1 2 2 2 2 2 2 2 1 2 2 2 1 2 2 2 1 2 1 2 1 1 2 2 1 2 2 2 2 2 1 2 1 2 1 2 1 1 2 2 1 1 1 2 2 2 2 2 1 1 1 2 2 2 2 2 2 2 1 2 2 2 2 2 1 2 1 2 1 2 2 2 2 2 1 1 1 2 1 2 1 2 2 2 2 2 2 2
1 oar3_OAR1_85360502 109.445 85360502 1 2 1 2 2 2 2 2 2 2 2 2 2 2 2 2 2 2 1 2 1 2 2 2 1 2 1 2 2 2 2 2 2 2 2 2 2 2 1 1 2 2 1 1 2 2 2 2 2 2 1 2 1 2 1 2 2 2 2 2 1 2 2 2 2 2 1 2 2 2 1 2 2 2 1 1 2 2 1 2 2 2 2 2 2 2 1 1 2 2 1 2 1 2 2 2 1 2 1 2 2 2 1 2 2 2 2 2 2 2 1 2 2 2 2 2 1 2 2 2 2 2 2 2 1 2 1 1 1 2 1 2 2 2 2 2 1 1 2 2 2 2 2 2 1 2 2 2 1 1 1 2
1 oar3_OAR1_86576466 110.648 86576466 2 2 1 2 2 2 1 1 1 2 1 1 2 2 1 2 1 1 1 2 1 2 1 2 1 2 2 2 1 2 1 1 2 2 1 1 1 1 2 2 1 2 2 2 1 2 1 2 1 1 1 1 2 2 1 2 1 1 1 2 1 1 2 2 1 1 1 1 2 2 1 1 1 2 2 2 1 2 1 1 1 1 1 2 1 1 1 2 2 2 1 1 2 2 1 1 1 2 2 2 1 1 1 2 1 1 1 2 2 2 1 1 1 2 1 2 2 2 1 1 1 2 1 1 1 2 1 2 1 1 2 2 1 2 1 2 1 2 1 1 1 1 2 2 1 2 1 2 1 2 1 2
1 oar3_OAR1_87032681 111.053 87032681 1 2 1 2 1 1 1 2 2 2 2 2 1 2 1 2 2 2 1 2 2 2 1 2 1 2 1 2 1 2 2 2 1 2 2 2 2 2 2 2 2 2 2 2 2 2 2 2 2 2 2 2 1 2 1 2 2 2 1 2 2 2 1 2 2 2 1 2 1 1 2 2 1 2 2 2 2 2 2 2 2 2 1 2 1 1 1 2 1 2 2 2 2 2 2 2 1 2 1 2 2 2 2 2 2 2 2 2 1 2 2 2 1 2 2 2 2 2 2 2 2 2 2 2 2 2 2 2 2 2 1 1 1 2 2 2 1 2 2 2 2 2 1 2 2 2 2 2 2 2 2 2
1 oar3_OAR1_87467581 111.438 87467581 2 2 0 0 2 2 2 2 2 2 1 2 2 2 2 2 2 2 2 2 2 2 1 2 2 2 2 2 1 2 2 2 2 2 1 2 2 2 2 2 1 2 2 2 2 2 2 2 2 2 2 2 2 2 2 2 2 2 2 2 1 2 2 2 1 2 2 2 2 2 1 2 1 2 2 2 2 2 2 2 2 2 2 2 2 2 2 2 2 2 2 2 2 2 2 2 2 2 2 2 2 2 2 2 2 2 2 2 2 2 2 2 2 2 2 2 2 2 2 2 1 2 2 2 2 2 2 2 2 2 2 2 2 2 2 2 2 2 2 2 2 2 2 2 2 2 2 2 2 2 2 2
1 oar3_OAR1_87788669 111.723 87788669 1 2 2 2 1 1 1 2 2 2 2 2 1 2 1 2 1 2 1 2 2 2 1 2 1 2 1 2 2 2 1 2 1 2 1 2 2 2 1 2 2 2 2 2 2 2 1 1 1 2 2 2 1 2 1 2 2 2 1 2 2 2 1 2 2 2 1 2 1 2 2 2 1 2 1 2 1 1 1 2 2 2 1 2 1 1 2 2 1 1 1 2 2 2 2 2 2 2 1 2 2 2 2 2 2 2 1 2 2 2 1 2 1 2 1 1 1 2 1 2 2 2 1 2 1 2 2 2 2 2 1 2 1 2 1 1 2 2 1 2 1 2 1 2 2 2 1 2 2 2 1 1
1 oar3_OAR1_88509528 112.613 88509528 1 2 1 2 1 2 1 2 1 1 1 2 1 1 1 2 2 2 1 1 1 2 1 1 1 1 1 1 1 2 2 2 2 2 1 1 2 2 2 2 1 2 2 2 1 2 1 2 2 2 1 2 2 2 1 1 2 2 2 2 1 2 1 2 1 1 1 1 1 2 1 1 1 1 2 2 1 2 1 2 1 2 1 1 1 2 1 1 1 2 1 2 1 2 1 2 1 2 2 2 2 2 1 1 1 2 2 2 1 2 1 2 1 2 2 2 1 2 1 2 1 1 2 2 1 2 1 2 1 2 1 2 1 1 1 2 1 1 2 2 2 2 1 1 2 2 1 2 1 1 2 2
1 oar3_OAR1_88540792 112.662 88540792 2 2 2 2 2 2 2 2 2 2 2 2 2 2 2 2 2 2 2 2 2 2 2 2 2 2 2 2 2 2 2 2 2 2 2 2 2 2 1 2 2 2 2 2 2 2 2 2 2 2 2 2 2 2 2 2 2 2 2 2 2 2 2 2 2 2 2 2 2 2 2 2 2 2 1 2 2 2 2 2 2 2 2 2 2 2 2 2 2 2 2 2 1 2 2 2 2 2 1 2 2 2 2 2 2 2 2 2 2 2 2 2 2 2 2 2 1 2 2 2 2 2 2 2 2 2 1 2 2 2 2 2 2 2 2 2 2 2 2 2 2 2 2 2 1 2 2 2 2 2 2 2
1 oar3_OAR1_88904806 113.094 88904806 2 2 1 1 2 2 1 2 1 2 2 2 1 2 2 2 1 2 1 2 2 2 2 2 1 2 1 2 1 2 1 2 1 2 1 2 2 2 2 2 1 2 2 2 2 2 1 2 1 2 1 2 2 2 1 2 2 2 1 1 1 2 1 2 1 2 1 1 1 1 1 2 2 2 2 2 2 2 1 1 1 2 1 1 1 2 1 1 2 2 1 1 2 2 1 2 1 2 2 2 2 2 1 2 1 2 1 2 1 2 1 1 2 2 2 2 2 2 1 2 2 2 1 2 1 2 1 2 1 2 1 2 1 1 1 2 1 1 2 2 1 2 1 2 2 2 1 2 1 2 1 2
1 oar3_OAR1_89059849 113.243 89059849 2 2 1 1 2 2 2 2 2 2 2 2 2 2 2 2 2 2 1 2 2 2 2 2 1 2 1 2 1 2 2 2 1 2 2 2 2 2 2 2 2 2 2 2 2 2 2 2 2 2 1 2 2 2 1 2 2 2 1 2 1 2 1 2 2 2 1 2 1 2 1 2 2 2 2 2 2 2 1 2 1 2 1 2 2 2 1 1 2 2 1 2 2 2 2 2 1 2 2 2 2 2 1 2 2 2 1 2 1 2 1 2 2 2 2 2 2 2 2 2 2 2 2 2 2 2 1 2 1 2 1 2 1 2 2 2 1 1 2 2 2 2 2 2 2 2 1 2 1 2 2 2
1 oar3_OAR1_90098950 114.243 90098950 1 1 1 2 1 2 2 2 2 2 2 2 1 2 2 2 2 2 1 2 2 2 2 2 1 2 2 2 2 2 2 2 2 2 2 2 2 2 1 2 2 2 2 2 2 2 2 2 2 2 1 2 2 2 1 2 2 2 2 2 2 2 2 2 2 2 1 2 2 2 1 2 2 2 1 2 1 2 1 2 2 2 2 2 1 2 1 2 2 2 1 2 2 2 2 2 2 2 1 2 2 2 1 2 2 2 1 2 2 2 1 2 2 2 1 2 2 2 1 2 2 2 2 2 2 2 1 2 1 2 1 2 2 2 2 2 1 2 1 2 2 2 2 2 2 2 2 2 1 1 1 2
1 oar3_OAR1_92576555 116.3 92576555 2 2 1 2 2 2 1 2 1 2 2 2 1 2 2 2 2 2 1 2 2 2 2 2 1 2 2 2 2 2 2 2 2 2 1 2 2 2 2 2 2 2 1 2 2 2 2 2 2 2 1 2 2 2 1 2 2 2 2 2 2 2 2 2 1 2 1 1 1 2 1 2 2 2 2 2 2 2 1 2 2 2 2 2 1 1 2 2 2 2 1 2 2 2 1 2 2 2 2 2 2 2 1 2 2 2 2 2 2 2 2 2 2 2 2 2 2 2 2 2 2 2 2 2 2 2 2 2 2 2 2 2 2 2 2 2 1 2 2 2 2 2 1 2 2 2 2 2 2 2 2 2
1 oar3_OAR1_93293081 116.789 93293081 2 2 2 2 2 2 1 2 1 1 2 2 1 2 2 2 2 2 2 2 1 2 2 2 2 2 2 2 2 2 2 2 2 2 1 2 2 2 1 2 1 1 1 2 2 2 1 2 2 2 2 2 2 2 1 2 2 2 2 2 2 2 2 2 1 2 1 2 1 2 2 2 2 2 1 2 2 2 2 2 2 2 2 2 1 2 1 2 2 2 2 2 1 2 1 2 2 2 1 2 2 2 1 2 2 2 2 2 1 2 1 2 1 2 2 2 1 2 2 2 1 2 2 2 2 2 1 1 1 2 2 2 2 2 2 2 2 2 2 2 2 2 1 1 1 2 2 2 1 2 2 2
1 oar3_OAR1_93790634 117.189 93790634 1 2 2 2 1 2 2 2 2 2 2 2 2 2 2 2 2 2 2 2 2 2 2 2 2 2 2 2 2 2 2 2 1 2 2 2 2 2 1 2 2 2 2 2 1 2 2 2 2 2 2 2 2 2 2 2 2 2 2 2 2 2 2 2 2 2 2 2 2 2 2 2 2 2 1 2 1 2 2 2 1 2 1 1 2 2 2 2 2 2 2 2 2 2 2 2 2 2 1 2 2 2 2 2 2 2 1 2 2 2 2 2 2 2 1 2 2 2 2 2 2 2 1 2 2 2 2 2 2 2 1 2 1 1 2 2 2 2 1 2 2 2 2 2 2 2 2 2 2 2 1 2
1 oar3_OAR1_94518904 117.774 94518904 2 2 1 1 2 2 2 2 1 1 2 2 2 2 2 2 2 2 1 2 2 2 2 2 1 2 1 2 1 2 1 2 1 2 1 2 2 2 1 2 2 2 1 2 2 2 2 2 1 2 1 2 1 2 1 2 2 2 1 2 1 2 1 2 1 2 1 2 1 1 1 2 2 2 1 2 2 2 1 1 2 2 2 2 1 1 1 2 1 2 1 1 1 1 1 2 1 2 1 2 1 2 1 2 2 2 1 2 1 2 1 2 2 2 1 2 2 2 1 2 2 2 1 2 1 2 1 2 2 2 1 2 2 2 1 2 1 1 2 2 1 2 1 2 1 2 1 2 2 2 2 2
1 oar3_OAR1_94519515 117.774 94519515 2 2 1 1 2 2 2 2 1 1 2 2 2 2 2 2 2 2 1 2 2 2 2 2 1 2 1 2 1 2 1 2 1 2 1 2 2 2 1 2 2 2 1 2 2 2 2 2 1 2 1 2 1 2 1 2 2 2 1 2 1 2 1 2 1 2 1 2 1 1 1 2 2 2 1 2 2 2 1 1 2 2 2 2 1 1 1 2 1 2 1 1 1 1 1 2 1 2 1 2 1 2 1 2 2 2 1 2 1 2 1 2 2 2 1 2 2 2 1 2 2 2 1 2 1 2 1 2 2 2 1 2 2 2 1 2 1 1 2 2 1 2 1 2 1 2 1 2 2 2 2 2
1 oar3_OAR1_94526165 117.78 94526165 1 2 2 2 2 2 2 2 2 2 2 2 2 2 2 2 1 2 0 0 0 0 2 2 2 2 2 2 2 2 2 2 2 2 2 2 2 2 2 2 1 2 1 2 2 2 1 2 2 2 2 2 2 2 1 2 1 2 1 2 2 2 2 2 2 2 2 2 2 2 2 2 2 2 2 2 2 2 2 2 1 2 2 2 2 2 1 2 2 2 2 2 2 2 2 2 2 2 2 2 2 2 1 2 2 2 2 2 1 2 1 2 1 2 2 2 2 2 2 2 1 2 2 2 2 2 1 2 1 2 2 2 2 2 2 2 2 2 2 2 2 2 1 2 2 2 2 2 1 1 1 2
1 oar3_OAR1_94527052 117.78 94527052 1 2 2 2 2 2 2 2 2 2 2 2 2 2 2 2 1 2 2 2 1 2 2 2 2 2 2 2 2 2 2 2 2 2 2 2 2 2 2 2 1 2 1 2 2 2 1 2 2 2 2 2 2 2 1 2 1 2 1 2 2 2 2 2 2 2 2 2 2 2 2 2 2 2 2 2 2 2 2 2 1 2 2 2 2 2 1 2 2 2 2 2 2 2 2 2 2 2 2 2 2 2 1 2 2 2 2 2 1 2 1 2 1 2 2 2 2 2 2 2 1 2 2 2 2 2 1 2 1 2 2 2 2 2 2 2 2 2 2 2 2 2 1 2 2 2 2 2 1 1 1 2
1 oar3_OAR1_94630369 117.863 94630369 2 2 1 2 2 2 2 2 2 2 2 2 2 2 2 2 2 2 1 2 2 2 2 2 1 2 2 2 2 2 2 2 2 2 2 2 2 2 2 2 2 2 2 2 2 2 2 2 2 2 1 2 2 2 1 2 2 2 2 2 2 2 2 2 2 2 1 2 2 2 1 2 2 2 2 2 2 2 1 2 2 2 2 2 1 1 2 2 2 2 1 2 2 2 2 2 2 2 2 2 2 2 1 2 2 2 2 2 2 2 2 2 2 2 2 2 2 2 2 2 2 2 2 2 2 2 2 2 2 2 2 2 2 2 2 2 1 2 2 2 2 2 2 2 2 2 2 2 2 2 2 2
1 oar3_OAR1_96244235 119.009 96244235 2 2 1 2 2 2 2 2 1 2 2 2 2 2 2 2 2 2 1 2 2 2 2 2 1 2 2 2 2 2 1 2 1 2 2 2 2 2 1 2 2 2 1 2 1 2 2 2 1 2 1 2 1 2 2 2 2 2 2 2 2 2 1 2 2 2 2 2 2 2 1 2 2 2 2 2 1 2 1 2 1 2 1 2 1 2 2 2 2 2 1 2 1 2 1 2 2 2 2 2 2 2 1 2 2 2 1 1 2 2 1 2 1 2 1 2 2 2 1 2 2 2 1 2 2 2 2 2 2 2 2 2 1 2 1 2 1 2 2 2 1 2 2 2 2 2 1 2 2 2 2 2
1 oar3_OAR1_96320681 119.042 96320681 2 2 0 0 2 2 2 2 1 2 2 2 2 2 2 2 2 2 2 2 2 2 2 2 2 2 2 2 2 2 1 2 2 2 2 2 2 2 2 2 2 2 2 2 2 2 2 2 1 2 2 2 2 2 2 2 2 2 2 2 2 2 1 2 2 2 2 2 2 2 2 2 2 2 2 2 2 2 1 2 2 2 2 2 2 2 2 2 2 2 1 2 2 2 2 2 2 2 2 2 2 2 2 2 2 2 1 2 2 2 1 2 2 2 2 2 2 2 1 2 2 2 2 2 2 2 2 2 2 2 2 2 2 2 1 2 2 2 2 2 1 2 2 2 2 2 1 2 2 2 2 2
1 oar3_OAR1_96362718 119.061 96362718 2 2 1 2 2 2 2 2 1 1 2 2 2 2 2 2 2 2 2 2 2 2 2 2 2 2 2 2 1 2 1 2 1 2 2 2 2 2 2 2 1 2 1 2 2 2 2 2 1 2 2 2 1 1 1 2 2 2 1 2 2 2 1 2 1 2 1 2 1 2 2 2 2 2 2 2 2 2 1 1 2 2 2 2 1 2 2 2 2 2 1 1 2 2 2 2 2 2 2 2 1 2 2 2 2 2 1 2 1 1 1 2 2 2 2 2 2 2 1 2 2 2 2 2 2 2 2 2 2 2 2 2 2 2 1 2 2 2 1 2 1 2 1 2 2 2 1 2 2 2 2 2
1 oar3_OAR1_97313041 119.479 97313041 1 1 1 2 1 2 1 2 1 2 1 2 1 2 1 1 1 1 1 2 1 1 2 2 1 2 1 2 2 2 1 2 1 2 1 2 1 1 1 2 1 1 1 1 1 1 1 2 1 2 1 1 2 2 1 1 1 1 1 2 1 1 2 2 1 2 1 2 1 2 1 2 2 2 1 1 1 2 1 2 1 1 1 1 1 1 1 1 1 2 1 2 1 1 1 1 1 2 1 1 1 2 1 1 1 1 1 2 1 2 1 2 1 1 1 1 1 2 2 2 1 2 1 1 1 1 1 1 1 1 1 1 1 1 2 2 1 1 1 1 1 2 1 1 1 1 2 2 1 1 1 1
1 oar3_OAR1_97543741 119.597 97543741 2 2 1 2 2 2 2 2 2 2 2 2 2 2 2 2 2 2 2 2 2 2 2 2 2 2 2 2 1 2 2 2 1 2 2 2 2 2 1 2 2 2 2 2 2 2 2 2 2 2 2 2 1 2 2 2 2 2 1 2 2 2 2 2 2 2 2 2 1 2 2 2 2 2 2 2 2 2 2 2 2 2 2 2 2 2 2 2 2 2 2 2 2 2 2 2 2 2 2 2 1 2 2 2 2 2 2 2 1 2 2 2 2 2 2 2 2 2 2 2 2 2 2 2 2 2 2 2 2 2 2 2 2 2 2 2 2 2 2 2 2 2 2 2 2 2 2 2 2 2 2 2
1 OAR1_104544639.1 119.825 97987628 1 2 2 2 2 2 2 2 2 2 2 2 2 2 2 2 1 2 2 2 1 2 2 2 2 2 2 2 2 2 2 2 2 2 2 2 2 2 1 2 1 2 1 1 2 2 1 2 2 2 2 2 2 2 2 2 1 2 1 2 1 2 1 2 2 2 2 2 2 2 2 2 2 2 1 2 2 2 2 2 1 2 1 2 2 2 1 2 2 2 2 2 1 2 2 2 2 2 1 2 2 2 2 2 2 2 2 2 2 2 1 2 1 2 2 2 2 2 2 2 2 2 2 2 1 1 1 1 1 2 2 2 1 2 2 2 2 2 2 2 2 2 1 2 1 2 1 2 1 1 1 2
1 oar3_OAR1_98141922 119.904 98141922 1 2 2 2 1 2 1 2 1 2 1 2 1 1 2 2 1 2 1 2 1 2 1 1 1 2 1 2 1 2 2 2 2 2 1 2 2 2 1 2 2 2 1 2 2 2 1 1 2 2 1 2 2 2 2 2 0 0 1 2 1 2 1 2 1 2 1 2 2 2 1 2 1 1 1 2 1 2 2 2 1 2 1 2 2 2 1 2 1 2 2 2 1 2 2 2 1 2 1 2 2 2 2 2 2 2 2 2 1 2 1 2 1 2 2 2 1 2 1 2 1 2 2 2 1 1 1 1 1 2 2 2 1 2 1 2 2 2 2 2 2 2 1 1 1 2 1 2 1 1 1 2
1 oar3_OAR1_98256852 119.966 98256852 1 2 0 0 1 2 0 0 1 2 1 2 2 2 1 1 1 2 1 2 1 2 2 2 1 2 1 2 2 2 1 2 1 2 1 2 1 1 2 2 1 2 2 2 1 1 2 2 1 2 1 2 2 2 1 1 1 2 2 2 1 1 2 2 1 1 1 2 1 2 1 2 2 2 2 2 1 2 1 2 1 2 1 2 1 1 1 2 2 2 0 0 1 1 1 1 1 2 1 1 1 2 1 1 1 1 1 2 0 0 2 2 1 2 1 2 1 2 2 2 1 2 1 2 2 2 2 2 1 2 1 1 1 2 2 2 1 1 1 1 1 2 1 2 1 1 2 2 2 2 1 2
1 oar3_OAR1_98338082 120.082 98338082 1 2 1 1 1 2 1 2 1 2 1 2 2 2 1 1 1 2 1 2 1 2 2 2 1 2 1 2 1 2 1 2 1 1 1 2 1 1 1 2 1 2 2 2 1 1 2 2 1 2 1 2 1 2 1 1 1 2 1 2 1 2 2 2 1 1 1 2 1 1 1 2 2 2 2 2 1 2 1 2 1 2 1 2 1 1 1 2 2 2 1 2 1 2 1 1 1 2 1 2 1 1 1 1 1 1 1 2 1 1 2 2 1 2 1 2 1 2 2 2 1 2 1 2 2 2 2 2 1 2 1 1 1 2 2 2 1 1 1 1 1 2 1 2 1 2 2 2 2 2 1 2
1 oar3_OAR1_98386621 120.166 98386621 1 2 1 1 1 2 1 2 2 2 1 2 2 2 1 1 1 2 1 2 1 2 2 2 1 2 1 2 1 2 1 2 1 1 1 2 1 1 1 1 1 1 2 2 1 1 2 2 1 2 1 2 1 2 1 2 1 2 1 2 1 1 1 2 1 2 2 2 1 1 1 2 2 2 1 1 1 2 2 2 1 2 1 2 1 2 1 2 1 2 2 2 1 1 1 1 1 2 1 1 1 1 1 1 1 1 1 2 1 2 2 2 1 2 1 1 1 2 2 2 1 2 1 1 2 2 1 2 1 2 1 1 1 2 2 2 1 1 1 2 1 2 2 2 1 1 1 2 2 2 1 2
1 oar3_OAR1_98777351 120.643 98777351 2 2 1 2 2 2 2 2 1 2 2 2 2 2 2 2 2 2 2 2 2 2 2 2 1 2 1 2 2 2 2 2 1 2 2 2 2 2 2 2 2 2 2 2 1 2 2 2 2 2 2 2 2 2 2 2 2 2 2 2 2 2 2 2 2 2 2 2 2 2 2 2 2 2 1 2 1 2 2 2 1 2 1 2 1 2 1 2 1 2 2 2 1 2 1 2 1 2 2 2 2 2 1 2 2 2 1 2 2 2 2 2 1 2 1 1 2 2 1 2 2 2 1 1 2 2 2 2 2 2 1 2 1 2 1 2 1 1 2 2 2 2 1 2 2 2 2 2 2 2 2 2
1 oar3_OAR1_100133828 121.975 100133828 2 2 2 2 1 2 1 1 1 1 1 2 1 2 1 2 2 2 1 1 2 2 1 1 1 2 1 1 1 2 2 2 2 2 1 2 2 2 1 2 1 2 2 2 2 2 1 2 2 2 1 2 2 2 1 2 2 2 2 2 1 2 1 1 1 2 1 1 2 2 1 2 1 1 1 1 1 2 1 2 2 2 2 2 1 2 1 2 1 1 1 2 1 2 2 2 1 1 1 2 2 2 2 2 2 2 2 2 1 2 2 2 2 2 1 2 1 2 1 1 1 2 1 2 2 2 1 2 2 2 1 2 2 2 1 1 1 2 1 2 2 2 0 0 1 2 1 1 2 2 1 2
1 oar3_OAR1_101181219 122.63 101181219 2 2 2 2 2 2 2 2 2 2 2 2 2 2 2 2 2 2 2 2 1 2 2 2 2 2 2 2 1 2 2 2 2 2 2 2 2 2 1 2 2 2 2 2 2 2 2 2 2 2 2 2 1 2 2 2 2 2 2 2 2 2 2 2 2 2 2 2 1 2 2 2 2 2 2 2 2 2 2 2 2 2 2 2 2 2 2 2 2 2 2 2 2 2 2 2 2 2 2 2 1 2 2 2 2 2 2 2 2 2 2 2 2 2 2 2 2 2 2 2 2 2 2 2 1 1 2 2 2 2 2 2 2 2 2 2 2 2 2 2 2 2 2 2 2 2 2 2 2 2 2 2
1 oar3_OAR1_101847913 122.889 101847913 1 2 1 2 2 2 2 2 2 2 2 2 2 2 2 2 1 2 2 2 2 2 2 2 2 2 2 2 2 2 1 2 2 2 2 2 2 2 2 2 2 2 2 2 2 2 1 2 1 2 1 2 2 2 2 2 1 2 1 2 2 2 2 2 2 2 2 2 2 2 1 2 2 2 2 2 2 2 1 2 1 1 1 2 2 2 1 2 2 2 1 2 2 2 2 2 2 2 2 2 2 2 2 2 2 2 1 2 1 2 1 1 1 2 2 2 2 2 2 2 2 2 2 2 2 2 1 2 1 2 2 2 1 2 2 2 2 2 2 2 1 2 2 2 2 2 2 2 1 2 2 2
1 oar3_OAR1_103172161 124.143 103172161 2 2 2 2 2 2 2 2 2 2 2 2 2 2 2 2 2 2 2 2 2 2 2 2 2 2 2 2 2 2 2 2 2 2 2 2 2 2 1 2 2 2 1 2 2 2 2 2 2 2 2 2 1 2 2 2 2 2 2 2 2 2 2 2 2 2 2 2 2 2 2 2 2 2 1 2 2 2 2 2 2 2 2 2 2 2 2 2 2 2 2 2 1 2 2 2 2 2 1 2 2 2 2 2 2 2 2 2 2 2 2 2 2 2 2 2 2 2 2 2 2 2 2 2 2 2 1 2 2 2 2 2 2 2 2 2 2 2 2 2 2 2 2 2 1 2 2 2 2 2 1 2
1 oar3_OAR1_103581465 124.203 103581465 1 2 2 2 1 2 1 2 1 2 1 2 1 2 2 2 2 2 1 1 2 2 1 1 1 2 1 1 1 2 2 2 1 2 1 2 2 2 2 2 2 2 2 2 2 2 1 1 2 2 1 1 2 2 1 2 1 2 1 2 2 2 1 2 2 2 1 1 2 2 1 1 1 1 2 2 1 2 1 2 1 1 1 2 1 2 1 1 1 1 1 2 2 2 2 2 1 1 2 2 2 2 2 2 2 2 2 2 2 2 1 2 1 2 2 2 1 2 1 1 1 1 2 2 2 2 1 2 1 1 1 2 2 2 1 1 1 2 1 2 2 2 1 2 2 2 1 1 1 2 1 2
1 oar3_OAR1_103871842 124.245 103871842 1 2 0 0 2 2 2 2 1 2 2 2 2 2 2 2 2 2 2 2 2 2 2 2 1 2 2 2 2 2 2 2 1 2 2 2 2 2 2 2 1 2 1 2 1 2 1 2 2 2 1 2 2 2 2 2 2 2 2 2 2 2 2 2 1 2 2 2 2 2 2 2 2 2 2 2 1 2 2 2 1 2 1 1 1 2 1 2 2 2 1 2 1 2 1 2 2 2 2 2 2 2 1 2 2 2 1 1 1 2 1 1 1 1 1 2 2 2 2 2 1 2 1 2 2 2 1 2 1 2 2 2 1 2 2 2 1 2 2 2 2 2 1 2 1 2 2 2 1 2 2 2
1 oar3_OAR1_104959010 125.23 104959010 1 1 0 0 1 2 1 2 1 2 1 2 1 2 1 1 1 2 2 2 1 1 2 2 1 2 2 2 1 2 1 1 1 2 1 2 1 1 1 2 1 1 1 2 1 1 1 2 1 1 1 2 2 2 1 2 1 1 2 2 1 2 1 2 1 1 2 2 1 1 2 2 2 2 1 2 1 2 1 2 1 1 1 1 1 2 1 2 2 2 1 2 1 2 1 1 2 2 1 2 1 1 1 1 1 1 1 1 1 2 1 1 1 1 1 1 1 2 2 2 1 2 1 1 1 1 1 2 1 2 1 2 1 2 2 2 1 2 1 2 1 2 1 2 1 2 2 2 1 1 1 1
1 oar3_OAR1_106459721 126.607 106459721 1 2 1 2 2 2 2 2 2 2 2 2 1 2 2 2 2 2 2 2 2 2 2 2 2 2 2 2 2 2 2 2 2 2 2 2 2 2 2 2 2 2 2 2 2 2 1 2 2 2 1 2 1 2 2 2 2 2 2 2 2 2 2 2 2 2 2 2 2 2 2 2 2 2 2 2 2 2 2 2 2 2 1 2 2 2 1 2 2 2 1 2 2 2 1 2 2 2 2 2 2 2 2 2 2 2 1 2 2 2 1 1 2 2 2 2 2 2 2 2 1 2 2 2 2 2 1 2 1 2 2 2 2 2 2 2 1 2 2 2 2 2 1 2 2 2 2 2 1 2 2 2
1 oar3_OAR1_106598240 126.701 106598240 1 1 1 1 1 2 1 2 1 2 2 2 1 2 1 1 1 1 2 2 1 1 2 2 1 2 1 2 1 2 1 1 1 2 1 2 1 1 1 1 1 1 2 2 1 1 1 2 1 1 1 2 1 1 1 1 2 2 1 2 1 2 1 2 1 1 1 2 1 1 2 2 2 2 1 1 1 2 1 1 1 2 1 1 1 1 1 1 2 2 1 1 1 1 1 1 1 2 1 1 1 2 1 1 1 1 1 1 1 1 1 1 1 1 1 1 1 2 2 2 1 2 1 1 1 1 1 1 1 2 1 1 1 1 2 2 1 1 1 1 1 2 1 2 1 1 2 2 1 1 1 2
1 oar3_OAR1_107108291 126.886 107108291 2 2 2 2 2 2 2 2 2 2 2 2 2 2 1 2 2 2 2 2 2 2 2 2 2 2 2 2 2 2 1 2 2 2 2 2 2 2 2 2 2 2 1 2 2 2 2 2 1 2 2 2 1 1 1 1 2 2 2 2 2 2 2 2 2 2 1 2 2 2 2 2 2 2 1 2 2 2 1 1 2 2 2 2 1 2 2 2 2 2 1 2 2 2 2 2 2 2 2 2 2 2 1 2 2 2 2 2 2 2 2 2 2 2 1 2 2 2 2 2 2 2 1 2 2 2 2 2 2 2 2 2 2 2 2 2 2 2 1 2 2 2 2 2 2 2 2 2 2 2 2 2
1 oar3_OAR1_107261959 127.034 107261959 2 2 2 2 1 2 1 2 1 2 1 1 1 2 2 2 2 2 1 1 2 2 1 1 1 2 1 2 1 2 2 2 1 2 1 2 2 2 2 2 2 2 1 2 2 2 1 2 2 2 1 2 2 2 2 2 1 2 1 2 1 2 1 2 2 2 1 2 2 2 1 1 1 1 2 2 1 2 2 2 2 2 2 2 2 2 2 2 1 1 2 2 2 2 2 2 1 2 2 2 1 2 2 2 2 2 2 2 2 2 2 2 2 2 2 2 1 2 1 1 1 2 2 2 2 2 2 2 1 2 2 2 2 2 1 1 2 2 2 2 1 2 1 2 2 2 1 1 2 2 2 2
1 oar3_OAR1_108598294 128.319 108598294 1 2 1 2 2 2 2 2 2 2 2 2 2 2 1 2 1 2 2 2 2 2 2 2 2 2 2 2 2 2 1 2 2 2 2 2 2 2 1 2 2 2 1 2 2 2 1 2 1 2 1 2 1 1 1 1 2 2 1 2 1 2 2 2 2 2 1 2 2 2 2 2 2 2 1 1 2 2 1 1 2 2 1 2 1 2 1 2 2 2 1 1 2 2 2 2 2 2 2 2 2 2 1 2 2 2 1 2 1 2 1 1 2 2 1 2 2 2 2 2 1 2 1 2 2 2 1 1 1 2 2 2 1 2 2 2 2 2 1 2 2 2 1 2 1 2 2 2 1 2 2 2
1 oar3_OAR1_108635061 128.354 108635061 1 2 1 2 2 2 2 2 2 2 2 2 2 2 2 2 1 2 2 2 2 2 2 2 2 2 2 2 2 2 2 2 2 2 2 2 2 2 2 2 2 2 1 2 2 2 1 2 2 2 1 2 1 2 2 2 2 2 1 2 1 2 2 2 2 2 2 2 2 2 2 2 2 2 2 2 2 2 2 2 2 2 1 2 2 2 0 0 2 2 1 2 2 2 2 2 2 2 2 2 2 2 2 2 2 2 0 0 0 0 1 1 2 2 2 2 2 2 2 2 1 2 2 2 2 2 1 2 1 2 2 2 1 2 2 2 2 2 2 2 2 2 1 2 2 2 2 2 1 2 2 2
1 oar3_OAR1_108872840 128.593 108872840 2 2 1 2 2 2 2 2 2 2 2 2 1 2 2 2 1 2 2 2 2 2 2 2 2 2 2 2 2 2 2 2 2 2 2 2 2 2 1 2 1 2 2 2 2 2 2 2 2 2 2 2 2 2 2 2 2 2 1 2 1 2 2 2 2 2 2 2 2 2 2 2 2 2 1 2 2 2 2 2 2 2 2 2 2 2 2 2 2 2 2 2 2 2 2 2 2 2 2 2 2 2 2 2 2 2 2 2 1 2 2 2 2 2 2 2 2 2 2 2 2 2 2 2 2 2 1 2 2 2 2 2 1 2 2 2 2 2 2 2 2 2 2 2 1 2 2 2 2 2 2 2
1 oar3_OAR1_108947090 128.699 108947090 1 1 1 1 1 2 1 2 1 2 2 2 1 2 1 2 1 2 2 2 1 2 2 2 1 2 1 2 2 2 1 2 1 2 1 2 1 1 1 2 1 1 1 2 1 1 1 2 1 2 1 2 1 2 2 2 1 2 1 2 1 2 2 2 1 1 2 2 1 2 2 2 2 2 1 2 1 2 2 2 1 2 1 1 1 2 1 1 2 2 1 2 1 2 1 2 1 2 1 1 1 2 1 2 1 1 1 1 1 1 1 1 1 1 1 2 1 2 2 2 1 2 1 2 1 2 1 1 1 2 1 1 1 1 2 2 1 2 1 2 1 2 1 2 1 1 2 2 1 1 1 1
1 oar3_OAR1_109147859 128.984 109147859 1 1 0 0 1 2 1 2 1 2 2 2 1 2 1 2 1 1 2 2 1 1 2 2 1 2 1 2 1 2 1 2 1 2 1 2 1 1 1 1 1 1 1 2 1 1 1 2 1 2 1 2 1 2 2 2 1 2 1 2 1 2 1 2 1 1 2 2 1 1 2 2 2 2 1 2 1 2 2 2 1 1 1 1 1 2 1 1 2 2 1 2 1 1 1 1 1 2 1 1 1 2 1 2 1 1 1 1 1 1 1 1 1 1 1 2 1 2 2 2 2 2 1 2 1 1 1 1 1 2 1 1 1 1 2 2 1 1 1 2 1 2 1 2 1 1 2 2 1 1 1 1
1 oar3_OAR1_110432131 130.807 110432131 1 1 2 2 1 2 1 1 1 2 1 2 1 2 1 2 2 2 2 2 1 2 1 2 1 1 2 2 1 2 1 2 2 2 1 1 1 1 2 2 1 1 1 2 1 1 1 2 1 2 1 2 2 2 2 2 2 2 2 2 2 2 1 2 1 1 1 2 1 2 2 2 1 2 2 2 2 2 2 2 2 2 1 1 1 2 1 2 1 2 1 2 2 2 1 1 2 2 1 2 1 2 1 2 1 1 1 2 1 2 1 1 1 1 2 2 1 2 2 2 2 2 1 2 1 2 1 2 1 2 1 2 1 2 2 2 1 2 1 2 1 2 1 2 2 2 2 2 1 1 1 2
1 oar3_OAR1_111788064 132.325 111788064 2 2 2 2 2 2 2 2 2 2 2 2 2 2 1 2 2 2 2 2 2 2 2 2 2 2 2 2 2 2 1 2 2 2 2 2 2 2 2 2 2 2 2 2 2 2 2 2 1 2 2 2 2 2 1 1 2 2 2 2 2 2 2 2 2 2 2 2 2 2 2 2 2 2 1 2 2 2 1 2 2 2 2 2 1 2 2 2 2 2 1 2 2 2 2 2 2 2 2 2 2 2 1 2 2 2 2 2 2 2 1 2 2 2 1 2 2 2 2 2 2 2 1 2 2 2 2 2 2 2 2 2 2 2 2 2 2 2 1 2 2 2 2 2 2 2 2 2 2 2 2 2
1 oar3_OAR1_112888435 134.361 112888435 1 2 1 2 1 2 1 1 1 2 1 2 1 2 1 2 2 2 2 2 1 2 1 2 1 1 1 2 1 2 1 2 2 2 1 1 1 1 1 2 1 1 2 2 1 1 2 2 1 2 2 2 1 2 2 2 2 2 2 2 2 2 1 2 1 1 1 2 1 2 2 2 1 2 1 2 2 2 2 2 2 2 1 2 2 2 1 1 1 2 2 2 1 2 1 2 1 2 1 1 1 2 1 2 1 1 2 2 2 2 1 2 1 2 2 2 1 2 2 2 1 1 1 2 2 2 1 2 2 2 1 1 1 2 2 2 1 2 1 2 1 2 2 2 1 2 2 2 1 2 1 1
1 oar3_OAR1_115586324 137.029 115586324 2 2 1 2 2 2 2 2 2 2 2 2 2 2 2 2 2 2 2 2 2 2 2 2 2 2 1 2 2 2 2 2 2 2 2 2 2 2 2 2 1 2 2 2 2 2 2 2 2 2 2 2 2 2 2 2 2 2 2 2 2 2 2 2 2 2 2 2 2 2 2 2 2 2 1 2 2 2 2 2 2 2 2 2 2 2 1 2 2 2 2 2 1 2 2 2 1 2 1 2 2 2 2 2 2 2 2 2 2 2 2 2 2 2 2 2 2 2 2 2 1 2 2 2 2 2 2 2 2 2 1 2 2 2 1 2 1 2 2 2 2 2 2 2 2 2 2 2 2 2 1 2
1 oar3_OAR1_116015232 137.382 116015232 1 2 0 0 1 2 1 1 1 2 1 2 1 1 1 2 1 2 2 2 1 2 1 2 1 1 1 2 1 1 1 2 2 2 1 1 1 1 1 2 1 2 2 2 1 1 1 2 1 2 1 1 1 2 1 2 2 2 1 2 1 2 1 2 1 1 1 1 1 1 2 2 1 2 2 2 1 2 1 2 2 2 1 1 1 1 1 2 1 2 1 2 2 2 1 2 2 2 1 2 1 2 1 2 1 1 1 2 1 2 1 2 1 2 2 2 1 2 1 2 1 2 1 2 2 2 1 2 2 2 1 2 1 1 2 2 2 2 1 1 1 2 1 2 2 2 1 2 1 2 1 2
1 oar3_OAR1_116195617 137.569 116195617 1 2 1 2 1 2 1 2 1 2 2 2 1 2 1 2 1 2 2 2 1 2 2 2 1 2 1 2 2 2 1 2 2 2 1 2 1 1 1 2 1 1 1 2 1 1 2 2 1 2 2 2 2 2 2 2 2 2 1 2 2 2 2 2 1 1 2 2 1 2 2 2 2 2 1 2 1 2 2 2 2 2 1 2 2 2 1 1 2 2 2 2 1 2 1 2 1 2 1 1 1 2 1 2 1 1 1 2 2 2 1 2 1 2 1 2 1 2 2 2 1 1 1 2 1 2 1 2 2 2 1 1 1 2 1 2 1 2 1 2 1 2 2 2 1 2 2 2 1 2 1 1
1 oar3_OAR1_120199259 141.026 120199259 1 1 1 2 1 2 1 2 1 2 2 2 1 2 1 2 1 1 2 2 1 1 2 2 1 2 1 2 2 2 1 1 2 2 1 2 1 1 1 2 1 1 1 2 1 1 1 2 1 1 1 2 1 1 1 2 2 2 1 2 2 2 1 2 1 1 2 2 1 2 2 2 2 2 1 1 2 2 1 2 1 2 1 1 1 2 1 1 2 2 1 2 1 1 1 1 1 2 1 1 1 2 1 1 1 1 1 2 2 2 1 1 1 2 1 2 1 2 2 2 1 1 1 1 1 1 1 1 1 2 1 2 1 2 2 2 1 1 1 2 1 2 1 2 1 2 2 2 1 1 1 2
1 oar3_OAR1_120215145 141.026 120215145 1 2 2 2 2 2 2 2 2 2 2 2 1 2 2 2 1 2 2 2 1 2 2 2 2 2 2 2 2 2 1 2 2 2 2 2 2 2 2 2 2 2 1 2 2 2 2 2 1 2 2 2 1 1 1 2 2 2 2 2 2 2 1 2 2 2 2 2 2 2 2 2 2 2 1 2 2 2 1 2 1 2 2 2 2 2 2 2 2 2 1 2 1 2 1 2 2 2 2 2 2 2 1 2 2 2 1 2 2 2 1 2 2 2 1 2 2 2 2 2 1 2 1 2 1 2 2 2 1 2 2 2 2 2 2 2 2 2 2 2 2 2 2 2 2 2 2 2 1 2 2 2
1 oar3_OAR1_120985395 141.06 120985395 1 1 1 1 1 2 1 1 1 2 1 2 1 1 1 2 1 1 2 2 1 1 1 2 1 1 1 2 1 1 1 1 2 2 1 1 1 1 1 1 1 2 1 2 1 1 0 0 1 1 1 1 1 2 1 1 0 0 1 2 1 2 1 1 1 1 1 1 1 1 2 2 1 2 1 2 1 1 1 1 1 2 1 1 1 1 1 2 1 2 1 1 1 2 1 1 0 0 0 0 0 0 1 1 1 1 1 2 1 2 1 1 0 0 1 1 1 2 1 2 1 1 1 1 1 1 1 1 1 1 2 2 1 1 0 0 1 2 1 1 1 2 1 2 1 2 1 2 1 1 1 1
1 oar3_OAR1_121540510 141.085 121540510 2 2 2 2 2 2 2 2 2 2 2 2 2 2 2 2 1 2 2 2 1 1 2 2 1 2 2 2 2 2 2 2 2 2 2 2 1 2 2 2 1 2 2 2 2 2 1 2 2 2 1 2 2 2 2 2 1 2 1 2 2 2 2 2 2 2 2 2 2 2 2 2 2 2 2 2 2 2 2 2 2 2 1 2 1 2 2 2 2 2 2 2 2 2 1 2 1 2 2 2 2 2 1 2 1 2 2 2 2 2 2 2 2 2 2 2 1 2 2 2 1 1 2 2 2 2 1 2 1 2 2 2 2 2 1 2 2 2 1 2 1 2 1 2 2 2 2 2 2 2 1 2
1 oar3_OAR1_121689127 141.092 121689127 1 2 1 2 2 2 1 2 2 2 1 2 1 2 2 2 1 1 2 2 1 1 1 2 1 1 2 2 1 1 1 2 2 2 1 2 1 2 1 2 1 2 2 2 2 2 1 2 1 2 1 2 2 2 1 1 2 2 1 2 1 2 1 1 2 2 1 1 1 2 2 2 1 2 1 2 1 2 1 1 1 2 1 2 1 1 2 2 1 2 1 1 1 2 1 1 2 2 2 2 2 2 1 1 1 2 2 2 1 2 1 1 2 2 1 2 1 2 1 2 1 2 1 2 1 2 1 2 1 2 2 2 1 2 1 2 2 2 1 1 1 2 1 2 2 2 2 2 1 2 1 2
1 oar3_OAR1_121697843 141.092 121697843 1 2 1 2 2 2 1 2 2 2 1 2 1 1 2 2 1 2 2 2 2 2 1 2 1 2 1 2 1 1 1 2 2 2 1 2 2 2 1 1 1 2 2 2 2 2 2 2 1 2 2 2 1 2 1 1 2 2 2 2 1 2 1 1 2 2 1 1 1 2 2 2 1 2 1 1 1 2 1 1 1 2 2 2 1 2 1 2 1 2 1 1 1 1 1 2 1 2 1 2 2 2 1 2 2 2 2 2 1 2 1 1 2 2 1 2 2 2 1 2 2 2 1 2 1 1 1 2 1 2 1 2 1 2 2 2 1 2 1 2 2 2 2 2 1 2 2 2 1 2 2 2
1 oar3_OAR1_121825406 141.098 121825406 2 2 2 2 2 2 2 2 2 2 2 2 2 2 2 2 1 2 2 2 1 1 2 2 1 2 2 2 2 2 2 2 2 2 2 2 1 2 2 2 1 2 2 2 2 2 1 2 2 2 1 2 1 2 2 2 2 2 1 2 2 2 2 2 2 2 2 2 2 2 2 2 2 2 2 2 2 2 2 2 2 2 1 2 1 2 2 2 2 2 2 2 2 2 1 2 2 2 2 2 2 2 1 2 1 2 1 2 2 2 2 2 2 2 2 2 1 2 2 2 1 2 2 2 2 2 1 2 2 2 2 2 2 2 1 2 2 2 1 2 1 2 1 2 2 2 2 2 2 2 1 2
1 oar3_OAR1_121847305 141.099 121847305 1 1 1 2 1 2 1 1 1 2 1 2 1 1 1 2 1 2 2 2 2 2 1 2 1 2 1 1 1 1 1 1 2 2 1 1 1 2 1 1 1 2 1 2 1 1 2 2 1 1 1 2 2 2 1 1 1 2 2 2 1 2 1 1 1 1 1 1 1 1 2 2 1 2 1 1 1 2 1 1 1 2 1 2 1 2 1 1 1 2 1 1 1 1 1 2 1 1 1 1 1 2 1 2 1 2 2 2 1 2 1 1 1 2 1 2 2 2 1 2 1 2 1 1 1 2 1 2 1 1 1 2 1 1 2 2 1 1 1 2 2 2 2 2 1 2 1 2 1 1 1 2
1 oar3_OAR1_122550890 141.13 122550890 1 1 1 2 1 2 1 1 1 2 1 2 1 2 1 2 1 1 2 2 1 1 1 2 1 1 1 1 1 1 1 1 2 2 1 1 1 1 1 1 1 1 2 2 1 1 1 2 1 1 1 1 2 2 1 1 2 2 1 2 1 2 1 1 1 1 1 1 1 1 2 2 1 2 1 1 1 2 1 1 1 2 1 1 1 1 1 1 1 2 1 1 1 1 1 1 1 2 1 1 1 2 1 1 1 1 1 2 1 2 1 1 1 2 1 2 1 2 1 2 1 1 1 1 1 1 1 1 1 2 1 2 1 1 1 2 1 1 1 1 1 2 1 2 1 2 1 2 1 1 1 1
1 oar3_OAR1_123245388 141.161 123245388 1 1 1 2 1 2 1 2 1 2 2 2 1 2 1 2 1 1 1 2 1 1 2 2 1 2 1 2 2 2 1 1 1 2 1 2 1 1 1 2 1 2 2 2 1 1 1 2 1 1 1 1 1 1 1 2 2 2 1 2 2 2 1 2 1 1 2 2 1 2 2 2 2 2 1 2 1 2 1 2 1 2 1 1 1 2 1 2 2 2 1 2 1 2 1 1 1 2 1 2 1 2 1 1 1 1 1 2 2 2 1 2 1 2 1 1 1 2 2 2 1 2 1 1 1 2 1 1 1 2 2 2 1 2 1 2 1 1 1 2 1 2 1 2 1 2 1 2 1 1 1 1
1 OAR1_133535707.1 141.161 123245645 1 1 1 2 1 2 1 2 1 2 2 2 1 2 1 2 1 1 1 2 1 1 2 2 1 2 1 2 2 2 1 1 1 2 1 2 1 1 1 2 1 2 2 2 1 1 1 2 1 1 1 1 1 1 1 2 2 2 1 2 2 2 1 2 1 1 2 2 1 2 2 2 2 2 1 2 1 2 1 2 1 2 1 1 1 2 1 2 2 2 1 2 1 2 1 1 1 2 1 2 1 2 1 1 1 1 1 2 2 2 1 2 1 2 1 1 1 2 2 2 1 2 1 1 1 2 1 1 1 2 2 2 1 2 1 2 1 1 1 2 1 2 1 2 1 2 1 2 1 1 1 1
1 oar3_OAR1_123299819 141.163 123299819 1 1 2 2 1 2 1 2 1 2 2 2 1 2 1 2 1 1 1 2 1 1 2 2 1 2 1 2 2 2 1 1 1 2 1 2 1 1 1 2 1 2 2 2 1 1 1 2 1 1 1 1 2 2 1 2 2 2 1 2 2 2 1 2 1 1 2 2 1 2 2 2 2 2 1 2 2 2 1 2 1 2 1 1 1 2 1 2 2 2 1 2 1 2 1 1 1 2 1 2 1 2 1 1 1 1 2 2 2 2 1 2 1 2 1 2 1 2 2 2 1 2 1 1 1 2 1 1 1 2 2 2 1 2 1 2 1 1 1 2 1 2 1 2 1 2 1 2 1 1 1 1
1 oar3_OAR1_123991741 141.194 123991741 1 1 0 0 1 2 1 2 1 2 2 2 2 2 1 2 1 2 2 2 2 2 2 2 2 2 1 2 2 2 1 1 2 2 1 2 1 2 2 2 2 2 2 2 1 1 2 2 1 1 1 2 1 2 1 2 2 2 2 2 2 2 1 2 1 1 2 2 1 2 2 2 2 2 1 2 2 2 1 2 1 2 1 2 2 2 1 2 2 2 1 2 1 2 1 2 2 2 1 2 1 2 1 2 1 2 1 2 2 2 1 2 1 2 1 2 2 2 2 2 2 2 1 1 1 2 2 2 1 2 2 2 1 2 2 2 1 2 2 2 2 2 2 2 2 2 1 2 1 1 1 2
1 oar3_OAR1_125443077 141.258 125443077 2 2 2 2 2 2 2 2 1 2 2 2 2 2 2 2 2 2 2 2 2 2 2 2 2 2 2 2 2 2 1 2 1 2 2 2 1 2 2 2 2 2 2 2 1 2 2 2 1 2 2 2 2 2 2 2 2 2 2 2 2 2 2 2 1 2 2 2 1 2 2 2 2 2 2 2 2 2 2 2 1 2 1 2 2 2 2 2 2 2 2 2 2 2 2 2 2 2 2 2 1 2 2 2 2 2 2 2 2 2 2 2 1 2 2 2 2 2 2 2 2 2 1 2 2 2 2 2 2 2 2 2 1 2 2 2 2 2 2 2 2 2 2 2 2 2 2 2 2 2 2 2
1 oar3_OAR1_125645444 141.267 125645444 2 2 0 0 2 2 1 2 1 2 2 2 1 2 2 2 2 2 2 2 2 2 2 2 2 2 2 2 2 2 1 2 1 2 2 2 1 2 2 2 2 2 1 2 1 2 2 2 1 2 2 2 1 2 2 2 0 0 2 2 2 2 2 2 1 2 1 2 2 2 2 2 2 2 2 2 2 2 2 2 1 2 1 2 2 2 2 2 1 2 2 2 2 2 2 2 0 0 2 2 1 2 2 2 2 2 2 2 2 2 2 2 1 2 2 2 2 2 2 2 1 2 1 2 2 2 2 2 2 2 2 2 1 2 2 2 2 2 2 2 2 2 2 2 2 2 2 2 2 2 2 2
1 oar3_OAR1_127056410 141.329 127056410 2 2 1 2 2 2 2 2 1 2 2 2 2 2 2 2 2 2 2 2 2 2 2 2 2 2 2 2 2 2 1 2 1 2 2 2 1 2 2 2 2 2 2 2 1 2 2 2 1 2 2 2 2 2 2 2 2 2 2 2 2 2 2 2 1 2 2 2 2 2 2 2 2 2 2 2 2 2 2 2 1 2 1 2 2 2 2 2 2 2 2 2 2 2 2 2 2 2 2 2 1 2 2 2 2 2 2 2 2 2 2 2 1 2 2 2 2 2 2 2 2 2 1 2 2 2 2 2 2 2 2 2 1 2 2 2 2 2 2 2 2 2 2 2 2 2 2 2 2 2 2 2
1 oar3_OAR1_127130012 141.333 127130012 1 1 2 2 1 1 1 2 1 2 1 1 2 2 1 1 1 1 1 1 1 2 1 1 1 1 1 2 1 2 1 2 1 2 1 1 2 2 1 2 1 1 2 2 1 2 2 2 1 2 1 2 2 2 1 2 2 2 1 1 2 2 1 1 1 2 2 2 2 2 1 2 1 1 1 1 2 2 1 2 1 2 1 2 2 2 1 1 1 2 1 2 1 1 1 2 2 2 1 1 1 2 1 1 1 2 1 2 1 2 1 1 1 2 1 2 2 2 1 2 1 2 1 2 1 2 1 2 1 2 1 2 2 2 1 1 1 2 2 2 1 2 1 2 1 2 1 2 1 1 1 1
1 oar3_OAR1_127612612 141.354 127612612 1 1 1 2 1 2 1 2 1 2 2 2 2 2 1 2 1 1 1 2 2 2 2 2 1 2 1 2 1 2 1 1 1 2 1 2 1 2 2 2 1 2 1 2 1 1 1 2 1 1 1 2 1 1 1 1 1 2 1 2 1 1 1 2 1 1 1 2 1 1 1 2 1 2 1 2 1 2 1 1 1 2 1 1 1 2 1 2 1 2 1 1 1 2 1 2 2 2 1 2 1 2 1 1 1 2 2 2 1 2 1 2 1 1 1 2 1 2 1 2 1 1 1 1 1 1 2 2 1 2 2 2 1 1 1 2 1 2 1 2 2 2 2 2 2 2 1 1 1 1 1 2
1 oar3_OAR1_127749598 141.36 127749598 2 2 1 1 2 2 1 2 2 2 2 2 1 1 2 2 2 2 2 2 1 2 2 2 2 2 2 2 1 2 2 2 2 2 2 2 1 2 2 2 1 2 1 1 2 2 1 1 2 2 1 2 1 2 1 2 0 0 2 2 1 1 2 2 2 2 1 1 0 0 1 2 2 2 1 2 1 1 1 2 2 2 2 2 1 1 1 2 1 2 1 2 1 2 1 2 1 2 1 2 2 2 2 2 1 2 2 2 1 2 2 2 2 2 1 2 1 1 1 2 1 2 2 2 2 2 1 1 1 2 2 2 1 2 2 2 2 2 1 1 1 2 1 2 2 2 1 2 2 2 2 2
1 oar3_OAR1_128491765 141.393 128491765 2 2 0 0 2 2 2 2 2 2 2 2 0 0 2 2 2 2 2 2 2 2 2 2 2 2 1 2 1 2 2 2 2 2 2 2 2 2 1 2 2 2 1 2 2 2 1 2 2 2 2 2 1 2 1 2 2 2 2 2 1 1 2 2 2 2 1 2 1 1 1 2 2 2 2 2 1 1 1 2 2 2 2 2 0 0 2 2 1 2 1 2 2 2 2 2 1 2 2 2 2 2 2 2 2 2 1 2 1 2 2 2 2 2 1 2 1 2 1 2 2 2 2 2 2 2 2 2 2 2 1 2 1 2 2 2 1 2 0 0 2 2 2 2 1 2 1 2 2 2 2 2
1 OAR1_139235849.1 141.394 128524030 1 2 2 2 1 2 2 2 1 2 2 2 2 2 2 2 2 2 2 2 1 2 2 2 2 2 2 2 2 2 1 2 1 2 2 2 1 1 2 2 2 2 2 2 1 2 1 2 1 2 1 2 1 2 2 2 1 2 2 2 2 2 2 2 1 2 2 2 2 2 2 2 2 2 2 2 2 2 2 2 1 2 1 2 1 2 2 2 2 2 2 2 2 2 1 2 2 2 1 2 1 2 2 2 1 2 2 2 2 2 2 2 1 2 2 2 1 2 2 2 1 2 1 2 1 2 1 2 2 2 2 2 1 2 2 2 2 2 1 2 1 2 1 2 2 2 2 2 2 2 1 2
1 oar3_OAR1_128539079 141.395 128539079 2 2 1 1 2 2 2 2 2 2 2 2 1 2 2 2 2 2 2 2 2 2 2 2 2 2 1 2 1 2 2 2 2 2 2 2 2 2 1 2 2 2 1 1 2 2 1 2 2 2 2 2 2 2 1 2 2 2 2 2 1 1 2 2 2 2 1 2 1 1 1 2 2 2 2 2 1 2 1 2 2 2 2 2 1 2 2 2 1 2 1 2 2 2 2 2 1 2 2 2 2 2 2 2 2 2 2 2 1 2 2 2 2 2 2 2 1 2 1 2 2 2 2 2 2 2 2 2 2 2 1 2 1 2 2 2 1 2 1 2 2 2 2 2 1 2 1 2 2 2 2 2
1 oar3_OAR1_129438230 141.435 129438230 1 1 1 2 1 2 1 1 1 2 2 2 1 2 1 2 1 1 1 2 1 2 2 2 1 2 1 2 2 2 1 1 1 2 1 2 1 1 2 2 1 2 2 2 1 1 1 1 1 1 1 1 2 2 1 2 1 2 1 2 1 1 1 2 1 2 1 1 1 2 1 2 1 2 1 1 1 1 1 2 1 2 1 1 1 2 1 1 1 1 1 2 1 1 1 1 1 2 1 1 1 2 1 1 1 1 1 2 1 2 1 2 1 1 1 1 1 1 1 2 1 1 1 1 1 2 1 1 1 1 2 2 1 1 1 2 1 2 1 2 1 2 1 2 2 2 1 1 1 1 1 1
1 oar3_OAR1_129627300 141.443 129627300 2 2 1 2 2 2 2 2 2 2 2 2 2 2 2 2 2 2 2 2 2 2 2 2 2 2 2 2 2 2 2 2 2 2 2 2 2 2 2 2 0 0 2 2 2 2 0 0 2 2 2 2 2 2 2 2 2 2 2 2 1 1 2 2 2 2 2 2 1 2 1 2 2 2 1 2 1 2 2 2 2 2 2 2 2 2 1 2 2 2 2 2 1 2 2 2 2 2 1 2 2 2 2 2 2 2 2 2 0 0 2 2 2 2 2 2 1 2 1 2 1 2 2 2 2 2 1 2 2 2 2 2 1 2 1 2 2 2 2 2 2 2 2 2 2 2 0 0 2 2 2 2
1 oar3_OAR1_130127310 141.465 130127310 1 2 2 2 1 2 2 2 2 2 2 2 2 2 2 2 2 2 2 2 2 2 2 2 2 2 2 2 2 2 1 2 2 2 2 2 1 2 2 2 2 2 2 2 1 2 2 2 1 2 2 2 2 2 2 2 2 2 2 2 2 2 2 2 2 2 2 2 2 2 2 2 2 2 2 2 2 2 2 2 1 2 1 2 2 2 2 2 2 2 2 2 2 2 2 2 2 2 1 2 1 2 2 2 2 2 2 2 2 2 2 2 1 2 2 2 2 2 2 2 2 2 1 2 2 2 2 2 2 2 2 2 1 2 2 2 2 2 2 2 2 2 2 2 2 2 2 2 2 2 1 2
1 oar3_OAR1_130185209 141.468 130185209 2 2 2 2 2 2 2 2 2 2 2 2 1 2 2 2 2 2 2 2 1 2 2 2 2 2 2 2 2 2 2 2 2 2 2 2 2 2 1 2 2 2 2 2 2 2 1 2 2 2 0 0 1 2 2 2 2 2 2 2 2 2 2 2 2 2 2 2 2 2 2 2 2 2 2 2 2 2 2 2 2 2 2 2 1 2 2 2 1 2 2 2 2 2 1 2 2 2 2 2 1 2 2 2 0 0 2 2 2 2 2 2 2 2 2 2 1 2 2 2 0 0 2 2 2 2 1 2 2 2 2 2 2 2 2 2 2 2 1 2 1 2 0 0 2 2 2 2 2 2 2 2
1 oar3_OAR1_130479095 141.481 130479095 1 2 1 2 2 2 1 2 1 2 2 2 1 1 2 2 1 1 1 2 1 1 2 2 1 2 1 1 2 2 2 2 1 2 2 2 1 2 1 1 1 1 2 2 1 2 1 1 1 2 1 1 1 2 1 2 1 1 1 2 1 1 1 2 1 2 1 1 1 2 1 2 1 2 1 1 1 2 1 2 2 2 1 2 1 2 1 1 1 1 1 2 1 1 1 1 1 1 1 2 0 0 1 1 1 1 2 2 1 2 1 2 1 2 1 2 1 1 1 2 1 1 1 2 1 1 1 1 1 1 1 2 1 2 1 2 1 1 1 2 1 2 1 2 1 2 1 1 1 1 2 2
1 oar3_OAR1_130776902 141.494 130776902 2 2 2 2 2 2 2 2 2 2 2 2 2 2 2 2 2 2 2 2 2 2 2 2 2 2 2 2 2 2 2 2 2 2 2 2 2 2 2 2 2 2 2 2 2 2 1 2 2 2 1 2 2 2 2 2 2 2 2 2 2 2 2 2 2 2 2 2 0 0 2 2 2 2 2 2 2 2 2 2 2 2 2 2 0 0 2 2 2 2 2 2 2 2 1 2 2 2 2 2 2 2 2 2 1 2 2 2 2 2 2 2 2 2 2 2 1 2 2 2 2 2 2 2 2 2 1 2 2 2 2 2 2 2 2 2 2 2 1 2 1 2 1 2 2 2 2 2 2 2 2 2
1 oar3_OAR1_130811582 141.495 130811582 2 2 2 2 2 2 2 2 2 2 2 2 2 2 2 2 2 2 2 2 2 2 2 2 2 2 1 2 2 2 2 2 2 2 2 2 2 2 1 2 2 2 2 2 2 2 0 0 2 2 1 2 2 2 2 2 2 2 2 2 2 2 2 2 2 2 2 2 2 2 2 2 2 2 2 2 2 2 2 2 2 2 2 2 1 2 2 2 2 2 2 2 2 2 1 2 1 2 2 2 2 2 2 2 1 2 2 2 2 2 2 2 2 2 2 2 1 2 2 2 2 2 2 2 2 2 1 2 2 2 1 2 2 2 2 2 1 2 1 2 1 2 0 0 1 2 2 2 2 2 2 2
1 oar3_OAR1_134604201 141.663 134604201 2 2 1 2 2 2 2 2 2 2 2 2 2 2 2 2 2 2 2 2 2 2 2 2 2 2 1 2 2 2 2 2 2 2 2 2 2 2 1 2 2 2 2 2 2 2 1 2 2 2 2 2 2 2 2 2 2 2 2 2 1 1 2 2 2 2 2 2 1 2 1 2 2 2 2 2 1 2 2 2 2 2 2 2 2 2 2 2 2 2 2 2 2 2 2 2 1 2 2 2 2 2 2 2 2 2 2 2 1 2 2 2 2 2 2 2 1 2 1 2 2 2 2 2 2 2 2 2 2 2 1 2 1 2 1 2 1 2 2 2 2 2 2 2 1 2 1 2 2 2 2 2
1 oar3_OAR1_134706724 141.668 134706724 2 2 1 1 2 2 2 2 1 1 2 2 1 2 2 2 1 2 1 2 1 2 2 2 1 2 1 1 2 2 1 2 1 2 1 2 2 2 1 1 2 2 1 2 1 2 1 1 2 2 1 1 1 1 2 2 2 2 1 2 1 1 2 2 1 1 2 2 1 2 1 2 2 2 2 2 1 2 1 2 2 2 2 2 1 2 1 2 1 1 2 2 2 2 1 2 1 2 2 2 1 2 2 2 1 1 2 2 1 2 2 2 2 2 2 2 1 1 1 2 1 1 2 2 2 2 1 2 2 2 1 2 1 2 1 2 1 2 1 2 1 2 1 2 1 2 1 1 1 2 2 2
1 oar3_OAR1_134711158 141.668 134711158 2 2 1 1 2 2 2 2 1 1 2 2 1 2 2 2 1 2 1 2 1 2 2 2 1 2 1 1 2 2 1 2 1 2 1 2 2 2 1 1 2 2 1 2 1 2 1 1 2 2 1 1 1 1 2 2 2 2 1 2 1 1 2 2 1 1 2 2 0 0 1 2 2 2 2 2 1 2 1 2 2 2 2 2 1 2 1 2 1 1 2 2 2 2 1 2 1 2 2 2 1 2 2 2 1 1 2 2 1 2 2 2 2 2 2 2 1 1 1 2 1 1 2 2 2 2 1 2 2 2 1 2 1 2 1 2 1 2 1 2 1 2 1 2 1 2 1 1 1 2 2 2
1 oar3_OAR1_135594153 141.707 135594153 2 2 2 2 2 2 2 2 1 1 2 2 1 2 1 2 1 2 1 2 2 2 2 2 1 2 1 2 2 2 1 2 1 2 1 2 2 2 2 2 2 2 2 2 1 2 1 2 2 2 1 1 2 2 2 2 1 2 1 2 2 2 2 2 1 1 2 2 2 2 2 2 2 2 2 2 2 2 1 2 2 2 2 2 1 2 1 2 1 1 2 2 2 2 1 2 1 2 2 2 2 2 2 2 1 1 2 2 2 2 2 2 2 2 2 2 1 2 2 2 1 2 2 2 2 2 1 2 1 2 2 2 2 2 2 2 2 2 1 2 1 2 1 2 2 2 1 2 1 2 2 2
1 oar3_OAR1_136002617 141.725 136002617 2 2 0 0 2 2 2 2 1 1 2 2 1 2 1 2 1 2 1 2 1 2 2 2 1 2 1 1 2 2 1 2 1 2 1 2 2 2 1 1 1 2 2 2 1 2 1 1 2 2 1 1 1 2 2 2 1 2 1 2 1 1 2 2 1 1 2 2 1 2 1 2 2 2 1 2 1 1 1 2 2 2 2 2 1 2 1 1 1 1 2 2 1 2 1 2 1 1 1 2 1 2 2 2 1 1 1 2 1 2 2 2 2 2 1 2 1 1 1 2 1 2 2 2 2 2 1 1 1 2 1 2 1 2 1 2 1 2 1 2 1 2 1 2 1 2 1 1 1 2 2 2
1 oar3_OAR1_136219978 141.735 136219978 2 2 2 2 1 2 1 2 2 2 1 1 2 2 1 2 1 2 1 2 2 2 1 1 1 2 2 2 1 1 2 2 1 2 1 2 2 2 2 2 1 2 2 2 2 2 2 2 2 2 2 2 1 2 1 2 2 2 1 2 2 2 1 2 2 2 2 2 0 0 1 2 1 2 1 2 2 2 2 2 2 2 2 2 1 2 1 2 2 2 1 2 1 2 2 2 2 2 1 2 2 2 1 2 2 2 1 2 1 2 2 2 2 2 2 2 2 2 1 2 2 2 2 2 2 2 1 2 2 2 1 2 2 2 2 2 2 2 1 2 1 2 1 2 2 2 2 2 2 2 1 2
1 oar3_OAR1_136222601 141.735 136222601 2 2 2 2 1 2 1 2 2 2 1 1 2 2 1 2 1 2 1 2 2 2 1 1 1 2 2 2 1 1 2 2 1 2 1 2 2 2 2 2 1 2 2 2 2 2 2 2 2 2 2 2 1 2 1 2 2 2 1 2 2 2 1 2 2 2 2 2 1 2 1 2 1 2 1 2 2 2 2 2 2 2 2 2 1 2 1 2 2 2 1 2 1 2 2 2 2 2 1 2 2 2 1 2 2 2 1 2 1 2 2 2 2 2 2 2 2 2 1 2 2 2 2 2 2 2 1 2 2 2 1 2 2 2 2 2 2 2 1 2 1 2 1 2 2 2 2 2 2 2 1 2
1 oar3_OAR1_137134751 141.775 137134751 2 2 1 2 2 2 2 2 1 2 2 2 2 2 2 2 2 2 2 2 2 2 2 2 2 2 1 2 1 2 1 2 1 2 1 2 2 2 1 2 1 1 2 2 2 2 1 2 2 2 1 2 2 2 1 2 2 2 2 2 2 2 2 2 1 2 2 2 1 2 2 2 2 2 1 2 2 2 1 2 2 2 2 2 1 1 1 2 2 2 1 2 1 2 1 2 1 2 1 2 2 2 2 2 1 2 2 2 2 2 2 2 2 2 2 2 1 2 2 2 2 2 2 2 1 2 1 1 2 2 1 2 2 2 2 2 1 2 1 1 1 2 1 2 1 2 2 2 2 2 2 2
1 oar3_OAR1_138414364 141.832 138414364 2 2 2 2 2 2 2 2 2 2 2 2 2 2 2 2 2 2 2 2 2 2 2 2 2 2 2 2 1 2 2 2 2 2 2 2 2 2 2 2 2 2 2 2 2 2 2 2 2 2 2 2 2 2 1 2 2 2 2 2 2 2 2 2 2 2 2 2 1 2 2 2 2 2 2 2 2 2 2 2 2 2 2 2 1 2 2 2 2 2 1 2 2 2 2 2 2 2 2 2 2 2 2 2 2 2 2 2 2 2 2 2 2 2 2 2 2 2 2 2 2 2 2 2 2 2 2 2 2 2 2 2 2 2 2 2 2 2 1 2 2 2 2 2 2 2 2 2 2 2 2 2
1 oar3_OAR1_140474312 141.923 140474312 1 1 0 0 1 2 2 2 2 2 2 2 2 2 2 2 2 2 2 2 2 2 2 2 2 2 2 2 1 2 1 2 2 2 2 2 1 2 2 2 2 2 2 2 1 2 2 2 1 2 2 2 2 2 1 2 2 2 2 2 2 2 2 2 2 2 2 2 0 0 2 2 2 2 2 2 1 2 2 2 1 2 1 2 0 0 2 2 2 2 1 2 2 2 1 2 2 2 1 2 1 2 2 2 2 2 1 2 2 2 1 2 1 2 1 2 2 2 2 2 2 2 1 2 2 2 2 2 1 2 2 2 1 2 1 2 2 2 1 2 2 2 2 2 1 2 2 2 1 2 1 2
1 oar3_OAR1_140788202 141.937 140788202 1 1 0 0 1 2 1 2 1 1 2 2 1 1 1 2 1 2 1 2 1 1 2 2 1 2 1 2 1 2 1 2 1 2 2 2 1 1 1 2 1 2 1 2 1 1 1 2 1 2 1 1 1 2 1 1 1 2 1 2 2 2 1 2 1 1 1 1 1 2 2 2 1 2 1 2 2 2 1 2 1 2 1 1 1 1 1 2 1 1 1 1 1 2 1 1 1 2 1 2 1 1 1 2 1 1 2 2 2 2 1 1 1 1 1 2 1 2 2 2 1 1 1 1 1 2 1 2 1 1 2 2 1 2 1 2 1 2 1 1 1 2 1 2 1 2 1 2 1 1 1 2
1 oar3_OAR1_141203405 141.955 141203405 1 1 1 1 1 1 1 2 1 1 2 2 1 1 2 2 1 2 1 1 2 2 2 2 1 2 1 2 1 2 1 1 1 1 1 2 1 1 1 2 1 1 1 1 1 1 1 1 1 1 1 1 1 2 1 1 1 2 1 2 1 2 1 1 1 1 1 1 1 1 1 2 1 1 1 2 1 1 1 1 1 2 1 1 1 1 1 2 1 1 1 1 1 2 1 1 2 2 1 2 1 2 1 2 1 1 1 2 1 2 1 1 1 1 1 1 1 1 1 2 1 1 1 1 1 1 1 2 1 2 2 2 1 2 1 1 1 2 1 1 1 2 1 2 1 2 1 1 1 1 1 2
1 oar3_OAR1_142083761 141.994 142083761 2 2 2 2 2 2 2 2 2 2 2 2 2 2 2 2 2 2 2 2 2 2 2 2 2 2 1 2 2 2 2 2 2 2 2 2 2 2 1 2 2 2 2 2 2 2 1 2 2 2 1 2 1 2 2 2 2 2 2 2 1 2 2 2 2 2 2 2 1 2 1 2 2 2 2 2 1 2 2 2 2 2 2 2 2 2 2 2 2 2 2 2 2 2 2 2 0 0 2 2 2 2 2 2 2 2 2 2 1 2 2 2 2 2 2 2 1 2 1 2 2 2 2 2 2 2 2 2 2 2 1 2 2 2 1 2 1 2 2 2 2 2 2 2 1 2 1 2 2 2 2 2
1 oar3_OAR1_142843672 142.028 142843672 2 2 1 2 2 2 1 1 2 2 1 1 1 2 1 2 1 2 2 2 2 2 1 2 1 2 2 2 1 2 2 2 2 2 1 2 2 2 2 2 1 2 2 2 1 2 2 2 2 2 2 2 2 2 1 2 2 2 2 2 1 2 1 1 2 2 1 1 2 2 1 2 1 2 2 2 2 2 1 2 2 2 1 2 2 2 2 2 2 2 2 2 2 2 2 2 2 2 2 2 2 2 1 1 2 2 1 2 1 2 1 2 1 2 1 2 2 2 1 2 2 2 1 2 1 2 2 2 2 2 1 2 1 2 2 2 2 2 2 2 1 2 1 2 2 2 2 2 2 2 1 2
1 oar3_OAR1_143230789 142.045 143230789 2 2 2 2 2 2 2 2 1 2 2 2 1 2 2 2 1 2 1 2 1 2 2 2 1 2 1 2 2 2 1 2 2 2 1 2 2 2 2 2 2 2 2 2 1 2 2 2 1 1 2 2 2 2 2 2 2 2 1 2 2 2 1 2 1 2 2 2 2 2 2 2 1 2 1 2 1 2 1 2 2 2 2 2 2 2 1 2 1 1 2 2 2 2 2 2 1 2 2 2 2 2 2 2 1 2 2 2 2 2 2 2 1 2 2 2 2 2 2 2 1 2 2 2 2 2 2 2 2 2 2 2 2 2 2 2 2 2 2 2 2 2 2 2 2 2 1 2 1 2 2 2
1 oar3_OAR1_143410022 142.053 143410022 2 2 2 2 2 2 2 2 2 2 2 2 2 2 2 2 2 2 2 2 2 2 2 2 2 2 1 2 2 2 2 2 2 2 2 2 2 2 1 2 2 2 2 2 2 2 2 2 2 2 2 2 2 2 2 2 2 2 2 2 2 2 2 2 2 2 2 2 2 2 2 2 2 2 2 2 2 2 2 2 2 2 2 2 2 2 2 2 2 2 1 2 2 2 2 2 1 2 2 2 2 2 2 2 2 2 2 2 2 2 1 2 2 2 2 2 2 2 2 2 2 2 2 2 2 2 2 2 2 2 1 2 2 2 1 2 1 2 2 2 2 2 2 2 1 2 2 2 2 2 2 2
1 oar3_OAR1_145501469 142.09 145501469 2 2 2 2 2 2 2 2 2 2 2 2 2 2 2 2 2 2 2 2 1 2 2 2 2 2 1 2 2 2 2 2 1 2 2 2 2 2 1 2 1 2 2 2 2 2 2 2 1 2 2 2 1 2 1 2 1 2 2 2 2 2 1 2 2 2 2 2 2 2 2 2 1 2 1 2 1 2 2 2 2 2 2 2 2 2 1 2 2 2 2 2 1 1 2 2 1 2 1 2 2 2 2 2 2 2 1 2 2 2 2 2 1 2 2 2 2 2 2 2 2 2 2 2 1 2 1 2 2 2 1 2 2 2 2 2 1 2 2 2 2 2 2 2 1 2 2 2 2 2 2 2
1 oar3_OAR1_145552018 142.09 145552018 1 2 2 2 1 2 2 2 2 2 2 2 2 2 2 2 2 2 2 2 2 2 1 2 2 2 2 2 2 2 2 2 1 2 2 2 2 2 1 2 2 2 1 2 2 2 2 2 2 2 1 2 2 2 2 2 2 2 1 2 2 2 2 2 2 2 2 2 2 2 2 2 2 2 2 2 2 2 2 2 2 2 2 2 1 2 2 2 2 2 2 2 2 2 2 2 2 2 2 2 2 2 2 2 2 2 2 2 2 2 2 2 2 2 2 2 2 2 2 2 2 2 2 2 2 2 1 2 1 2 2 2 2 2 2 2 1 2 2 2 2 2 2 2 2 2 2 2 1 2 2 2
1 oar3_OAR1_146295834 142.146 146295834 2 2 2 2 2 2 1 2 2 2 2 2 2 2 2 2 2 2 2 2 1 2 2 2 2 2 2 2 2 2 2 2 2 2 2 2 2 2 2 2 1 2 1 2 2 2 1 2 1 2 2 2 1 2 1 2 1 2 2 2 2 2 1 1 1 2 1 1 2 2 2 2 1 2 2 2 2 2 1 2 2 2 1 2 2 2 2 2 2 2 1 2 1 2 2 2 2 2 2 2 2 2 1 2 2 2 2 2 2 2 1 2 1 2 2 2 1 2 2 2 2 2 1 2 1 2 2 2 2 2 2 2 2 2 1 2 2 2 2 2 2 2 2 2 2 2 2 2 2 2 2 2
1 oar3_OAR1_146970311 143.021 146970311 2 2 0 0 2 2 2 2 1 2 2 2 1 2 1 2 2 2 2 2 1 1 2 2 2 2 2 2 1 2 2 2 1 2 2 2 1 2 2 2 1 2 2 2 2 2 1 2 1 2 2 2 1 2 1 2 1 1 2 2 2 2 1 2 1 2 2 2 0 0 2 2 1 2 2 2 1 2 2 2 2 2 2 2 1 2 2 2 2 2 1 2 1 2 1 2 2 2 2 2 1 2 1 2 1 2 1 2 2 2 1 2 2 2 1 2 1 2 2 2 1 2 2 2 1 2 2 2 1 2 2 2 2 2 1 2 2 2 1 1 1 2 1 2 2 2 2 2 2 2 2 2
1 oar3_OAR1_147624464 143.869 147624464 2 2 2 2 2 2 1 2 1 2 2 2 1 2 1 2 2 2 2 2 1 1 2 2 2 2 1 2 1 2 2 2 2 2 2 2 1 2 1 2 1 2 1 2 2 2 1 1 1 2 2 2 1 2 1 2 1 1 2 2 2 2 1 1 1 1 1 1 1 2 2 2 1 2 2 2 2 2 1 2 2 2 1 2 1 2 2 2 2 2 1 2 1 1 1 2 1 2 1 2 1 2 1 2 1 2 2 2 2 2 1 1 2 2 1 2 1 1 2 2 1 2 1 2 1 2 2 2 1 2 1 2 2 2 1 2 1 2 1 1 1 2 1 2 1 2 2 2 2 2 2 2
1 oar3_OAR1_149179293 144.94 149179293 1 1 1 2 1 2 2 2 2 2 2 2 2 2 2 2 2 2 1 2 2 2 2 2 2 2 1 2 2 2 1 2 2 2 2 2 1 2 2 2 2 2 2 2 1 2 2 2 2 2 1 2 2 2 2 2 2 2 2 2 1 2 2 2 2 2 2 2 1 2 1 2 2 2 1 2 1 2 2 2 1 2 1 2 2 2 1 2 2 2 2 2 2 2 1 2 2 2 1 2 1 2 2 2 2 2 2 2 1 2 1 2 1 2 2 2 2 2 1 2 2 2 1 2 2 2 1 2 2 2 2 2 1 2 1 2 2 2 2 2 2 2 2 2 1 2 1 1 1 2 1 2
1 OAR1_162954046_X.1 146.719 151468372 2 2 2 2 2 2 1 2 2 2 2 2 2 2 2 2 2 2 2 2 2 2 2 2 2 2 2 2 2 2 2 2 2 2 2 2 2 2 2 2 2 2 2 2 2 2 1 2 2 2 2 2 2 2 1 2 2 2 2 2 2 2 2 2 1 2 1 2 2 2 2 2 2 2 2 2 2 2 1 2 2 2 1 2 2 2 2 2 2 2 2 2 2 2 2 2 2 2 2 2 2 2 1 2 2 2 2 2 2 2 1 2 2 2 2 2 1 2 2 2 2 2 1 2 2 2 2 2 2 2 2 2 2 2 2 2 2 2 2 2 2 2 2 2 2 2 2 2 2 2 2 2
1 OAR1_165185818_X.1 148.308 153439772 2 2 2 2 2 2 2 2 2 2 2 2 2 2 2 2 2 2 2 2 2 2 1 2 2 2 2 2 2 2 2 2 1 2 2 2 2 2 1 2 2 2 2 2 2 2 2 2 2 2 1 2 2 2 2 2 2 2 2 2 2 2 2 2 2 2 2 2 0 0 2 2 2 2 2 2 2 2 2 2 2 2 2 2 1 2 2 2 2 2 2 2 2 2 2 2 2 2 2 2 2 2 2 2 2 2 2 2 2 2 2 2 2 2 2 2 2 2 2 2 2 2 2 2 2 2 1 2 1 2 2 2 2 2 2 2 1 2 2 2 2 2 2 2 2 2 2 2 2 2 2 2
1 oar3_OAR1_153496030 148.369 153496030 1 1 1 1 1 1 1 1 1 2 1 1 2 2 1 1 1 2 1 1 1 1 1 2 1 2 1 2 1 2 1 2 1 2 1 2 1 1 2 2 1 1 2 2 1 1 1 1 1 2 2 2 1 2 1 2 1 1 2 2 1 2 1 2 1 1 1 1 2 2 1 2 1 2 1 2 1 2 1 2 1 1 1 1 1 2 1 2 2 2 1 2 1 2 1 1 2 2 1 2 1 1 1 1 1 1 1 1 1 2 1 2 1 1 1 1 1 1 1 2 1 2 1 1 1 1 1 2 1 2 1 1 1 1 1 2 2 2 1 1 1 1 1 1 1 2 1 2 1 2 1 1
1 oar3_OAR1_156192400 151.671 156192400 2 2 0 0 1 2 2 2 1 2 2 2 1 2 2 2 1 2 1 2 1 2 2 2 1 2 1 2 1 2 1 2 1 2 1 2 1 2 2 2 1 2 2 2 2 2 2 2 1 2 1 2 2 2 1 2 0 0 1 1 1 1 1 2 1 2 2 2 1 1 1 1 1 1 1 2 1 2 1 2 1 2 2 2 2 2 1 2 1 2 1 1 1 1 2 2 1 1 1 2 1 2 1 2 1 2 1 1 1 2 1 2 1 2 2 2 2 2 1 1 1 1 2 2 1 1 2 2 1 2 1 2 2 2 1 1 1 2 2 2 2 2 1 2 1 1 1 1 1 2 1 2
1 oar3_OAR1_156917586 153.036 156917586 2 2 2 2 2 2 2 2 2 2 2 2 2 2 2 2 2 2 2 2 2 2 2 2 2 2 2 2 2 2 2 2 2 2 2 2 2 2 2 2 2 2 2 2 2 2 2 2 2 2 1 2 2 2 2 2 2 2 2 2 1 1 1 2 2 2 2 2 2 2 1 1 1 2 2 2 2 2 2 2 2 2 2 2 2 2 2 2 2 2 2 2 2 2 2 2 2 2 2 2 2 2 2 2 2 2 1 2 1 2 2 2 1 2 2 2 1 2 1 2 2 2 2 2 1 2 2 2 2 2 1 2 2 2 1 2 2 2 2 2 2 2 2 2 2 2 1 1 2 2 2 2
1 oar3_OAR1_157136308 153.399 157136308 2 2 2 2 2 2 2 2 2 2 2 2 2 2 2 2 2 2 2 2 2 2 2 2 2 2 2 2 2 2 2 2 2 2 2 2 2 2 1 2 2 2 1 2 2 2 2 2 2 2 1 2 2 2 2 2 2 2 2 2 1 1 1 2 2 2 2 2 2 2 1 1 1 2 1 2 2 2 2 2 2 2 2 2 2 2 1 2 2 2 2 2 2 2 2 2 2 2 2 2 2 2 2 2 2 2 1 2 1 2 2 2 1 2 2 2 1 2 1 2 2 2 2 2 1 2 1 2 2 2 1 1 2 2 1 2 2 2 2 2 2 2 2 2 2 2 1 1 2 2 2 2
1 oar3_OAR1_157153231 153.427 157153231 2 2 2 2 2 2 2 2 1 2 1 2 2 2 1 2 2 2 2 2 2 2 2 2 2 2 2 2 2 2 2 2 2 2 2 2 2 2 2 2 2 2 2 2 2 2 1 2 2 2 2 2 1 2 1 1 0 0 2 2 2 2 2 2 1 2 2 2 0 0 2 2 2 2 2 2 1 2 2 2 2 2 2 2 2 2 2 2 2 2 2 2 2 2 1 2 2 2 2 2 2 2 1 2 2 2 2 2 2 2 2 2 2 2 2 2 1 2 2 2 2 2 2 2 2 2 2 2 2 2 2 2 2 2 2 2 2 2 1 2 1 2 1 2 2 2 2 2 2 2 2 2
1 oar3_OAR1_158267395 155.933 158267395 2 2 2 2 2 2 2 2 2 2 2 2 1 1 2 2 1 2 2 2 2 2 2 2 1 2 2 2 1 2 1 2 2 2 1 2 2 2 2 2 2 2 1 2 2 2 2 2 1 2 2 2 1 2 2 2 0 0 1 1 2 2 2 2 2 2 2 2 2 2 2 2 2 2 2 2 2 2 1 2 2 2 1 2 2 2 1 2 1 1 1 1 1 2 2 2 2 2 2 2 2 2 2 2 2 2 2 2 2 2 2 2 2 2 2 2 2 2 2 2 2 2 2 2 2 2 2 2 2 2 2 2 1 2 1 2 2 2 2 2 2 2 2 2 2 2 2 2 1 2 2 2
1 oar3_OAR1_160873795 159.874 160873795 2 2 1 1 2 2 1 1 1 2 1 2 1 1 1 1 1 2 2 2 2 2 1 2 1 1 1 2 1 2 1 2 1 2 1 2 2 2 2 2 1 2 1 2 1 1 1 1 1 2 1 1 2 2 1 1 1 1 1 1 1 1 1 1 1 1 1 1 1 2 1 1 1 2 1 2 1 2 1 1 1 2 1 2 1 1 1 2 1 1 1 1 1 2 1 2 1 1 1 2 1 2 1 2 1 2 1 1 1 2 1 1 1 2 1 2 1 1 1 2 1 2 1 1 2 2 1 2 1 2 1 2 1 1 1 1 1 1 1 2 1 1 1 2 1 2 1 1 1 2 2 2
1 OAR1_173690908.1 160.191 161068290 2 2 0 0 2 2 2 2 1 2 1 1 1 1 1 2 1 1 2 2 1 2 1 2 1 2 2 2 1 1 1 2 1 2 1 1 2 2 2 2 2 2 2 2 2 2 1 2 1 1 1 2 2 2 1 1 1 1 1 1 2 2 2 2 1 1 2 2 0 0 1 1 2 2 1 2 1 2 1 2 2 2 1 2 1 1 1 2 1 1 1 1 2 2 1 2 1 2 2 2 2 2 1 2 2 2 1 2 1 1 1 2 2 2 1 2 1 1 1 2 1 1 2 2 2 2 2 2 2 2 2 2 1 2 1 1 2 2 1 1 1 2 1 2 2 2 1 1 1 2 2 2
1 oar3_OAR1_161171334 160.358 161171334 2 2 0 0 2 2 2 2 2 2 2 2 2 2 2 2 2 2 2 2 1 2 2 2 2 2 2 2 2 2 2 2 1 2 2 2 1 2 2 2 1 2 1 2 2 2 2 2 2 2 2 2 1 2 2 2 2 2 2 2 2 2 2 2 2 2 2 2 2 2 2 2 2 2 2 2 2 2 2 2 2 2 2 2 2 2 2 2 2 2 2 2 2 2 2 2 2 2 2 2 2 2 1 2 1 2 2 2 2 2 2 2 2 2 2 2 2 2 2 2 2 2 2 2 1 2 2 2 1 2 2 2 2 2 2 2 2 2 2 2 2 2 2 2 1 2 2 2 2 2 2 2
1 oar3_OAR1_161303811 160.585 161303811 2 2 1 1 1 2 1 1 2 2 2 2 1 1 1 2 1 2 1 2 2 2 1 2 1 1 1 2 1 2 1 2 2 2 1 2 2 2 1 2 1 2 2 2 1 1 1 2 1 2 1 2 2 2 1 2 1 2 1 1 1 2 1 2 2 2 1 1 1 1 2 2 1 2 1 2 1 2 1 1 1 1 1 2 1 2 1 1 1 1 1 1 2 2 2 2 1 2 1 2 1 2 2 2 1 2 2 2 2 2 1 1 2 2 1 2 2 2 1 2 2 2 1 1 2 2 1 1 1 2 1 2 1 1 1 2 1 1 2 2 1 2 1 2 1 2 2 2 1 2 1 2
1 oar3_OAR1_161985746 161.93 161985746 1 1 1 2 1 1 1 2 1 1 1 2 1 2 1 1 2 2 1 1 1 2 1 2 1 2 1 2 2 2 1 2 1 1 2 2 1 1 1 2 1 1 2 2 1 2 1 2 2 2 1 1 2 2 1 1 1 2 2 2 1 2 1 1 1 1 1 2 1 1 1 1 1 1 1 2 1 1 2 2 1 1 1 2 1 1 2 2 2 2 2 2 1 1 1 1 1 2 1 2 1 1 1 1 1 2 1 2 1 2 2 2 1 1 2 2 1 1 1 1 1 2 1 2 1 2 1 2 1 1 1 2 1 2 1 2 1 2 1 2 1 2 1 1 1 2 1 1 1 2 1 1
1 oar3_OAR1_162481490 161.93 162481490 2 2 2 2 1 2 1 2 2 2 2 2 2 2 2 2 2 2 1 2 2 2 2 2 2 2 2 2 2 2 2 2 2 2 2 2 2 2 2 2 2 2 2 2 1 2 2 2 2 2 2 2 2 2 1 2 2 2 2 2 2 2 2 2 2 2 1 2 1 1 2 2 1 2 2 2 1 2 1 2 1 2 2 2 1 2 2 2 2 2 2 2 2 2 2 2 2 2 2 2 2 2 2 2 1 2 1 2 2 2 1 2 2 2 2 2 2 2 1 2 2 2 2 2 2 2 2 2 2 2 2 2 2 2 2 2 2 2 2 2 2 2 1 2 2 2 2 2 2 2 1 2
1 oar3_OAR1_163296152 164.9 163296152 2 2 1 2 2 2 2 2 2 2 2 2 2 2 2 2 2 2 2 2 2 2 2 2 2 2 2 2 2 2 2 2 2 2 2 2 2 2 2 2 1 2 1 2 1 2 2 2 2 2 2 2 1 2 2 2 2 2 2 2 2 2 1 2 2 2 1 2 2 2 2 2 2 2 2 2 2 2 2 2 1 2 2 2 2 2 2 2 2 2 2 2 2 2 2 2 2 2 2 2 1 2 2 2 2 2 2 2 2 2 2 2 2 2 2 2 2 2 2 2 2 2 1 2 2 2 2 2 2 2 2 2 1 2 2 2 2 2 1 2 2 2 2 2 2 2 2 2 2 2 2 2
1 oar3_OAR1_163729115 165.921 163729115 2 2 2 2 1 2 1 2 2 2 2 2 2 2 2 2 2 2 1 2 2 2 2 2 2 2 1 2 2 2 2 2 2 2 2 2 2 2 2 2 2 2 2 2 1 2 2 2 2 2 2 2 2 2 2 2 2 2 2 2 1 2 2 2 2 2 1 2 1 2 2 2 1 2 2 2 2 2 1 2 1 2 2 2 2 2 2 2 2 2 2 2 2 2 2 2 1 2 1 2 2 2 2 2 1 2 1 2 2 2 1 2 2 2 2 2 2 2 1 2 2 2 2 2 2 2 2 2 2 2 2 2 2 2 2 2 1 2 2 2 2 2 1 2 2 2 2 2 2 2 1 2
1 oar3_OAR1_166097829 169.68 166097829 1 1 2 2 1 2 1 2 1 2 2 2 2 2 1 2 2 2 1 2 1 2 1 2 1 2 1 2 2 2 1 2 2 2 2 2 1 1 1 1 1 2 1 2 2 2 2 2 2 2 1 2 2 2 1 2 2 2 2 2 2 2 2 2 2 2 2 2 1 2 2 2 2 2 1 2 1 1 2 2 1 2 1 2 1 1 1 2 2 2 2 2 1 2 1 2 2 2 1 2 2 2 1 2 1 2 2 2 2 2 2 2 1 2 2 2 2 2 2 2 2 2 2 2 1 2 1 1 1 1 1 2 2 2 2 2 1 2 2 2 2 2 2 2 1 1 2 2 1 2 1 2
1 oar3_OAR1_166261528 169.68 166261528 2 2 0 0 2 2 2 2 2 2 2 2 2 2 2 2 2 2 2 2 1 2 2 2 2 2 2 2 2 2 2 2 2 2 2 2 1 2 1 2 1 1 2 2 1 2 2 2 2 2 2 2 2 2 2 2 2 2 2 2 1 2 1 1 2 2 1 2 2 2 2 2 1 2 1 2 2 2 2 2 2 2 2 2 2 2 1 2 2 2 2 2 2 2 2 2 2 2 2 2 1 1 1 2 1 2 1 2 2 2 2 2 1 2 2 2 2 2 2 2 2 2 1 2 1 2 1 2 1 2 1 1 1 2 2 2 2 2 1 2 2 2 2 2 1 1 2 2 2 2 2 2
1 oar3_OAR1_166270039 169.68 166270039 2 2 1 2 2 2 2 2 2 2 2 2 2 2 2 2 2 2 2 2 1 2 2 2 2 2 2 2 2 2 2 2 2 2 2 2 1 2 1 2 1 1 2 2 1 2 2 2 2 2 2 2 2 2 2 2 2 2 2 2 1 2 1 1 2 2 1 2 2 2 2 2 1 2 1 2 2 2 2 2 2 2 2 2 2 2 1 2 2 2 2 2 2 2 2 2 2 2 2 2 1 1 1 2 1 2 1 2 2 2 2 2 1 2 2 2 2 2 2 2 2 2 1 2 1 2 1 2 1 2 1 1 1 2 2 2 2 2 1 2 2 2 2 2 1 1 2 2 2 2 2 2
1 oar3_OAR1_166540206 169.923 166540206 2 2 0 0 2 2 2 2 2 2 2 2 2 2 2 2 2 2 2 2 1 2 2 2 2 2 2 2 2 2 2 2 2 2 2 2 1 2 1 2 1 2 2 2 2 2 2 2 2 2 2 2 2 2 2 2 0 0 2 2 2 2 2 2 2 2 2 2 0 0 2 2 2 2 1 2 2 2 2 2 2 2 2 2 0 0 1 2 2 2 2 2 2 2 2 2 2 2 2 2 2 2 1 2 1 2 2 2 2 2 2 2 2 2 2 2 2 2 2 2 2 2 2 2 1 2 1 2 1 2 1 2 2 2 2 2 2 2 2 2 2 2 2 2 1 1 2 2 2 2 2 2
1 oar3_OAR1_167966915 172.006 167966915 2 2 0 0 2 2 2 2 2 2 2 2 2 2 2 2 2 2 2 2 1 1 2 2 2 2 2 2 2 2 2 2 2 2 2 2 1 2 1 2 2 2 2 2 2 2 2 2 1 2 2 2 2 2 2 2 2 2 2 2 2 2 2 2 2 2 2 2 2 2 2 2 2 2 1 2 2 2 2 2 2 2 2 2 2 2 1 2 2 2 2 2 2 2 2 2 2 2 2 2 2 2 2 2 1 2 2 2 2 2 2 2 2 2 1 2 2 2 2 2 2 2 2 2 1 2 1 2 1 2 1 2 2 2 2 2 2 2 1 2 2 2 2 2 1 2 2 2 2 2 2 2
1 oar3_OAR1_168891259 173.439 168891259 2 2 2 2 2 2 2 2 2 2 2 2 2 2 2 2 1 2 2 2 2 2 2 2 1 2 2 2 1 2 1 2 2 2 1 2 2 2 2 2 1 2 1 2 2 2 2 2 1 2 2 2 1 1 1 2 1 2 1 1 2 2 2 2 2 2 2 2 1 2 2 2 2 2 2 2 1 2 1 2 2 2 1 2 1 2 1 2 1 2 1 1 2 2 2 2 2 2 2 2 2 2 1 2 2 2 1 2 2 2 1 2 2 2 2 2 2 2 2 2 2 2 2 2 1 2 2 2 2 2 2 2 1 2 1 2 2 2 2 2 2 2 2 2 1 2 2 2 1 2 2 2
1 oar3_OAR1_169210950 174.16 169210950 2 2 2 2 1 2 2 2 2 2 2 2 2 2 2 2 2 2 1 2 2 2 2 2 2 2 2 2 2 2 2 2 2 2 2 2 2 2 2 2 2 2 2 2 1 2 1 2 2 2 2 2 2 2 2 2 2 2 2 2 2 2 2 2 2 2 1 2 1 2 2 2 1 2 2 2 2 2 1 2 1 2 2 2 2 2 2 2 2 2 2 2 2 2 2 2 2 2 2 2 2 2 2 2 1 2 2 2 2 2 1 2 2 2 2 2 2 2 1 2 2 2 2 2 2 2 2 2 2 2 2 2 2 2 2 2 2 2 2 2 2 2 1 2 2 2 2 2 2 2 1 2
1 oar3_OAR1_169417811 174.332 169417811 1 1 2 2 1 2 1 2 1 2 2 2 2 2 1 2 2 2 1 2 2 2 1 2 1 2 1 2 2 2 1 2 2 2 2 2 1 2 1 2 2 2 2 2 2 2 2 2 2 2 1 2 2 2 2 2 2 2 2 2 2 2 2 2 2 2 2 2 0 0 2 2 2 2 2 2 1 2 2 2 1 2 1 2 1 2 2 2 2 2 2 2 1 2 1 2 2 2 1 2 2 2 2 2 2 2 2 2 2 2 2 2 1 2 2 2 2 2 2 2 2 2 2 2 2 2 1 2 1 2 2 2 2 2 2 2 1 2 2 2 2 2 2 2 2 2 2 2 1 2 2 2
1 oar3_OAR1_172552108 176.25 172552108 2 2 1 2 1 2 1 1 1 2 1 2 1 1 1 1 1 2 1 2 1 1 1 2 1 1 1 2 1 1 1 2 1 1 1 1 1 2 1 2 1 1 2 2 1 1 1 1 1 1 1 1 2 2 1 1 1 1 1 1 1 2 1 1 1 1 1 1 1 1 1 2 1 1 1 2 1 2 1 1 1 2 1 2 1 2 1 1 1 1 1 1 1 2 1 2 1 2 2 2 1 1 1 1 1 1 1 1 1 2 1 1 1 2 1 2 1 1 1 1 1 1 1 2 1 1 1 1 1 1 1 1 1 2 1 1 1 2 1 1 1 2 1 2 1 1 1 1 1 2 1 2
1 OAR1_185973340.1 176.25 172552214 2 2 1 2 1 2 1 1 1 2 1 2 1 1 1 1 1 2 1 2 1 1 1 2 1 1 1 2 1 1 1 2 1 1 1 1 1 2 1 2 1 1 2 2 1 1 1 1 1 1 1 1 2 2 1 1 1 1 1 1 1 2 1 1 1 1 1 1 1 1 1 2 1 1 1 2 1 2 1 1 1 2 1 2 1 2 1 1 1 1 1 1 1 2 1 2 1 2 2 2 1 1 1 1 1 1 1 1 1 2 1 1 1 2 1 2 1 1 1 1 1 1 1 2 1 1 1 1 1 1 1 1 1 2 1 1 1 2 1 1 1 2 1 2 1 1 1 1 1 2 1 2
1 OAR1_186167236.1 176.298 172763679 2 2 1 2 1 2 1 1 1 2 1 2 1 1 1 1 1 2 1 2 1 1 1 2 1 1 1 2 1 1 1 2 1 1 1 1 1 2 1 2 1 1 2 2 1 1 1 1 1 1 1 1 2 2 1 1 1 1 1 1 1 2 1 1 1 1 1 1 1 1 1 2 1 1 1 2 1 2 1 1 1 2 1 2 1 2 1 1 1 1 1 1 1 2 1 2 1 2 2 2 1 1 1 1 1 1 1 1 1 2 1 1 1 2 1 2 1 1 1 1 1 1 1 2 1 1 1 1 1 1 1 1 1 2 1 1 1 2 1 1 1 2 1 2 1 1 1 1 1 2 1 2
1 oar3_OAR1_174256739 177.704 174256739 1 1 1 2 1 2 2 2 1 2 1 2 1 1 2 2 1 1 1 2 2 2 1 2 2 2 1 1 2 2 1 2 1 2 2 2 1 2 1 1 2 2 2 2 2 2 2 2 1 2 1 2 1 1 2 2 2 2 1 2 1 2 2 2 1 2 2 2 2 2 1 1 2 2 1 2 1 2 2 2 1 2 1 2 1 2 1 2 1 2 2 2 1 1 1 2 1 1 1 1 2 2 2 2 2 2 1 2 1 1 1 2 1 2 2 2 1 2 1 2 2 2 2 2 2 2 1 2 2 2 1 2 1 2 1 2 1 2 2 2 2 2 1 2 1 2 1 2 1 2 1 2
1 oar3_OAR1_174570497 178.023 174570497 2 2 0 0 1 2 2 2 1 2 2 2 2 2 2 2 2 2 1 2 2 2 2 2 2 2 2 2 2 2 2 2 2 2 2 2 2 2 2 2 1 2 2 2 1 1 1 2 2 2 2 2 2 2 2 2 2 2 2 2 2 2 1 1 1 2 1 2 0 0 2 2 1 1 2 2 2 2 1 2 1 2 2 2 2 2 2 2 2 2 2 2 2 2 2 2 2 2 2 2 1 1 1 2 1 2 1 2 2 2 1 2 1 2 2 2 2 2 2 2 2 2 1 2 1 2 2 2 2 2 1 2 2 2 2 2 2 2 1 2 2 2 1 2 1 2 1 2 2 2 1 2
1 oar3_OAR1_174577856 178.03 174577856 1 2 1 2 1 2 2 2 1 2 1 2 2 2 2 2 1 2 1 2 2 2 1 2 2 2 2 2 2 2 1 2 2 2 2 2 1 2 1 2 2 2 1 2 2 2 2 2 2 2 2 2 2 2 2 2 2 2 2 2 2 2 2 2 2 2 2 2 2 2 1 2 2 2 2 2 1 2 2 2 1 2 1 2 1 2 2 2 2 2 2 2 1 2 1 2 2 2 1 2 2 2 2 2 2 2 2 2 1 2 2 2 1 2 2 2 2 2 2 2 2 2 2 2 2 2 2 2 2 2 2 2 1 2 2 2 2 2 2 2 2 2 1 2 2 2 2 2 2 2 2 2
1 oar3_OAR1_174831039 178.215 174831039 1 2 2 2 2 2 2 2 2 2 2 2 2 2 2 2 2 2 2 2 2 2 2 2 2 2 1 2 2 2 2 2 1 2 2 2 2 2 1 2 1 2 2 2 2 2 2 2 2 2 2 2 2 2 2 2 2 2 2 2 1 2 2 2 2 2 2 2 2 2 2 2 2 2 1 1 2 2 2 2 2 2 2 2 2 2 1 2 2 2 2 2 2 2 2 2 1 2 1 2 2 2 2 2 2 2 2 2 2 2 2 2 2 2 1 1 2 2 2 2 1 2 1 2 1 2 1 2 2 2 1 2 2 2 2 2 1 2 1 2 1 2 2 2 1 2 2 2 1 2 1 2
1 oar3_OAR1_175639401 178.718 175639401 1 2 1 2 1 2 1 2 1 2 1 2 2 2 1 2 1 2 1 2 2 2 1 1 1 2 2 2 2 2 2 2 2 2 2 2 2 2 1 2 2 2 1 2 2 2 2 2 2 2 2 2 1 2 2 2 2 2 2 2 2 2 2 2 2 2 1 2 2 2 2 2 2 2 2 2 1 2 2 2 2 2 2 2 1 2 2 2 2 2 2 2 2 2 1 2 2 2 2 2 2 2 2 2 2 2 2 2 1 2 2 2 2 2 2 2 2 2 2 2 2 2 2 2 1 2 1 2 1 2 2 2 2 2 2 2 1 2 2 2 2 2 2 2 2 2 2 2 2 2 2 2
1 oar3_OAR1_175690831 178.794 175690831 1 2 1 2 1 2 1 2 1 2 1 2 2 2 1 2 1 2 1 2 2 2 1 1 1 2 2 2 2 2 2 2 2 2 2 2 2 2 1 2 2 2 1 2 2 2 2 2 2 2 2 2 1 2 2 2 2 2 2 2 2 2 2 2 2 2 1 2 2 2 2 2 2 2 2 2 1 2 2 2 2 2 2 2 1 2 2 2 2 2 2 2 2 2 1 2 2 2 2 2 2 2 2 2 2 2 2 2 1 2 2 2 2 2 2 2 2 2 2 2 2 2 2 2 1 2 1 2 1 2 2 2 2 2 2 2 1 2 2 2 2 2 2 2 2 2 2 2 2 2 2 2
1 oar3_OAR1_176026114 179.242 176026114 1 1 1 1 1 1 1 2 1 1 1 1 1 2 1 2 1 2 1 1 1 1 1 2 1 2 1 1 1 1 1 2 2 2 1 1 1 2 1 1 1 2 1 2 1 1 1 1 1 1 1 1 1 2 1 1 1 1 1 2 1 1 1 1 1 2 1 2 1 1 1 1 1 1 1 2 1 1 1 1 1 2 1 2 1 1 1 1 1 2 1 1 1 2 1 1 1 2 1 2 1 1 1 2 1 1 1 1 1 1 1 2 1 2 1 2 1 1 1 1 1 2 1 2 1 2 1 2 1 2 1 1 1 2 1 1 1 2 1 1 1 2 1 1 1 2 1 1 1 1 1 1
1 oar3_OAR1_176080539 179.259 176080539 1 2 1 2 1 1 1 2 1 1 1 1 2 2 1 2 1 2 1 1 1 1 1 2 1 2 2 2 1 1 1 2 2 2 1 1 1 2 1 1 2 2 1 2 1 2 1 1 1 2 1 2 2 2 1 1 1 1 1 2 1 2 2 2 1 2 1 2 1 1 1 2 1 2 1 2 1 1 1 1 1 2 1 2 1 1 1 1 1 2 1 1 2 2 1 1 2 2 2 2 2 2 1 2 1 1 2 2 1 2 2 2 2 2 1 2 1 2 1 2 1 2 2 2 1 2 1 2 1 2 1 2 1 2 1 2 2 2 1 2 1 2 1 2 1 2 2 2 1 2 1 2
1 oar3_OAR1_176339288 179.38 176339288 2 2 2 2 2 2 2 2 2 2 2 2 1 2 2 2 2 2 2 2 2 2 2 2 2 2 1 2 2 2 2 2 2 2 2 2 2 2 2 2 2 2 1 2 2 2 2 2 1 2 1 2 1 2 2 2 2 2 2 2 2 2 2 2 2 2 2 2 2 2 1 2 2 2 2 2 2 2 2 2 2 2 2 2 2 2 2 2 2 2 2 2 1 2 2 2 2 2 2 2 2 2 2 2 2 2 1 2 1 2 2 2 2 2 2 2 1 2 1 2 2 2 2 2 2 2 2 2 2 2 2 2 2 2 1 2 2 2 2 2 2 2 2 2 2 2 1 2 2 2 2 2
1 oar3_OAR1_176611183 179.514 176611183 2 2 2 2 2 2 2 2 2 2 2 2 1 2 2 2 1 2 2 2 2 2 2 2 2 2 1 2 2 2 1 2 1 1 2 2 1 2 2 2 2 2 2 2 2 2 2 2 2 2 1 2 2 2 2 2 2 2 1 2 2 2 2 2 1 2 2 2 2 2 2 2 2 2 2 2 2 2 2 2 1 2 1 2 2 2 2 2 1 2 2 2 1 2 2 2 1 2 1 2 2 2 2 2 2 2 2 2 2 2 1 2 1 2 2 2 2 2 2 2 2 2 2 2 2 2 2 2 2 2 2 2 1 2 1 2 2 2 2 2 2 2 2 2 1 2 1 2 2 2 2 2
1 oar3_OAR1_176713603 179.565 176713603 2 2 1 2 1 2 2 2 1 2 1 2 1 2 2 2 1 2 1 2 1 1 2 2 1 2 1 2 1 1 1 1 1 1 1 1 1 1 1 2 1 2 2 2 1 1 1 1 1 2 1 1 2 2 1 1 1 2 1 1 1 2 1 1 1 1 1 2 1 2 1 2 1 1 1 2 1 2 1 1 1 1 1 1 1 2 1 1 1 1 1 1 1 2 1 2 1 2 1 2 1 1 1 2 1 1 1 2 2 2 1 1 1 1 1 2 1 2 1 2 1 2 1 2 2 2 1 2 1 2 1 1 1 1 1 1 2 2 1 1 1 2 1 1 1 1 1 1 1 2 1 2
1 oar3_OAR1_178184283 180.309 178184283 1 2 2 2 2 2 2 2 2 2 2 2 2 2 2 2 2 2 2 2 2 2 2 2 2 2 1 2 2 2 1 2 1 2 2 2 1 2 2 2 2 2 2 2 2 2 2 2 1 2 2 2 2 2 2 2 2 2 2 2 1 2 2 2 2 2 2 2 2 2 2 2 2 2 2 2 2 2 2 2 1 2 1 2 2 2 2 2 2 2 2 2 1 1 2 2 1 2 1 1 2 2 2 2 2 2 1 2 2 2 2 2 1 2 2 2 2 2 2 2 2 2 2 2 1 2 2 2 2 2 2 2 1 2 2 2 1 2 2 2 2 2 2 2 1 2 2 2 1 2 1 2
1 oar3_OAR1_179037062 180.589 179037062 2 2 2 2 2 2 2 2 2 2 2 2 2 2 2 2 2 2 2 2 2 2 2 2 2 2 2 2 1 2 1 1 1 2 1 2 1 2 2 2 2 2 1 2 2 2 2 2 1 2 2 2 1 2 1 2 2 2 1 2 2 2 2 2 2 2 2 2 2 2 2 2 2 2 2 2 1 2 1 2 1 2 1 2 1 2 2 2 1 2 1 2 2 2 2 2 2 2 2 2 2 2 1 2 1 2 2 2 2 2 2 2 1 2 2 2 2 2 2 2 2 2 2 2 2 2 2 2 1 2 2 2 1 2 2 2 2 2 2 2 2 2 2 2 1 2 2 2 2 2 2 2
1 oar3_OAR1_179135644 180.77 179135644 2 2 2 2 2 2 2 2 2 2 1 2 2 2 2 2 2 2 2 2 1 2 2 2 1 2 2 2 1 2 2 2 2 2 1 2 1 2 2 2 2 2 2 2 2 2 1 2 2 2 1 2 2 2 1 2 1 2 2 2 1 2 2 2 2 2 2 2 2 2 1 2 2 2 2 2 2 2 2 2 2 2 2 2 2 2 1 2 2 2 1 2 2 2 1 2 2 2 2 2 2 2 1 2 2 2 2 2 2 2 2 2 2 2 1 2 1 2 1 2 1 2 2 2 2 2 2 2 2 2 2 2 1 2 1 2 2 2 1 2 1 2 2 2 2 2 2 2 1 2 1 2
1 oar3_OAR1_179240348 180.962 179240348 2 2 1 2 2 2 2 2 2 2 1 2 1 2 2 2 2 2 2 2 1 1 2 2 1 2 2 2 1 2 1 2 1 2 1 2 1 1 2 2 1 2 1 2 1 2 1 2 1 2 1 2 2 2 1 2 1 2 2 2 1 2 1 1 2 2 2 2 2 2 1 1 1 2 2 2 2 2 2 2 1 2 1 2 2 2 1 2 2 2 1 2 1 2 1 2 2 2 2 2 1 1 1 2 2 2 1 1 1 2 1 2 1 1 1 2 1 1 1 1 1 2 1 2 1 2 2 2 2 2 1 2 1 1 1 2 2 2 1 1 1 2 1 2 1 2 1 2 1 2 1 2
1 oar3_OAR1_179822838 182.03 179822838 1 2 1 2 2 2 1 2 2 2 2 2 1 2 2 2 1 2 2 2 1 2 1 2 2 2 1 2 2 2 1 2 1 2 2 2 1 2 2 2 1 1 1 1 1 2 2 2 1 2 2 2 1 2 1 2 2 2 1 2 1 2 1 1 2 2 1 2 2 2 1 2 1 2 1 2 1 2 2 2 2 2 1 2 1 2 2 2 2 2 2 2 2 2 2 2 1 2 1 2 1 1 2 2 1 2 1 1 1 2 1 1 1 1 1 2 1 2 1 2 1 2 1 1 1 2 1 2 1 1 1 2 1 2 2 2 1 1 1 2 2 2 1 2 2 2 1 2 1 2 1 2
1 oar3_OAR1_179960227 182.282 179960227 1 1 1 2 1 1 1 2 1 1 1 2 1 2 1 1 1 2 1 1 2 2 1 2 1 2 1 1 2 2 2 2 1 2 2 2 2 2 1 2 2 2 2 2 1 2 1 2 2 2 1 2 2 2 2 2 0 0 2 2 1 2 2 2 1 1 1 2 1 1 2 2 1 2 2 2 2 2 1 2 1 1 1 2 1 2 2 2 1 2 2 2 1 1 1 2 1 1 1 1 2 2 2 2 1 2 2 2 1 2 2 2 2 2 2 2 2 2 2 2 2 2 2 2 1 2 2 2 2 2 2 2 2 2 1 2 1 2 2 2 1 2 1 2 1 2 1 2 1 2 1 2
1 oar3_OAR1_180349532 182.996 180349532 2 2 2 2 2 2 2 2 2 2 2 2 2 2 2 2 2 2 2 2 2 2 2 2 2 2 2 2 2 2 2 2 2 2 2 2 2 2 2 2 2 2 1 2 2 2 2 2 1 2 2 2 2 2 2 2 2 2 2 2 2 2 2 2 2 2 2 2 2 2 2 2 2 2 2 2 2 2 2 2 2 2 2 2 2 2 2 2 0 0 1 2 2 2 2 2 2 2 2 2 2 2 1 2 2 2 0 0 2 2 2 2 2 2 2 2 2 2 2 2 2 2 2 2 1 2 2 2 2 2 2 2 2 2 1 2 2 2 2 2 2 2 2 2 2 2 2 2 2 2 0 0
1 oar3_OAR1_180366874 183.028 180366874 2 2 2 2 2 2 2 2 2 2 2 2 2 2 2 2 2 2 2 2 2 2 2 2 2 2 2 2 2 2 2 2 2 2 2 2 2 2 2 2 2 2 1 2 2 2 2 2 1 2 2 2 2 2 2 2 2 2 2 2 2 2 2 2 2 2 2 2 2 2 2 2 2 2 2 2 2 2 2 2 2 2 2 2 2 2 2 2 1 2 1 2 2 2 2 2 2 2 2 2 2 2 1 2 2 2 1 2 2 2 2 2 2 2 2 2 2 2 2 2 2 2 2 2 1 2 2 2 2 2 2 2 2 2 1 2 2 2 2 2 2 2 2 2 2 2 2 2 2 2 1 2
1 oar3_OAR1_180780985 183.831 180780985 1 2 2 2 2 2 2 2 2 2 2 2 1 2 2 2 2 2 2 2 2 2 2 2 2 2 1 1 1 2 2 2 1 2 2 2 2 2 1 2 1 2 1 2 2 2 2 2 2 2 1 2 1 1 1 2 2 2 1 2 1 2 2 2 1 2 2 2 2 2 2 2 2 2 1 1 1 2 2 2 2 2 2 2 1 2 1 2 1 2 1 2 1 2 2 2 1 1 1 1 2 2 2 2 2 2 2 2 2 2 2 2 2 2 1 2 2 2 2 2 1 2 1 2 2 2 1 2 1 2 1 2 2 2 1 2 1 2 2 2 2 2 2 2 1 2 1 2 1 2 1 2
1 oar3_OAR1_181171647 184.233 181171647 2 2 1 2 2 2 2 2 1 2 1 2 1 1 2 2 1 2 2 2 1 1 2 2 1 2 1 2 1 2 1 1 1 2 1 1 1 1 2 2 1 2 1 2 1 1 1 1 1 2 1 1 1 2 2 2 1 2 1 2 1 2 1 1 1 2 1 2 1 2 1 1 1 2 2 2 2 2 1 1 1 2 1 2 2 2 1 2 1 2 2 2 1 1 1 2 1 2 1 2 1 1 1 2 1 1 1 2 1 2 1 1 1 1 1 2 1 1 1 1 1 2 1 2 2 2 2 2 1 2 1 2 1 1 1 2 2 2 1 1 1 1 1 1 1 2 1 1 1 2 2 2
1 oar3_OAR1_181184955 184.247 181184955 2 2 2 2 2 2 2 2 2 2 2 2 2 2 2 2 2 2 2 2 2 2 2 2 2 2 2 2 1 2 2 2 2 2 2 2 2 2 2 2 1 2 2 2 2 2 2 2 2 2 2 2 2 2 1 2 2 2 1 2 2 2 2 2 2 2 2 2 2 2 2 2 2 2 1 2 2 2 2 2 2 2 2 2 2 2 2 2 1 2 1 1 2 2 2 2 2 2 2 2 2 2 1 2 2 2 2 2 2 2 2 2 2 2 1 2 2 2 2 2 1 2 1 2 2 2 2 2 1 2 2 2 2 2 1 2 2 2 2 2 2 2 2 2 2 2 2 2 2 2 1 2
1 OAR1_195677907.1 184.341 181273782 2 2 2 2 2 2 2 2 2 2 1 2 2 2 2 2 2 2 2 2 1 2 2 2 1 2 2 2 1 2 1 2 2 2 1 1 1 2 2 2 2 2 2 2 1 2 1 1 1 1 1 2 2 2 2 2 1 2 2 2 1 2 2 2 2 2 1 2 1 2 1 2 2 2 2 2 2 2 1 1 1 2 2 2 2 2 1 2 2 2 2 2 2 2 1 2 2 2 2 2 2 2 1 2 1 2 1 2 2 2 2 2 2 2 1 2 1 2 1 2 1 2 2 2 1 2 2 2 2 2 2 2 1 2 2 2 2 2 1 2 1 1 1 2 2 2 2 2 1 2 2 2
1 oar3_OAR1_182218127 185.334 182218127 1 2 0 0 2 2 2 2 1 2 2 2 1 1 2 2 1 2 2 2 1 2 2 2 2 2 1 1 2 2 1 2 1 2 2 2 1 2 1 2 1 2 1 2 1 1 1 2 1 2 1 2 1 2 1 2 2 2 1 2 1 2 1 1 1 2 1 2 0 0 1 2 1 2 1 2 1 2 1 2 1 2 1 2 1 2 1 2 1 2 2 2 1 1 2 2 1 1 1 1 1 1 2 2 1 2 1 1 1 2 1 1 1 1 2 2 1 2 1 2 2 2 1 2 2 2 1 2 2 2 1 1 1 2 1 2 1 2 1 2 1 2 1 1 1 1 1 1 1 2 1 2
1 oar3_OAR1_182627539 185.765 182627539 1 2 2 2 2 2 2 2 2 2 2 2 2 2 2 2 2 2 2 2 2 2 2 2 2 2 1 2 2 2 2 2 2 2 2 2 2 2 2 2 1 2 2 2 2 2 2 2 2 2 2 2 2 2 2 2 2 2 2 2 1 2 2 2 2 2 2 2 2 2 2 2 2 2 1 2 2 2 2 2 2 2 2 2 2 2 2 2 2 2 2 2 2 2 2 2 1 2 1 2 2 2 2 2 2 2 2 2 2 2 2 2 2 2 1 2 2 2 2 2 1 2 1 2 2 2 2 2 1 2 2 2 2 2 2 2 1 2 2 2 2 2 2 2 2 2 2 2 1 2 1 2
1 oar3_OAR1_183235385 186.29 183235385 2 2 2 2 2 2 2 2 2 2 2 2 1 2 2 2 2 2 2 2 2 2 2 2 2 2 1 2 2 2 2 2 2 2 2 2 2 2 2 2 2 2 2 2 1 2 1 2 2 2 1 2 2 2 2 2 2 2 2 2 2 2 2 2 2 2 1 2 1 2 2 2 2 2 2 2 1 2 1 2 1 2 2 2 2 2 2 2 1 2 2 2 1 2 2 2 1 2 1 2 2 2 2 2 1 2 2 2 2 2 2 2 2 2 2 2 2 2 2 2 2 2 2 2 2 2 2 2 2 2 2 2 2 2 1 2 2 2 2 2 1 2 1 2 2 2 1 2 2 2 2 2
1 oar3_OAR1_183693197 186.427 183693197 1 2 0 0 1 1 1 2 1 2 1 2 2 2 1 2 1 2 1 1 2 2 1 1 1 2 2 2 1 2 2 2 1 2 2 2 2 2 1 2 2 2 2 2 2 2 2 2 2 2 2 2 2 2 1 2 2 2 1 2 2 2 2 2 1 2 1 2 0 0 2 2 1 2 2 2 2 2 2 2 1 2 1 2 1 2 1 2 1 2 1 2 2 2 1 2 2 2 2 2 2 2 2 2 1 2 2 2 1 2 2 2 2 2 2 2 2 2 2 2 2 2 2 2 1 2 1 2 1 2 2 2 2 2 2 2 1 2 2 2 2 2 2 2 2 2 2 2 2 2 2 2
1 oar3_OAR1_184326710 186.843 184326710 1 2 1 2 1 1 1 1 1 1 1 2 1 2 1 1 1 2 1 1 2 2 1 1 1 2 1 2 1 2 2 2 1 2 2 2 2 2 1 2 2 2 2 2 1 2 1 2 2 2 1 2 2 2 1 2 1 2 1 2 2 2 2 2 1 1 1 1 1 1 2 2 1 2 2 2 2 2 1 2 1 1 1 2 1 2 1 2 1 1 1 2 1 1 1 2 1 2 1 2 2 2 2 2 1 2 2 2 1 2 2 2 2 2 2 2 2 2 2 2 2 2 2 2 1 2 1 2 2 2 2 2 2 2 1 2 1 2 2 2 1 2 1 2 1 2 1 2 2 2 2 2
1 oar3_OAR1_184757594 187.207 184757594 1 1 1 2 1 1 1 2 1 2 1 1 2 2 1 2 1 2 1 1 1 2 1 1 1 1 1 2 1 2 1 2 1 2 1 1 1 2 1 1 1 2 2 2 2 2 1 2 1 1 1 2 2 2 1 2 1 2 2 2 1 1 2 2 1 2 1 2 1 2 1 2 1 2 1 1 1 2 1 2 1 2 1 2 1 1 1 1 1 2 2 2 2 2 1 1 1 2 1 2 2 2 1 2 1 2 2 2 1 2 2 2 2 2 1 1 1 2 1 2 1 1 1 2 1 1 1 1 1 1 1 2 1 2 2 2 1 1 1 2 1 2 2 2 1 2 2 2 1 1 1 2
1 oar3_OAR1_184972231 187.219 184972231 2 2 1 2 2 2 2 2 2 2 1 2 1 2 2 2 2 2 2 2 1 2 2 2 1 2 2 2 1 2 1 2 2 2 1 1 1 2 2 2 1 2 2 2 1 2 1 2 1 1 2 2 1 2 1 2 1 2 2 2 1 2 1 2 2 2 2 2 2 2 1 1 2 2 2 2 1 2 1 2 2 2 2 2 1 2 2 2 2 2 2 2 2 2 1 2 2 2 2 2 1 1 1 2 2 2 2 2 1 2 2 2 1 2 1 2 1 2 1 2 1 2 1 2 1 2 2 2 2 2 2 2 1 2 2 2 2 2 1 1 1 2 2 2 2 2 2 2 1 2 2 2
1 oar3_OAR1_185255698 187.547 185255698 1 1 1 2 1 1 1 1 1 1 1 2 1 2 1 1 1 2 1 1 1 2 1 1 1 2 1 1 2 2 2 2 1 2 2 2 2 2 1 1 1 2 2 2 1 2 1 2 2 2 1 1 2 2 2 2 1 2 2 2 1 2 1 2 1 1 1 1 1 1 2 2 1 1 1 1 1 2 1 2 1 1 1 2 1 2 1 1 1 1 1 2 1 1 1 2 1 1 1 1 2 2 1 2 1 2 1 2 1 2 1 2 2 2 1 2 1 2 1 2 1 2 1 2 1 2 1 1 1 2 1 1 2 2 1 1 1 1 2 2 1 2 1 2 1 1 1 1 1 2 1 1
1 oar3_OAR1_185256115 187.547 185256115 1 1 1 2 1 1 1 1 1 1 1 2 1 2 1 1 1 2 1 1 1 2 1 1 1 2 1 1 2 2 2 2 1 2 2 2 2 2 1 1 1 2 2 2 1 2 1 2 2 2 1 1 2 2 2 2 1 2 2 2 1 2 1 2 1 1 1 1 1 1 2 2 1 1 1 1 1 2 1 2 1 1 1 2 1 2 1 1 1 1 1 2 1 1 1 2 1 1 1 1 2 2 1 2 1 2 1 2 1 2 1 2 2 2 1 2 1 2 1 2 1 2 1 2 1 2 1 1 1 2 1 1 2 2 1 1 1 1 2 2 1 2 1 2 1 1 1 1 1 2 1 1
1 oar3_OAR1_185256519 187.547 185256519 1 1 1 2 1 1 1 1 1 1 1 2 1 2 1 1 1 2 1 1 1 2 1 1 1 2 1 1 2 2 2 2 1 2 2 2 2 2 1 1 1 2 2 2 1 2 1 2 2 2 1 1 2 2 2 2 1 2 2 2 1 2 1 2 1 1 1 1 1 1 2 2 1 1 1 1 1 2 1 2 1 1 1 2 1 2 1 1 1 1 1 2 1 1 1 2 1 1 1 1 2 2 1 2 1 2 1 2 1 2 1 2 2 2 1 2 1 2 1 2 1 2 1 2 1 2 1 1 1 2 1 1 2 2 1 1 1 1 2 2 1 2 1 2 1 1 1 1 1 2 1 1
1 oar3_OAR1_185256631 187.547 185256631 1 1 1 2 1 1 1 1 1 1 1 2 1 2 1 1 1 2 1 1 1 2 1 1 1 2 1 1 2 2 2 2 1 2 2 2 2 2 1 1 1 2 2 2 1 2 1 2 2 2 1 1 2 2 2 2 1 2 2 2 1 2 1 2 1 1 1 1 1 1 2 2 1 1 1 1 1 2 1 2 1 1 1 2 1 2 1 1 1 1 1 2 1 1 1 2 1 1 1 1 2 2 1 2 1 2 1 2 1 2 1 2 2 2 1 2 1 2 1 2 1 2 1 2 1 2 1 1 1 2 1 1 2 2 1 1 1 1 2 2 1 2 1 2 1 1 1 1 1 2 1 1
1 oar3_OAR1_185256687 187.547 185256687 1 1 1 2 1 1 1 1 1 1 1 2 1 2 1 1 1 2 1 1 1 2 1 1 1 2 1 1 2 2 2 2 1 2 2 2 2 2 1 1 1 2 2 2 1 2 1 2 2 2 1 1 2 2 2 2 1 2 2 2 1 2 1 2 1 1 1 1 1 1 2 2 1 1 1 1 1 2 1 2 1 1 1 2 1 2 1 1 1 1 1 2 1 1 1 2 1 1 1 1 2 2 1 2 1 2 1 2 1 2 1 2 2 2 1 2 1 2 1 2 1 2 1 2 1 2 1 1 1 2 1 1 2 2 1 1 1 1 2 2 1 2 1 2 1 1 1 1 1 2 1 1
1 oar3_OAR1_185257627 187.548 185257627 1 1 1 2 1 1 1 1 1 1 1 2 1 2 1 1 1 2 1 1 1 2 1 1 1 2 1 1 2 2 2 2 1 2 2 2 2 2 1 1 1 2 2 2 1 2 1 2 2 2 1 1 2 2 2 2 1 2 2 2 1 2 1 2 1 1 1 1 1 1 2 2 1 1 1 1 1 2 1 2 1 1 1 2 1 2 1 1 1 1 1 2 1 1 1 2 1 1 1 1 2 2 1 2 1 2 1 2 1 2 1 2 2 2 1 2 1 2 1 2 1 2 1 2 1 2 1 1 1 2 1 1 2 2 1 1 1 1 2 2 1 2 1 2 1 1 1 1 1 2 1 1
1 oar3_OAR1_186380934 188.514 186380934 1 2 1 2 2 2 2 2 2 2 1 2 2 2 2 2 2 2 2 2 1 2 2 2 1 2 1 2 1 1 1 2 2 2 1 1 1 2 1 2 2 2 2 2 2 2 1 2 1 1 1 2 2 2 1 1 1 2 1 2 1 1 2 2 2 2 2 2 2 2 1 2 2 2 1 2 1 1 1 2 2 2 2 2 1 2 1 2 2 2 1 2 2 2 0 0 1 2 1 2 2 2 1 2 2 2 2 2 2 2 2 2 2 2 1 2 1 1 1 1 1 2 2 2 1 2 1 2 2 2 1 2 1 2 2 2 1 2 1 2 1 2 2 2 1 2 2 2 1 1 1 2
1 oar3_OAR1_186681117 188.74 186681117 2 2 2 2 2 2 2 2 2 2 2 2 2 2 2 2 2 2 2 2 2 2 2 2 2 2 2 2 2 2 2 2 2 2 2 2 1 2 2 2 1 2 1 2 2 2 2 2 2 2 2 2 1 2 2 2 2 2 2 2 1 2 2 2 2 2 2 2 2 2 2 2 2 2 1 2 2 2 2 2 2 2 2 2 2 2 2 2 2 2 1 2 1 2 2 2 2 2 2 2 2 2 1 2 1 2 2 2 2 2 2 2 2 2 2 2 2 2 2 2 1 2 2 2 2 2 2 2 1 1 2 2 2 2 1 2 2 2 2 2 2 2 2 2 1 2 2 2 2 2 1 2
1 oar3_OAR1_187594621 189.15 187594621 2 2 1 1 2 2 1 2 1 2 2 2 1 1 1 2 1 2 2 2 2 2 2 2 2 2 1 2 1 2 1 2 1 2 2 2 1 2 1 2 1 2 2 2 1 1 1 2 2 2 1 2 1 2 1 1 1 2 1 1 2 2 1 2 1 2 1 2 1 2 1 2 2 2 1 1 1 1 1 2 1 2 1 2 1 2 1 2 1 2 1 2 1 1 2 2 1 2 1 2 1 1 2 2 1 2 1 2 1 2 1 2 1 1 1 2 1 2 1 2 0 0 1 1 2 2 2 2 1 2 1 2 1 2 1 2 2 2 1 2 0 0 1 1 1 1 1 2 2 2 2 2
1 oar3_OAR1_189461161 190.343 189461161 2 2 0 0 2 2 2 2 1 2 2 2 1 2 2 2 2 2 2 2 1 2 2 2 2 2 2 2 2 2 2 2 2 2 2 2 2 2 2 2 1 2 2 2 1 2 1 2 2 2 2 2 2 2 2 2 2 2 2 2 2 2 1 2 1 2 2 2 2 2 1 2 2 2 2 2 2 2 2 2 2 2 2 2 2 2 2 2 2 2 2 2 2 2 2 2 2 2 2 2 1 1 2 2 2 2 2 2 1 2 2 2 1 2 2 2 2 2 2 2 2 2 1 2 2 2 2 2 2 2 2 2 2 2 2 2 2 2 1 2 2 2 2 2 2 2 2 2 2 2 2 2
1 OAR1_204473797.1 190.409 189618485 1 1 2 2 1 1 2 2 1 2 1 2 2 2 1 2 1 1 1 1 2 2 1 1 1 2 1 2 2 2 1 2 1 1 2 2 1 2 1 1 2 2 2 2 2 2 2 2 2 2 1 2 2 2 2 2 2 2 1 1 1 2 2 2 1 2 2 2 1 2 2 2 1 2 1 2 1 2 2 2 1 2 1 1 1 2 1 1 1 2 2 2 2 2 1 2 1 2 1 2 2 2 2 2 2 2 1 1 1 2 1 2 1 2 2 2 1 2 1 2 2 2 2 2 2 2 1 1 2 2 1 2 1 2 2 2 1 1 2 2 2 2 1 2 1 2 2 2 1 2 1 2
1 oar3_OAR1_191349320 191.612 191349320 1 2 2 2 2 2 1 2 2 2 2 2 2 2 2 2 2 2 2 2 2 2 1 2 2 2 1 2 2 2 2 2 2 2 2 2 1 2 1 2 2 2 1 2 1 2 2 2 2 2 1 2 1 2 1 2 2 2 2 2 1 1 2 2 2 2 1 1 2 2 2 2 2 2 1 2 2 2 1 2 2 2 2 2 2 2 1 2 2 2 2 2 2 2 2 2 1 2 1 2 2 2 2 2 1 2 2 2 2 2 2 2 2 2 1 2 2 2 2 2 2 2 1 2 2 2 1 1 1 2 1 2 2 2 2 2 1 1 2 2 1 2 1 2 1 1 2 2 1 1 1 2
1 oar3_OAR1_191545971 191.9 191545971 2 2 2 2 2 2 2 2 2 2 2 2 2 2 2 2 1 2 2 2 2 2 2 2 2 2 2 2 2 2 1 2 2 2 2 2 1 2 2 2 2 2 2 2 2 2 2 2 2 2 2 2 2 2 1 2 2 2 1 2 2 2 2 2 2 2 2 2 2 2 2 2 2 2 2 2 2 2 2 2 2 2 1 2 2 2 2 2 2 2 2 2 2 2 2 2 2 2 2 2 2 2 2 2 2 2 1 2 2 2 1 2 1 2 2 2 2 2 2 2 2 2 2 2 2 2 2 2 2 2 2 2 1 2 2 2 2 2 2 2 2 2 1 2 1 2 2 2 2 2 2 2
1 oar3_OAR1_192100781 192.712 192100781 2 2 0 0 2 2 2 2 2 2 2 2 2 2 2 2 2 2 2 2 2 2 2 2 2 2 2 2 2 2 1 2 2 2 1 2 2 2 2 2 2 2 1 2 1 2 2 2 2 2 2 2 2 2 2 2 0 0 2 2 2 2 2 2 2 2 1 2 0 0 2 2 2 2 2 2 2 2 1 2 2 2 2 2 2 2 2 2 2 2 2 2 2 2 2 2 2 2 2 2 2 2 2 2 2 2 2 2 2 2 2 2 2 2 1 2 2 2 2 2 2 2 1 2 2 2 2 2 2 2 2 2 2 2 2 2 2 2 2 2 1 2 1 2 2 2 2 2 1 2 2 2
1 oar3_OAR1_192715299 193.253 192715299 1 2 1 1 2 2 2 2 1 2 1 2 2 2 2 2 1 2 2 2 1 2 2 2 1 2 1 2 1 2 2 2 1 2 1 2 2 2 1 2 1 2 1 2 1 2 1 1 1 1 1 2 1 2 1 2 1 2 2 2 1 2 1 2 1 2 2 2 2 2 1 2 1 2 1 2 1 2 1 2 2 2 2 2 1 2 2 2 2 2 2 2 1 2 1 2 1 2 1 2 1 1 1 2 2 2 2 2 2 2 1 2 1 2 1 2 1 2 1 2 1 2 1 2 1 1 1 2 1 2 1 2 1 2 2 2 1 2 1 1 1 2 2 2 2 2 1 2 1 2 1 1
1 oar3_OAR1_193170747 193.509 193170747 1 2 2 2 2 2 2 2 2 2 2 2 2 2 2 2 1 2 2 2 2 2 2 2 1 2 1 2 2 2 1 2 2 2 1 2 2 2 1 2 1 2 1 2 1 2 2 2 1 2 1 2 1 2 2 2 2 2 2 2 2 2 2 2 2 2 1 2 2 2 1 2 2 2 2 2 2 2 1 2 2 2 2 2 2 2 2 2 2 2 1 2 1 2 2 2 1 2 1 2 2 2 1 2 2 2 1 2 2 2 2 2 2 2 2 2 2 2 2 2 1 2 2 2 1 1 1 2 2 2 2 2 1 2 1 2 1 2 2 2 1 2 1 2 2 2 2 2 1 1 1 2
1 oar3_OAR1_194075458 193.839 194075458 1 2 2 2 2 2 2 2 2 2 2 2 2 2 2 2 2 2 2 2 2 2 2 2 2 2 1 2 2 2 2 2 2 2 2 2 2 2 2 2 2 2 2 2 2 2 2 2 2 2 1 2 2 2 1 2 2 2 2 2 2 2 2 2 2 2 2 2 2 2 2 2 2 2 2 2 2 2 2 2 2 2 2 2 2 2 2 2 2 2 1 2 1 2 2 2 1 2 1 2 2 2 2 2 2 2 2 2 2 2 2 2 2 2 2 2 2 2 2 2 2 2 2 2 2 2 1 2 2 2 2 2 2 2 2 2 1 2 2 2 2 2 2 2 1 2 2 2 1 2 1 2
1 oar3_OAR1_194421641 193.868 194421641 1 2 2 2 2 2 2 2 2 2 2 2 2 2 2 2 2 2 2 2 2 2 2 2 2 2 1 2 2 2 2 2 2 2 2 2 2 2 2 2 2 2 2 2 2 2 2 2 2 2 1 2 2 2 1 2 2 2 2 2 2 2 2 2 2 2 2 2 2 2 2 2 2 2 2 2 2 2 2 2 2 2 2 2 2 2 2 2 2 2 1 2 1 2 2 2 1 2 1 2 2 2 2 2 2 2 2 2 2 2 2 2 2 2 2 2 2 2 2 2 2 2 2 2 2 2 1 2 2 2 2 2 2 2 2 2 1 2 2 2 2 2 2 2 1 2 2 2 1 2 1 2
1 OAR1_211089470_X.1 194.333 195552975 1 2 0 0 1 1 2 2 1 1 1 2 1 1 1 2 2 2 1 1 1 2 1 2 1 2 1 2 2 2 2 2 1 2 2 2 2 2 2 2 1 2 1 2 1 2 1 2 2 2 1 2 1 2 2 2 2 2 2 2 2 2 1 2 1 1 2 2 1 1 1 2 1 2 2 2 1 2 2 2 1 2 1 2 1 2 1 2 1 1 2 2 1 2 1 2 1 2 1 2 1 1 2 2 1 2 2 2 1 2 2 2 1 2 1 2 1 2 1 2 1 2 1 1 2 2 2 2 2 2 2 2 2 2 1 2 2 2 1 2 2 2 1 2 2 2 1 2 2 2 1 2
1 oar3_OAR1_196187060 194.755 196187060 2 2 2 2 2 2 2 2 2 2 1 2 1 2 2 2 2 2 2 2 1 2 2 2 2 2 1 2 1 2 2 2 2 2 1 2 1 2 1 2 2 2 2 2 2 2 1 2 2 2 1 2 2 2 2 2 1 2 2 2 1 1 1 2 2 2 2 2 0 0 2 2 1 2 1 2 1 2 2 2 2 2 2 2 2 2 1 2 1 2 2 2 1 2 1 2 1 2 1 2 2 2 1 2 1 1 2 2 1 2 1 2 1 2 2 2 1 1 1 1 2 2 2 2 2 2 2 2 0 0 1 2 2 2 1 2 2 2 1 2 1 2 2 2 1 2 1 2 2 2 2 2
1 oar3_OAR1_196759044 194.98 196759044 2 2 2 2 2 2 2 2 2 2 2 2 2 2 2 2 1 2 2 2 2 2 1 2 2 2 2 2 2 2 1 1 2 2 1 2 1 2 2 2 2 2 1 2 1 2 2 2 2 2 2 2 2 2 1 2 2 2 1 2 2 2 2 2 2 2 1 2 2 2 2 2 2 2 2 2 1 2 1 2 2 2 1 2 1 2 2 2 2 2 1 2 2 2 2 2 2 2 2 2 2 2 1 2 2 2 1 1 2 2 1 2 2 2 2 2 2 2 2 2 2 2 2 2 2 2 2 2 2 2 1 2 1 2 1 2 2 2 2 2 1 2 1 2 2 2 1 2 1 2 2 2
1 oar3_OAR1_197111000 195.125 197111000 1 2 1 2 1 1 1 2 1 1 1 1 1 2 1 2 1 2 1 1 1 1 1 1 1 1 2 2 1 2 1 2 1 2 1 1 1 2 2 2 1 2 2 2 1 1 1 1 2 2 2 2 2 2 2 2 1 2 2 2 1 2 1 2 1 1 1 1 1 2 1 1 1 2 2 2 2 2 1 2 1 2 1 2 1 2 1 2 1 2 2 2 2 2 1 1 2 2 2 2 1 1 1 1 1 2 1 2 2 2 2 2 1 2 1 2 1 2 1 1 1 1 1 1 2 2 2 2 1 2 2 2 2 2 2 2 2 2 1 2 1 1 1 1 2 2 2 2 1 2 1 2
1 oar3_OAR1_198063533 195.713 198063533 2 2 1 2 2 2 1 2 2 2 2 2 2 2 1 2 2 2 2 2 1 2 2 2 2 2 2 2 1 2 2 2 1 2 2 2 2 2 2 2 2 2 2 2 2 2 2 2 1 2 2 2 2 2 1 2 1 2 1 2 2 2 2 2 2 2 2 2 2 2 2 2 2 2 1 2 2 2 1 2 1 2 2 2 2 2 2 2 2 2 1 1 1 2 2 2 2 2 2 2 2 2 2 2 2 2 2 2 1 2 2 2 2 2 1 2 2 2 2 2 2 2 2 2 2 2 2 2 1 2 2 2 2 2 1 2 2 2 1 2 2 2 2 2 1 2 2 2 2 2 2 2
1 oar3_OAR1_198294410 195.893 198294410 1 2 2 2 2 2 2 2 2 2 2 2 1 2 2 2 2 2 2 2 2 2 2 2 2 2 1 1 2 2 2 2 2 2 2 2 1 2 1 1 1 2 2 2 2 2 2 2 1 2 1 1 2 2 1 2 2 2 2 2 1 1 1 2 2 2 2 2 1 2 2 2 1 2 1 2 1 1 2 2 2 2 2 2 1 2 1 2 1 2 2 2 1 2 2 2 1 1 1 1 2 2 1 2 1 1 2 2 1 2 1 2 1 2 2 2 1 2 2 2 2 2 2 2 1 1 1 1 2 2 1 2 1 2 1 2 1 1 2 2 2 2 2 2 1 2 1 2 1 2 1 2
1 oar3_OAR1_199853068 198.741 199853068 2 2 1 2 2 2 1 1 2 2 2 2 2 2 1 2 1 2 2 2 1 2 2 2 1 2 2 2 1 2 2 2 1 2 2 2 2 2 2 2 1 2 2 2 2 2 2 2 1 2 2 2 2 2 1 2 0 0 0 0 2 2 2 2 2 2 1 2 2 2 1 2 2 2 1 2 2 2 1 2 1 2 2 2 2 2 2 2 2 2 1 1 1 1 2 2 1 2 1 2 1 2 2 2 2 2 2 2 1 2 2 2 2 2 1 2 2 2 2 2 2 2 2 2 2 2 2 2 1 2 2 2 2 2 1 2 2 2 1 2 2 2 2 2 1 2 2 2 2 2 2 2
1 oar3_OAR1_199908167 198.958 199908167 2 2 1 2 2 2 1 1 2 2 1 2 2 2 1 2 1 2 2 2 1 1 1 2 1 2 2 2 1 1 2 2 1 2 1 2 2 2 2 2 1 2 2 2 2 2 1 2 1 2 2 2 2 2 1 2 1 1 1 2 2 2 2 2 2 2 1 2 2 2 1 2 2 2 1 2 2 2 1 2 1 2 2 2 2 2 2 2 2 2 1 1 1 1 1 2 1 2 1 2 1 2 1 2 2 2 2 2 1 2 2 2 2 2 1 2 1 2 1 2 2 2 2 2 2 2 2 2 1 1 2 2 2 2 1 2 2 2 1 1 1 2 2 2 1 2 2 2 2 2 2 2
1 oar3_OAR1_200078386 199.631 200078386 1 2 0 0 2 2 2 2 2 2 2 2 2 2 2 2 2 2 2 2 2 2 2 2 2 2 1 2 2 2 2 2 2 2 2 2 2 2 1 2 2 2 2 2 2 2 2 2 2 2 1 2 2 2 2 2 0 0 2 2 2 2 2 2 2 2 2 2 0 0 2 2 2 2 1 2 2 2 2 2 2 2 2 2 2 2 2 2 2 2 2 2 2 2 2 2 1 2 1 2 2 2 2 2 2 2 2 2 2 2 2 2 2 2 2 2 2 2 2 2 2 2 2 2 2 2 1 2 2 2 2 2 2 2 2 2 1 2 2 2 2 2 2 2 2 2 2 2 1 2 1 2
1 oar3_OAR1_200106907 199.743 200106907 1 1 1 2 1 1 2 2 1 1 1 2 1 2 1 2 1 2 1 1 2 2 1 2 1 2 1 2 2 2 1 1 1 2 1 2 1 1 1 2 1 2 2 2 1 1 1 2 1 2 1 2 2 2 2 2 2 2 1 2 1 2 1 1 1 1 1 2 1 2 1 2 1 2 1 2 2 2 1 2 1 2 1 1 1 2 1 2 1 2 2 2 2 2 1 2 1 2 1 2 1 2 2 2 1 2 1 2 2 2 1 2 1 2 1 2 2 2 1 2 1 1 1 1 1 2 1 2 2 2 1 2 1 1 2 2 1 2 2 2 1 2 1 1 2 2 1 2 1 1 1 1
1 s02234.1 201.4 200847353 2 2 2 2 2 2 2 2 2 2 2 2 2 2 2 2 2 2 2 2 2 2 2 2 2 2 2 2 2 2 2 2 2 2 2 2 2 2 2 2 1 2 2 2 2 2 2 2 2 2 1 2 2 2 1 2 2 2 2 2 1 2 2 2 2 2 2 2 2 2 2 2 2 2 2 2 1 2 2 2 2 2 2 2 1 2 1 2 2 2 2 2 2 2 2 2 2 2 2 2 2 2 1 2 2 2 1 2 2 2 2 2 2 2 2 2 2 2 2 2 2 2 2 2 1 2 2 2 2 2 1 2 1 2 2 2 2 2 2 2 2 2 2 2 1 2 2 2 2 2 2 2
1 oar3_OAR1_201439662 202.84 201439662 1 2 2 2 2 2 2 2 1 2 1 2 1 2 2 2 2 2 2 2 1 2 2 2 2 2 1 1 1 2 2 2 2 2 1 2 2 2 1 2 1 2 1 2 2 2 1 2 1 2 1 1 2 2 1 2 1 2 2 2 1 2 2 2 2 2 2 2 1 1 2 2 2 2 1 2 1 1 2 2 2 2 2 2 1 1 1 2 1 2 2 2 2 2 1 2 1 2 1 2 2 2 1 1 1 2 1 2 1 2 2 2 1 2 2 2 1 1 1 2 2 2 2 2 1 2 1 1 1 2 1 2 1 2 1 2 1 1 1 2 1 2 2 2 1 2 1 2 1 2 1 2
1 oar3_OAR1_202211828 204.387 202211828 1 2 0 0 2 2 2 2 2 2 2 2 2 2 2 2 2 2 2 2 2 2 1 2 2 2 1 2 2 2 2 2 2 2 2 2 2 2 1 2 2 2 2 2 2 2 2 2 2 2 2 2 2 2 1 2 2 2 2 2 2 2 2 2 2 2 2 2 0 0 2 2 2 2 1 2 1 2 2 2 2 2 2 2 1 2 2 2 2 2 2 2 0 0 2 2 1 2 1 2 2 2 2 2 2 2 1 2 2 2 2 2 2 2 2 2 2 2 2 2 2 2 2 2 2 2 1 2 2 2 2 2 2 2 2 2 1 2 2 2 2 2 0 0 2 2 2 2 1 2 1 2
1 oar3_OAR1_204587785 208.206 204587785 1 2 1 2 2 2 2 2 2 2 2 2 2 2 2 2 2 2 2 2 2 2 2 2 2 2 1 2 2 2 2 2 2 2 2 2 2 2 1 2 1 2 2 2 2 2 2 2 2 2 2 2 2 2 2 2 0 0 2 2 2 2 2 2 2 2 2 2 0 0 2 2 2 2 1 2 2 2 2 2 2 2 2 2 0 0 2 2 2 2 2 2 1 2 2 2 1 2 1 2 2 2 1 2 2 2 2 2 2 2 2 2 1 2 2 2 2 2 2 2 2 2 2 2 1 2 1 2 2 2 2 2 1 2 2 2 1 2 2 2 2 2 2 2 2 2 2 2 1 2 1 2
1 oar3_OAR1_204594940 208.22 204594940 2 2 2 2 2 2 2 2 1 2 2 2 1 2 2 2 2 2 2 2 2 2 1 2 2 2 0 0 2 2 2 2 0 0 2 2 2 2 2 2 2 2 2 2 2 2 2 2 1 2 1 2 2 2 2 2 2 2 2 2 2 2 2 2 2 2 2 2 0 0 2 2 2 2 2 2 0 0 2 2 2 2 2 2 0 0 2 2 1 2 2 2 2 2 2 2 2 2 2 2 2 2 2 2 1 2 2 2 1 2 2 2 2 2 2 2 2 2 2 2 2 2 2 2 2 2 0 0 2 2 2 2 2 2 0 0 1 2 2 2 2 2 2 2 2 2 1 2 2 2 2 2
1 oar3_OAR1_204625573 208.277 204625573 1 1 1 1 1 1 1 1 1 2 1 2 1 2 1 1 1 2 1 1 1 2 1 2 1 1 1 2 1 2 1 2 1 2 1 2 1 2 1 2 1 1 2 2 1 1 1 2 1 2 1 2 2 2 1 2 1 2 1 2 1 1 1 1 1 1 1 1 2 2 1 1 1 1 1 1 2 2 1 1 1 1 1 2 2 2 1 1 1 2 1 1 1 1 1 2 1 1 1 1 1 1 1 2 1 2 1 2 2 2 1 2 1 1 1 1 1 2 1 2 1 1 1 1 1 2 1 2 1 2 1 1 1 2 1 2 1 2 1 2 1 2 1 1 1 1 1 2 1 1 1 1
1 oar3_OAR1_205844524 209.84 205844524 2 2 2 2 2 2 2 2 2 2 2 2 2 2 2 2 2 2 2 2 2 2 1 2 2 2 2 2 2 2 2 2 1 2 2 2 2 2 2 2 1 2 2 2 2 2 2 2 2 2 2 2 2 2 1 2 2 2 2 2 1 2 2 2 2 2 2 2 2 2 2 2 2 2 2 2 1 2 2 2 2 2 2 2 1 2 2 2 2 2 2 2 2 2 2 2 2 2 2 2 2 2 2 2 1 2 1 2 1 2 2 2 2 2 2 2 2 2 2 2 2 2 2 2 2 2 2 2 2 2 2 2 2 2 2 2 2 2 2 2 2 2 2 2 2 2 2 2 2 2 2 2
1 oar3_OAR1_205845025 209.84 205845025 2 2 2 2 2 2 2 2 2 2 2 2 2 2 2 2 2 2 2 2 2 2 1 2 2 2 2 2 2 2 2 2 1 2 2 2 2 2 2 2 1 2 2 2 2 2 2 2 2 2 2 2 2 2 1 2 2 2 2 2 1 2 2 2 2 2 2 2 2 2 2 2 2 2 2 2 1 2 2 2 2 2 2 2 1 2 2 2 2 2 2 2 2 2 2 2 2 2 2 2 2 2 2 2 1 2 1 2 1 2 2 2 2 2 2 2 2 2 2 2 2 2 2 2 2 2 2 2 2 2 2 2 2 2 2 2 2 2 2 2 2 2 2 2 2 2 2 2 2 2 2 2
1 oar3_OAR1_206260081 210.153 206260081 2 2 1 2 2 2 1 1 2 2 2 2 2 2 1 2 1 2 2 2 1 2 2 2 1 2 2 2 1 2 2 2 1 2 2 2 1 2 2 2 2 2 2 2 2 2 2 2 1 2 2 2 2 2 1 2 1 2 1 2 2 2 2 2 2 2 1 2 2 2 1 2 2 2 1 2 2 2 1 2 1 2 2 2 2 2 2 2 2 2 1 1 2 2 2 2 1 2 2 2 1 2 2 2 2 2 2 2 2 2 2 2 2 2 1 2 2 2 2 2 2 2 2 2 2 2 2 2 1 2 2 2 2 2 2 2 2 2 1 2 2 2 0 0 1 2 2 2 2 2 2 2
1 oar3_OAR1_206817097 211.162 206817097 1 2 1 2 2 2 2 2 1 1 1 2 2 2 2 2 1 2 2 2 1 2 2 2 2 2 1 1 0 0 1 2 2 2 1 2 1 2 1 2 1 2 2 2 1 2 1 2 1 2 1 2 1 1 2 2 1 2 1 2 1 2 2 2 1 2 2 2 1 2 1 2 2 2 1 2 1 2 2 2 2 2 1 2 1 2 2 2 2 2 2 2 1 2 1 2 1 2 1 1 2 2 1 2 1 1 2 2 1 2 1 2 2 2 2 2 1 2 1 2 1 2 2 2 2 2 1 1 1 2 2 2 1 2 1 2 1 2 1 2 1 2 2 2 2 2 1 2 1 2 1 2
1 oar3_OAR1_207936688 213.216 207936688 1 2 2 2 1 1 2 2 2 2 1 2 1 2 1 2 2 2 1 1 2 2 1 2 1 2 2 2 2 2 1 2 2 2 1 2 2 2 2 2 2 2 2 2 1 2 1 2 2 2 2 2 2 2 2 2 2 2 2 2 2 2 1 1 1 2 1 2 2 2 1 2 1 2 2 2 2 2 1 2 1 2 1 2 2 2 1 2 1 2 2 2 2 2 1 2 2 2 2 2 1 2 2 2 2 2 1 2 2 2 2 2 1 2 1 2 1 2 1 2 1 2 1 1 2 2 2 2 2 2 1 2 2 2 2 2 2 2 2 2 1 2 1 2 2 2 1 2 1 2 2 2
1 oar3_OAR1_209488396 214.669 209488396 2 2 2 2 2 2 2 2 1 2 2 2 2 2 2 2 1 2 2 2 2 2 2 2 2 2 1 2 2 2 2 2 2 2 2 2 2 2 2 2 2 2 2 2 2 2 2 2 1 1 1 2 2 2 1 2 2 2 2 2 2 2 2 2 2 2 2 2 1 2 1 2 2 2 2 2 1 2 1 2 2 2 2 2 1 2 2 2 2 2 1 2 2 2 2 2 2 2 2 2 2 2 2 2 1 2 2 2 1 2 2 2 2 2 2 2 2 2 2 2 2 2 2 2 2 2 1 2 2 2 2 2 2 2 1 2 1 2 2 2 2 2 2 2 2 2 1 2 2 2 2 2
1 oar3_OAR1_209969573 214.961 209969573 2 2 0 0 2 2 2 2 1 2 1 2 1 2 2 2 1 2 2 2 1 2 2 2 1 2 1 2 1 2 2 2 2 2 1 2 2 2 1 2 1 2 2 2 2 2 1 2 1 2 1 2 1 2 2 2 1 2 2 2 2 2 2 2 2 2 2 2 0 0 1 2 2 2 2 2 1 2 2 2 2 2 2 2 1 2 2 2 1 2 2 2 1 2 1 2 2 2 2 2 2 2 1 1 1 2 2 2 1 2 2 2 1 2 2 2 1 2 1 2 1 2 2 2 1 1 1 2 1 2 2 2 1 2 1 2 1 2 1 2 1 2 2 2 2 2 1 2 2 2 2 2
1 oar3_OAR1_210495606 215.588 210495606 1 2 0 0 1 1 2 2 2 2 1 1 1 2 1 2 2 2 1 1 2 2 1 2 1 1 2 2 1 2 1 2 2 2 1 1 2 2 1 2 1 2 1 2 1 2 1 2 1 2 2 2 1 2 1 2 2 2 2 2 1 2 1 1 1 2 1 2 2 2 1 2 1 2 2 2 2 2 1 1 1 2 1 2 2 2 1 2 1 1 1 2 1 2 1 2 2 2 2 2 1 2 1 2 1 2 1 2 2 2 2 2 1 1 1 2 1 2 1 2 1 2 1 1 1 2 2 2 2 2 1 2 1 2 2 2 2 2 2 2 1 1 1 2 2 2 1 2 1 2 2 2
1 oar3_OAR1_210693887 215.87 210693887 2 2 2 2 2 2 2 2 2 2 2 2 1 2 2 2 2 2 2 2 1 2 2 2 1 2 2 2 2 2 2 2 1 2 2 2 2 2 1 2 2 2 2 2 2 2 1 2 2 2 2 2 2 2 1 2 1 2 2 2 2 2 2 2 2 2 2 2 2 2 2 2 2 2 2 2 2 2 2 2 2 2 2 2 1 2 2 2 1 2 2 2 1 2 1 2 2 2 2 2 2 2 1 1 2 2 1 2 0 0 2 2 1 2 1 2 1 2 1 2 1 2 2 2 1 2 2 2 1 2 2 2 0 0 2 2 2 2 1 2 2 2 2 2 2 2 2 2 2 2 2 2
1 oar3_OAR1_212170528 217.979 212170528 2 2 2 2 2 2 2 2 1 2 2 2 2 2 2 2 1 2 2 2 2 2 2 2 2 2 1 2 2 2 2 2 2 2 2 2 2 2 2 2 1 2 1 2 2 2 2 2 1 2 1 2 2 2 2 2 2 2 2 2 2 2 2 2 2 2 2 2 1 2 1 2 2 2 2 2 2 2 2 2 2 2 2 2 1 2 2 2 2 2 2 2 2 2 2 2 2 2 2 2 2 2 2 2 1 2 2 2 1 2 2 2 2 2 2 2 2 2 2 2 2 2 2 2 1 2 1 2 2 2 2 2 2 2 1 2 1 2 2 2 2 2 2 2 2 2 1 2 2 2 2 2
1 oar3_OAR1_212605160 218.25 212605160 2 2 2 2 2 2 2 2 1 2 2 2 2 2 2 2 1 1 2 2 2 2 2 2 2 2 1 2 2 2 1 2 2 2 2 2 1 2 2 2 1 2 2 2 2 2 2 2 1 2 1 2 2 2 2 2 2 2 1 2 2 2 2 2 2 2 2 2 1 2 1 2 2 2 2 2 2 2 2 2 2 2 1 2 1 2 2 2 2 2 2 2 2 2 2 2 2 2 2 2 2 2 2 2 1 2 2 2 1 2 1 2 2 2 2 2 2 2 2 2 2 2 2 2 1 2 1 2 2 2 2 2 1 2 1 2 1 2 2 2 2 2 2 2 2 2 1 2 2 2 2 2
1 oar3_OAR1_212897375 219.23 212897375 1 2 2 2 1 1 2 2 1 2 2 2 1 2 2 2 1 2 1 2 2 2 2 2 1 2 1 2 2 2 1 2 2 2 1 2 2 2 1 2 1 2 2 2 1 2 1 2 1 1 1 2 2 2 1 2 2 2 2 2 2 2 1 2 1 2 1 2 1 2 1 1 2 2 2 2 1 2 1 1 2 2 2 2 1 2 1 2 1 2 1 2 1 2 1 2 2 2 2 2 2 2 1 2 1 2 1 2 1 2 1 2 1 2 1 2 1 2 1 2 1 2 1 2 1 1 1 2 2 2 2 2 1 2 1 2 1 2 2 2 1 2 1 2 2 2 1 1 1 2 2 2
1 oar3_OAR1_212898864 219.23 212898864 1 2 2 2 1 1 2 2 1 2 2 2 1 2 2 2 1 2 1 2 2 2 2 2 1 2 1 2 2 2 1 2 2 2 1 2 2 2 1 2 1 2 2 2 1 2 1 2 1 1 1 2 2 2 1 2 2 2 2 2 2 2 1 2 1 2 1 2 1 2 1 1 2 2 2 2 1 2 1 1 2 2 2 2 1 2 1 2 1 2 1 2 1 2 1 2 2 2 2 2 2 2 1 2 1 2 1 2 1 2 1 2 1 2 1 2 1 2 1 2 1 2 1 2 1 1 1 2 2 2 2 2 1 2 1 2 1 2 2 2 1 2 1 2 2 2 1 1 0 0 2 2
1 oar3_OAR1_213836813 219.418 213836813 2 2 1 2 2 2 2 2 1 2 1 2 2 2 2 2 2 2 2 2 1 2 2 2 2 2 1 2 1 2 2 2 2 2 1 2 2 2 2 2 2 2 2 2 1 2 2 2 2 2 2 2 2 2 2 2 2 2 2 2 1 2 2 2 1 2 2 2 2 2 2 2 2 2 1 2 2 2 2 2 2 2 2 2 2 2 1 2 2 2 2 2 1 2 2 2 2 2 1 2 2 2 1 2 1 2 2 2 1 2 2 2 2 2 2 2 2 2 1 2 1 2 2 2 2 2 2 2 2 2 1 1 2 2 1 2 1 2 2 2 1 2 2 2 1 2 1 2 2 2 2 2
1 oar3_OAR1_213851261 219.429 213851261 2 2 1 2 2 2 2 2 1 2 1 2 2 2 2 2 2 2 2 2 1 2 2 2 2 2 1 2 1 2 2 2 2 2 1 2 2 2 2 2 2 2 2 2 1 2 2 2 2 2 2 2 2 2 2 2 2 2 2 2 1 2 2 2 1 2 2 2 2 2 2 2 2 2 1 2 2 2 2 2 2 2 2 2 2 2 1 2 2 2 2 2 1 2 2 2 2 2 1 2 2 2 0 0 1 2 2 2 1 2 2 2 2 2 2 2 2 2 1 2 1 2 2 2 2 2 2 2 2 2 1 1 2 2 1 2 1 2 2 2 1 2 2 2 1 2 1 2 2 2 2 2
1 oar3_OAR1_214372911 220.145 214372911 1 2 2 2 2 2 2 2 2 2 2 2 2 2 2 2 2 2 2 2 2 2 2 2 2 2 1 2 2 2 2 2 2 2 2 2 2 2 1 2 2 2 2 2 2 2 2 2 2 2 2 2 1 2 2 2 2 2 2 2 2 2 2 2 2 2 2 2 2 2 2 2 2 2 1 1 2 2 2 2 2 2 2 2 2 2 2 2 2 2 2 2 2 2 2 2 1 2 1 2 2 2 1 2 2 2 2 2 2 2 2 2 2 2 2 2 2 2 2 2 1 2 2 2 2 2 1 2 2 2 2 2 2 2 2 2 2 2 2 2 2 2 2 2 2 2 2 2 1 2 1 2
1 oar3_OAR1_215513818 223.149 215513818 1 1 1 2 1 2 1 2 1 2 1 1 2 2 1 1 1 2 2 2 1 2 1 2 2 2 1 2 1 2 1 2 1 1 1 1 2 2 1 1 1 2 1 2 1 2 1 2 1 1 2 2 1 2 1 2 1 2 2 2 1 2 1 2 2 2 1 2 1 2 1 2 2 2 1 2 2 2 1 2 1 2 2 2 1 1 1 2 2 2 2 2 1 1 1 2 1 2 1 1 2 2 1 2 1 2 1 2 1 1 1 2 2 2 1 1 2 2 1 1 2 2 1 2 1 2 1 1 1 2 1 1 2 2 2 2 1 1 2 2 1 1 1 2 1 2 1 1 1 1 1 2
1 oar3_OAR1_216779034 224.465 216779034 2 2 0 0 1 2 2 2 1 2 0 0 2 2 2 2 0 0 1 2 1 2 2 2 1 2 2 2 0 0 2 2 2 2 0 0 2 2 2 2 1 2 2 2 2 2 2 2 2 2 2 2 1 2 2 2 2 2 2 2 1 2 2 2 1 2 2 2 1 2 2 2 2 2 2 2 1 2 1 2 2 2 2 2 1 2 1 1 2 2 1 2 1 2 2 2 2 2 1 2 2 2 2 2 1 2 1 2 2 2 2 2 1 2 2 2 1 2 2 2 1 2 2 2 1 1 1 2 2 2 1 1 1 2 2 2 1 1 2 2 0 0 2 2 0 0 1 2 2 2 2 2
1 oar3_OAR1_217004190 224.698 217004190 1 1 1 1 1 1 1 1 1 1 1 2 1 1 1 2 1 2 1 2 1 1 2 2 1 2 1 1 1 1 1 2 2 2 1 1 1 2 1 1 1 2 1 1 1 1 1 1 1 1 1 1 2 2 1 2 1 1 1 2 1 2 1 2 1 1 1 1 1 1 1 2 1 2 1 2 1 1 1 1 1 2 2 2 1 2 1 1 1 2 1 1 1 1 1 1 1 1 1 1 1 2 1 2 1 1 1 2 2 2 1 2 1 2 1 2 1 1 1 1 1 2 1 2 1 1 1 1 1 1 1 1 1 2 1 1 1 1 1 1 1 1 1 1 1 1 1 1 1 1 1 1
1 oar3_OAR1_217555799 225.054 217555799 2 2 2 2 2 2 2 2 2 2 1 2 2 2 2 2 2 2 1 2 2 2 1 2 1 2 2 2 1 2 2 2 2 2 1 2 2 2 2 2 2 2 2 2 2 2 2 2 2 2 2 2 1 2 2 2 2 2 2 2 2 2 1 2 2 2 2 2 2 2 1 2 1 2 2 2 1 2 2 2 1 2 1 2 2 2 2 2 1 2 2 2 2 2 2 2 2 2 2 2 1 2 2 2 1 2 2 2 1 2 2 2 1 2 2 2 1 2 2 2 2 2 1 2 2 2 2 2 2 2 2 2 2 2 2 2 2 2 2 2 1 2 2 2 2 2 2 2 2 2 2 2
1 oar3_OAR1_217565238 225.057 217565238 1 1 1 1 1 1 1 1 1 1 1 2 1 1 1 1 1 1 1 2 1 1 2 2 1 2 1 1 1 1 1 1 1 2 1 1 1 1 1 1 1 1 1 2 1 1 1 1 1 1 1 1 1 2 1 1 1 1 1 1 1 1 1 2 1 1 1 1 1 1 1 2 1 2 1 1 1 2 1 1 1 2 1 2 1 1 1 1 1 2 1 1 1 1 1 1 1 1 1 1 1 2 1 1 1 1 1 1 1 2 1 1 1 2 1 1 1 2 1 1 1 1 1 2 1 1 1 1 1 1 1 1 1 1 1 1 1 1 1 1 1 1 1 1 1 1 1 1 1 1 1 1
1 oar3_OAR1_218079845 225.237 218079845 1 1 1 2 1 1 1 1 1 2 2 2 1 2 1 1 1 2 1 2 1 2 2 2 1 2 1 1 1 2 1 1 1 2 1 2 1 1 1 2 1 2 2 2 1 1 1 2 1 2 1 1 2 2 1 2 1 1 1 1 1 2 2 2 1 1 1 2 1 2 2 2 2 2 1 2 1 1 1 1 1 2 1 2 1 2 1 1 1 2 1 1 1 2 1 1 1 1 1 2 1 2 1 2 1 2 1 1 1 2 1 1 1 2 1 1 1 2 1 2 1 2 1 2 1 2 1 2 1 1 1 2 1 1 1 1 1 2 1 1 1 2 1 1 1 1 2 2 1 1 1 1
1 oar3_OAR1_218196088 225.333 218196088 2 2 1 2 2 2 2 2 1 2 2 2 1 2 2 2 2 2 2 2 1 2 2 2 2 2 1 2 1 2 2 2 2 2 2 2 1 2 2 2 2 2 2 2 1 2 1 2 2 2 1 2 1 2 2 2 1 2 1 2 2 2 2 2 1 2 2 2 0 0 2 2 2 2 1 2 1 1 2 2 2 2 2 2 2 2 2 2 1 2 2 2 2 2 1 2 1 2 2 2 1 2 1 2 1 2 2 2 2 2 2 2 2 2 2 2 1 2 2 2 2 2 2 2 1 2 2 2 1 2 2 2 2 2 1 1 2 2 1 1 2 2 1 2 1 2 2 2 2 2 1 2
1 oar3_OAR1_218335459 225.448 218335459 2 2 0 0 2 2 2 2 1 1 1 2 1 1 1 2 1 1 2 2 1 1 2 2 2 2 1 2 1 1 1 2 1 1 1 2 1 1 2 2 1 1 1 2 1 2 1 2 2 2 1 2 1 1 1 2 1 2 1 1 1 2 2 2 1 2 1 2 1 1 2 2 1 2 1 2 1 1 2 2 2 2 1 2 1 1 2 2 1 2 1 2 1 2 1 2 1 2 1 2 1 2 1 2 1 1 1 2 1 2 1 2 2 2 1 2 1 2 2 2 1 2 2 2 1 1 1 2 1 2 1 2 1 2 1 1 1 2 1 1 1 2 1 2 1 2 1 2 2 2 1 2
1 oar3_OAR1_222212108 228.354 222212108 2 2 0 0 2 2 2 2 1 2 2 2 1 2 2 2 1 2 2 2 1 2 2 2 2 2 1 2 1 2 1 2 2 2 2 2 1 1 2 2 2 2 2 2 1 2 1 2 2 2 1 2 2 2 2 2 1 2 1 1 2 2 2 2 1 2 2 2 0 0 2 2 2 2 2 2 1 1 2 2 2 2 1 2 2 2 2 2 1 2 2 2 2 2 1 2 1 2 2 2 1 2 2 2 1 2 2 2 2 2 1 2 2 2 2 2 2 2 2 2 2 2 2 2 2 2 2 2 1 2 2 2 1 2 1 1 2 2 1 1 2 2 1 2 1 2 2 2 2 2 1 2
1 oar3_OAR1_222970715 228.905 222970715 2 2 2 2 2 2 2 2 2 2 1 2 2 2 2 2 1 2 2 2 2 2 1 2 2 2 1 2 2 2 2 2 2 2 2 2 2 2 1 1 1 2 2 2 2 2 1 2 1 2 2 2 2 2 2 2 2 2 2 2 2 2 1 2 2 2 2 2 1 2 1 2 2 2 1 2 2 2 2 2 2 2 2 2 1 2 2 2 2 2 2 2 2 2 2 2 1 2 2 2 2 2 2 2 2 2 2 2 2 2 2 2 2 2 2 2 2 2 1 2 2 2 2 2 1 2 1 2 2 2 2 2 2 2 2 2 1 2 2 2 2 2 2 2 2 2 1 2 2 2 2 2
1 s22335.1 229.234 223422945 2 2 2 2 2 2 2 2 2 2 2 2 2 2 2 2 1 2 2 2 2 2 2 2 2 2 1 2 2 2 2 2 2 2 2 2 2 2 1 1 1 2 2 2 2 2 1 2 1 2 2 2 2 2 2 2 2 2 2 2 2 2 1 2 2 2 2 2 1 2 1 2 2 2 1 2 2 2 2 2 2 2 2 2 1 2 2 2 2 2 2 2 2 2 2 2 1 2 2 2 2 2 2 2 2 2 2 2 2 2 2 2 2 2 2 2 2 2 1 2 2 2 2 2 1 2 1 2 2 2 2 2 2 2 2 2 1 2 2 2 2 2 2 2 2 2 1 2 2 2 2 2
1 oar3_OAR1_223439234 229.246 223439234 2 2 2 2 2 2 2 2 2 2 2 2 2 2 2 2 1 2 2 2 2 2 2 2 2 2 1 2 2 2 2 2 2 2 2 2 2 2 1 1 1 2 2 2 2 2 1 2 1 2 2 2 2 2 2 2 2 2 2 2 2 2 1 2 2 2 2 2 1 2 1 2 2 2 1 2 2 2 2 2 2 2 2 2 1 2 2 2 2 2 2 2 2 2 2 2 1 2 2 2 2 2 2 2 2 2 2 2 2 2 2 2 2 2 2 2 2 2 1 2 2 2 2 2 1 2 1 2 2 2 2 2 2 2 2 2 1 2 2 2 2 2 2 2 2 2 1 2 2 2 2 2
1 oar3_OAR1_224834918 230.194 224834918 2 2 1 2 2 2 2 2 2 2 2 2 2 2 2 2 2 2 1 2 2 2 2 2 2 2 2 2 2 2 2 2 2 2 2 2 2 2 2 2 2 2 2 2 2 2 2 2 2 2 2 2 2 2 2 2 2 2 2 2 2 2 1 2 2 2 2 2 2 2 1 2 1 2 2 2 2 2 2 2 1 2 1 2 2 2 2 2 1 2 2 2 2 2 2 2 2 2 2 2 2 2 2 2 2 2 2 2 1 2 2 2 2 2 2 2 1 2 2 2 2 2 2 2 2 2 2 2 2 2 2 2 2 2 2 2 2 2 2 2 2 2 2 2 2 2 2 2 2 2 2 2
1 oar3_OAR1_224921381 230.277 224921381 2 2 1 2 2 2 2 2 1 1 2 2 1 2 1 2 1 2 2 2 1 1 1 2 1 2 1 2 1 2 1 2 1 2 2 2 1 1 2 2 2 2 2 2 1 2 1 2 2 2 1 2 2 2 1 2 1 2 1 1 2 2 2 2 1 2 2 2 0 0 2 2 2 2 2 2 1 1 2 2 2 2 1 2 1 2 2 2 1 2 1 2 1 2 1 2 1 2 1 2 1 2 2 2 1 2 1 2 1 2 1 2 2 2 1 2 2 2 2 2 1 2 2 2 2 2 1 2 1 2 1 2 1 2 1 1 2 2 1 1 2 2 1 2 1 2 1 2 2 2 1 2
1 oar3_OAR1_225129643 230.475 225129643 1 2 2 2 1 1 2 2 2 2 1 2 1 2 2 2 2 2 1 2 2 2 1 2 1 2 2 2 2 2 2 2 1 2 2 2 2 2 2 2 2 2 1 2 2 2 2 2 2 2 1 2 1 2 1 2 2 2 2 2 1 1 2 2 1 2 1 2 2 2 2 2 1 2 2 2 2 2 2 2 2 2 2 2 2 2 1 1 2 2 2 2 2 2 2 2 2 2 1 2 1 2 2 2 2 2 1 2 2 2 2 2 1 1 2 2 2 2 2 2 1 2 1 2 2 2 2 2 2 2 1 2 1 2 2 2 1 2 2 2 2 2 2 2 1 2 2 2 2 2 1 2
1 oar3_OAR1_225687756 231.008 225687756 1 2 2 2 1 2 2 2 2 2 1 2 1 2 1 2 2 2 2 2 2 2 2 2 1 2 2 2 1 2 2 2 1 1 1 2 2 2 2 2 2 2 2 2 2 2 2 2 2 2 1 2 1 2 1 2 2 2 2 2 1 1 2 2 1 2 1 2 2 2 2 2 1 2 2 2 2 2 2 2 2 2 2 2 1 2 1 1 2 2 2 2 2 2 2 2 2 2 1 2 2 2 2 2 1 2 1 1 1 2 2 2 1 2 1 2 1 2 2 2 2 2 2 2 2 2 2 2 2 2 1 2 1 2 2 2 1 2 2 2 1 2 2 2 1 2 2 2 2 2 1 2
1 oar3_OAR1_225699961 231.02 225699961 1 2 2 2 1 2 2 2 2 2 1 2 1 2 1 2 2 2 2 2 2 2 2 2 1 2 2 2 1 2 2 2 1 1 1 2 2 2 2 2 2 2 2 2 2 2 2 2 2 2 1 2 1 2 1 2 2 2 2 2 1 1 2 2 1 2 1 2 2 2 2 2 1 2 2 2 2 2 2 2 2 2 2 2 1 2 1 1 2 2 2 2 2 2 2 2 2 2 1 2 2 2 2 2 1 2 1 1 1 2 2 2 1 2 1 2 1 2 2 2 2 2 2 2 2 2 2 2 2 2 1 2 1 2 2 2 1 2 2 2 1 2 2 2 1 2 2 2 2 2 1 2
1 oar3_OAR1_226518989 231.801 226518989 1 2 2 2 1 2 1 2 1 2 1 2 2 2 1 2 1 2 1 2 1 2 1 2 2 2 2 2 2 2 1 2 2 2 1 2 2 2 1 2 1 2 2 2 1 2 1 2 1 1 2 2 2 2 2 2 1 2 2 2 2 2 1 2 2 2 2 2 1 2 1 2 2 2 2 2 2 2 1 2 1 2 2 2 1 2 2 2 2 2 1 2 1 1 1 2 2 2 1 2 2 2 1 2 2 2 2 2 2 2 1 2 2 2 1 2 2 2 1 1 1 1 1 2 1 2 1 2 1 2 1 2 2 2 2 2 1 2 2 2 1 2 1 2 2 2 1 1 1 1 2 2
1 oar3_OAR1_229147309 234.69 229147309 2 2 2 2 1 2 1 2 1 2 2 2 2 2 2 2 1 2 1 2 2 2 2 2 2 2 1 2 2 2 2 2 2 2 2 2 2 2 1 2 1 2 2 2 2 2 2 2 2 2 2 2 2 2 1 2 2 2 2 2 2 2 2 2 2 2 1 2 2 2 2 2 2 2 1 1 2 2 1 2 2 2 2 2 2 2 2 2 2 2 1 1 2 2 2 2 1 2 2 2 2 2 1 2 2 2 2 2 2 2 2 2 2 2 2 2 2 2 2 2 1 1 2 2 1 1 1 1 2 2 2 2 2 2 2 2 2 2 2 2 2 2 2 2 2 2 2 2 2 2 2 2
1 oar3_OAR1_229814886 235.25 229814886 2 2 1 2 2 2 1 2 2 2 2 2 1 2 2 2 2 2 1 2 2 2 2 2 2 2 2 2 2 2 2 2 2 2 2 2 2 2 2 2 2 2 2 2 2 2 2 2 2 2 2 2 2 2 1 2 2 2 2 2 1 2 1 2 1 2 1 2 2 2 1 2 1 1 1 2 2 2 1 2 1 2 1 2 2 2 1 2 1 2 1 2 2 2 2 2 2 2 2 2 2 2 1 2 2 2 1 1 1 1 2 2 1 2 2 2 1 2 2 2 2 2 2 2 1 2 2 2 2 2 2 2 1 2 2 2 2 2 2 2 2 2 2 2 2 2 2 2 2 2 2 2
1 oar3_OAR1_230415736 236.907 230415736 2 2 1 1 1 2 2 2 1 2 2 2 1 2 2 2 1 2 1 1 1 2 2 2 1 2 1 1 1 2 2 2 2 2 2 2 1 2 1 1 1 2 1 1 2 2 2 2 1 2 1 2 2 2 2 2 2 2 1 2 2 2 1 1 2 2 2 2 1 2 1 1 1 2 1 2 1 1 2 2 1 2 1 2 1 2 2 2 1 1 1 2 2 2 2 2 1 2 2 2 1 2 2 2 1 2 2 2 1 2 2 2 2 2 2 2 1 2 2 2 1 1 2 2 1 2 1 1 2 2 2 2 2 2 1 1 1 2 1 2 2 2 1 1 1 2 1 2 2 2 2 2
1 oar3_OAR1_230441390 237.031 230441390 2 2 2 2 2 2 2 2 2 2 1 2 2 2 2 2 2 2 2 2 2 2 2 2 2 2 2 2 1 2 2 2 1 2 1 2 2 2 2 2 2 2 2 2 2 2 2 2 2 2 2 2 1 2 2 2 2 2 2 2 1 1 2 2 1 2 1 2 0 0 2 2 2 2 2 2 2 2 2 2 2 2 2 2 2 2 1 2 2 2 2 2 2 2 2 2 2 2 2 2 2 2 2 2 1 2 1 2 2 2 2 2 1 2 2 2 1 2 2 2 2 2 2 2 2 2 2 2 2 2 2 2 1 2 2 2 2 2 2 2 1 2 2 2 2 2 2 2 2 2 2 2
1 oar3_OAR1_231469993 238.895 231469993 1 2 2 2 1 2 2 2 2 2 2 2 2 2 2 2 2 2 2 2 2 2 2 2 2 2 2 2 2 2 2 2 2 2 2 2 2 2 2 2 2 2 2 2 2 2 2 2 2 2 1 2 2 2 2 2 2 2 2 2 2 2 2 2 2 2 2 2 2 2 2 2 2 2 2 2 2 2 2 2 2 2 2 2 2 2 1 2 2 2 2 2 1 2 2 2 2 2 1 2 2 2 2 2 2 2 2 2 2 2 2 2 2 2 2 2 2 2 2 2 2 2 2 2 2 2 2 2 2 2 1 2 2 2 2 2 1 2 2 2 2 2 2 2 1 2 2 2 2 2 1 2
1 oar3_OAR1_231472934 238.9 231472934 1 2 2 2 1 2 2 2 2 2 2 2 2 2 2 2 2 2 2 2 2 2 2 2 2 2 2 2 2 2 2 2 2 2 2 2 2 2 2 2 2 2 2 2 2 2 2 2 2 2 1 2 2 2 2 2 2 2 2 2 2 2 2 2 2 2 2 2 2 2 2 2 2 2 2 2 2 2 2 2 2 2 2 2 2 2 1 2 2 2 2 2 1 2 2 2 2 2 1 2 2 2 2 2 2 2 2 2 2 2 2 2 2 2 2 2 2 2 2 2 2 2 2 2 2 2 2 2 2 2 1 2 2 2 2 2 1 2 2 2 2 2 2 2 1 2 2 2 2 2 1 2
1 oar3_OAR1_231474945 238.904 231474945 0 0 0 0 0 0 2 2 2 2 2 2 2 2 2 2 2 2 2 2 2 2 2 2 2 2 2 2 2 2 2 2 2 2 2 2 2 2 2 2 2 2 2 2 2 2 2 2 2 2 1 2 2 2 2 2 0 0 2 2 2 2 2 2 2 2 2 2 2 2 2 2 2 2 2 2 2 2 2 2 2 2 2 2 2 2 1 2 2 2 2 2 1 2 2 2 2 2 1 2 2 2 2 2 2 2 2 2 2 2 2 2 2 2 2 2 2 2 2 2 2 2 2 2 2 2 2 2 2 2 1 2 2 2 2 2 1 2 2 2 2 2 2 2 0 0 2 2 2 2 1 2
1 oar3_OAR1_231476117 238.906 231476117 1 2 2 2 1 2 2 2 2 2 2 2 2 2 2 2 2 2 2 2 2 2 2 2 2 2 2 2 2 2 2 2 2 2 2 2 2 2 2 2 2 2 2 2 2 2 2 2 2 2 1 2 2 2 2 2 2 2 2 2 2 2 2 2 2 2 2 2 2 2 2 2 2 2 2 2 2 2 2 2 2 2 2 2 2 2 1 2 2 2 2 2 1 2 2 2 2 2 1 2 2 2 2 2 2 2 2 2 2 2 2 2 2 2 2 2 2 2 2 2 2 2 2 2 2 2 2 2 2 2 1 2 2 2 2 2 1 2 2 2 2 2 2 2 1 2 2 2 2 2 1 2
1 oar3_OAR1_232355854 240.469 232355854 2 2 2 2 2 2 1 2 2 2 2 2 2 2 1 2 2 2 2 2 2 2 2 2 2 2 2 2 2 2 2 2 1 2 2 2 2 2 2 2 2 2 2 2 2 2 2 2 2 2 2 2 1 2 1 2 2 2 2 2 2 2 2 2 2 2 2 2 2 2 2 2 2 2 2 2 2 2 2 2 2 2 2 2 1 2 2 2 2 2 2 2 1 2 1 2 2 2 2 2 2 2 1 2 2 2 2 2 2 2 2 2 2 2 1 2 2 2 1 2 2 2 1 2 2 2 2 2 1 2 2 2 2 2 2 2 2 2 2 2 2 2 2 2 2 2 2 2 2 2 2 2
1 oar3_OAR1_233779207 244.305 233779207 2 2 2 2 2 2 1 2 2 2 2 2 2 2 2 2 2 2 2 2 2 2 2 2 2 2 2 2 2 2 2 2 2 2 2 2 2 2 2 2 1 2 2 2 2 2 2 2 2 2 2 2 1 2 1 2 2 2 2 2 2 2 2 2 2 2 1 2 2 2 2 2 2 2 1 2 2 2 1 2 2 2 2 2 2 2 2 2 2 2 2 2 2 2 2 2 2 2 2 2 2 2 1 2 2 2 2 2 2 2 2 2 2 2 2 2 2 2 2 2 2 2 2 2 1 2 2 2 2 2 2 2 2 2 2 2 2 2 2 2 2 2 2 2 2 2 2 2 2 2 2 2
1 oar3_OAR1_234720203 246.769 234720203 1 2 1 1 1 2 1 2 1 2 1 2 2 2 2 2 2 2 1 2 1 2 1 2 2 2 1 2 1 2 2 2 2 2 2 2 1 2 1 2 1 2 1 1 2 2 2 2 2 2 1 2 2 2 1 2 2 2 1 2 1 2 1 2 2 2 1 2 1 2 1 2 1 2 1 1 1 2 1 2 1 2 1 2 2 2 1 1 1 2 1 2 1 2 2 2 1 2 1 2 1 2 1 2 2 2 1 2 1 2 1 2 1 1 2 2 1 2 2 2 2 2 2 2 1 2 1 2 2 2 1 1 2 2 2 2 1 2 1 2 2 2 2 2 1 2 1 2 2 2 2 2
1 oar3_OAR1_236424614 250.881 236424614 2 2 1 2 2 2 2 2 1 2 1 2 2 2 2 2 2 2 2 2 2 2 1 2 1 2 2 2 1 1 2 2 1 2 1 2 1 2 1 1 2 2 1 2 1 2 1 2 1 2 2 2 1 2 2 2 2 2 1 2 1 1 1 2 1 2 1 2 2 2 1 2 2 2 1 2 1 2 2 2 2 2 2 2 2 2 1 1 2 2 1 2 1 2 1 2 1 2 2 2 1 2 1 2 1 2 1 2 2 2 2 2 2 2 2 2 1 2 2 2 2 2 2 2 2 2 1 2 2 2 2 2 2 2 2 2 2 2 1 1 1 2 2 2 2 2 2 2 2 2 1 2
1 oar3_OAR1_237574212 253.456 237574212 1 1 1 2 1 2 2 2 1 2 2 2 1 2 2 2 1 1 2 2 2 2 1 2 1 2 1 2 1 2 1 1 1 2 1 2 1 2 1 2 2 2 2 2 1 1 1 2 1 1 1 1 1 1 2 2 1 2 1 1 1 2 1 2 1 1 1 2 2 2 1 2 1 2 2 2 1 2 1 2 1 2 1 2 2 2 1 2 2 2 1 1 1 2 2 2 1 2 1 2 1 2 1 2 2 2 1 1 1 2 1 2 2 2 1 2 1 2 1 1 1 2 1 1 1 2 1 2 1 2 1 2 1 1 2 2 1 2 1 2 1 2 2 2 1 2 1 1 1 2 1 2
1 oar3_OAR1_238500637 255.7 238500637 2 2 2 2 1 2 2 2 2 2 2 2 2 2 2 2 1 2 1 2 1 1 2 2 2 2 2 2 2 2 1 2 2 2 2 2 1 2 1 2 2 2 2 2 2 2 1 2 2 2 2 2 2 2 2 2 1 2 1 2 2 2 2 2 2 2 2 2 2 2 2 2 2 2 1 2 2 2 2 2 2 2 1 2 2 2 1 2 2 2 2 2 2 2 1 1 1 1 2 2 1 2 2 2 2 2 2 2 2 2 2 2 1 2 2 2 2 2 2 2 1 2 1 1 2 2 1 2 1 1 1 2 1 2 2 2 2 2 2 2 2 2 2 2 2 2 2 2 2 2 2 2
1 oar3_OAR1_240371533 260.763 240371533 1 2 2 2 2 2 1 1 1 2 1 2 1 2 1 2 1 1 2 2 2 2 2 2 1 2 1 2 1 2 1 2 1 2 1 2 1 1 1 2 1 1 1 2 2 2 2 2 2 2 1 2 2 2 1 1 1 2 1 2 1 2 2 2 2 2 1 2 1 1 2 2 2 2 1 1 2 2 1 2 1 2 1 2 1 1 1 2 1 2 1 2 2 2 2 2 1 1 1 2 1 1 2 2 1 1 2 2 2 2 2 2 2 2 1 2 1 2 1 2 1 2 1 1 1 1 1 1 1 2 2 2 1 1 1 1 1 2 1 2 1 2 1 2 1 2 1 2 1 1 1 2
1 oar3_OAR1_240903777 261.793 240903777 1 2 2 2 1 2 2 2 2 2 2 2 2 2 2 2 1 1 1 2 1 2 2 2 2 2 2 2 2 2 1 2 2 2 2 2 1 2 2 2 2 2 1 2 2 2 1 2 2 2 2 2 2 2 2 2 1 1 1 2 2 2 2 2 2 2 2 2 2 2 2 2 2 2 2 2 2 2 2 2 1 2 1 2 2 2 2 2 2 2 1 2 2 2 1 1 1 2 2 2 1 2 2 2 2 2 2 2 2 2 2 2 1 2 2 2 2 2 1 2 1 1 1 1 1 2 1 2 1 1 1 2 1 1 2 2 2 2 2 2 2 2 2 2 1 2 2 2 1 2 2 2
1 oar3_OAR1_240906494 261.798 240906494 1 2 2 2 1 2 2 2 2 2 2 2 2 2 2 2 1 1 0 0 1 2 2 2 2 2 2 2 2 2 1 2 2 2 2 2 1 2 2 2 2 2 0 0 2 2 0 0 2 2 2 2 2 2 2 2 1 1 1 2 2 2 2 2 2 2 2 2 0 0 2 2 2 2 2 2 2 2 2 2 1 2 1 2 2 2 2 2 2 2 1 2 2 2 1 1 1 2 2 2 1 2 2 2 2 2 2 2 2 2 2 2 1 2 2 2 2 2 1 2 1 1 1 1 1 2 1 2 1 1 1 2 1 1 2 2 2 2 2 2 2 2 2 2 1 2 2 2 0 0 2 2
1 oar3_OAR1_243084536 267.026 243084536 2 2 2 2 2 2 2 2 2 2 2 2 1 2 2 2 2 2 2 2 2 2 2 2 2 2 2 2 2 2 1 2 2 2 1 2 2 2 2 2 2 2 2 2 1 2 1 2 1 2 2 2 1 2 2 2 2 2 2 2 2 2 2 2 1 2 2 2 2 2 2 2 1 2 2 2 1 2 1 2 2 2 2 2 2 2 2 2 2 2 2 2 2 2 2 2 2 2 2 2 2 2 1 2 2 2 1 2 1 2 1 2 2 2 1 2 1 2 1 2 2 2 2 2 2 2 2 2 2 2 2 2 2 2 2 2 2 2 2 2 1 2 1 2 2 2 1 2 2 2 2 2
1 oar3_OAR1_243156565 267.342 243156565 2 2 1 2 2 2 2 2 1 2 2 2 2 2 1 2 1 2 1 2 2 2 1 2 1 2 2 2 1 2 1 2 1 2 2 2 1 2 1 2 2 2 1 2 1 2 2 2 1 2 2 2 2 2 2 2 2 2 1 1 1 2 1 1 1 2 1 2 2 2 1 2 1 2 2 2 1 2 2 2 1 2 1 2 2 2 1 2 1 2 1 2 2 2 2 2 1 2 2 2 1 2 2 2 2 2 1 2 2 2 2 2 2 2 2 2 2 2 2 2 2 2 1 1 2 2 2 2 1 2 2 2 1 2 1 2 2 2 0 0 2 2 2 2 1 2 2 2 2 2 1 2
1 oar3_OAR1_243282817 267.896 243282817 1 1 1 2 1 2 1 1 1 2 1 1 1 1 1 2 1 2 2 2 1 2 1 2 1 2 1 1 1 2 1 2 1 2 1 1 1 2 2 2 1 1 2 2 1 2 1 2 1 2 1 1 1 2 1 1 1 2 2 2 1 2 2 2 1 2 1 2 1 1 1 2 1 2 1 2 1 2 1 1 1 2 1 2 1 1 2 2 1 2 1 2 1 1 2 2 2 2 1 1 1 2 1 1 1 1 1 2 1 1 1 1 1 2 1 1 1 1 1 1 1 2 2 2 1 1 1 2 2 2 1 2 1 2 1 2 1 2 1 2 1 1 1 1 1 2 1 1 1 1 1 2
1 oar3_OAR1_243390918 268.369 243390918 1 2 1 2 1 2 2 2 1 2 1 2 1 2 1 2 1 2 1 2 2 2 1 2 1 1 1 2 1 2 1 2 1 2 2 2 1 1 1 2 1 1 2 2 1 2 2 2 1 2 1 2 2 2 1 2 2 2 1 1 1 1 1 1 1 2 1 2 1 2 1 2 1 2 2 2 1 2 2 2 1 2 1 2 2 2 1 2 1 1 1 2 1 2 2 2 1 2 1 1 1 2 2 2 1 2 1 2 2 2 1 2 2 2 2 2 1 2 2 2 2 2 1 1 1 2 2 2 1 2 1 2 1 2 1 2 1 2 1 2 1 2 1 2 1 1 2 2 1 2 1 1
1 oar3_OAR1_243409276 268.45 243409276 2 2 2 2 2 2 2 2 1 2 1 2 2 2 2 2 2 2 2 2 2 2 1 2 2 2 1 2 1 2 1 2 2 2 1 1 2 2 2 2 2 2 1 2 2 2 2 2 1 2 2 2 2 2 2 2 2 2 2 2 2 2 2 2 2 2 2 2 1 2 2 2 2 2 2 2 2 2 1 2 2 2 2 2 1 2 2 2 2 2 2 2 1 2 2 2 2 2 2 2 2 2 1 2 1 2 2 2 2 2 1 2 1 2 2 2 2 2 2 2 2 2 2 2 2 2 2 2 2 2 2 2 2 2 1 2 2 2 2 2 2 2 2 2 2 2 2 2 2 2 2 2
1 oar3_OAR1_244499251 271.014 244499251 2 2 2 2 1 2 2 2 2 2 1 2 1 2 1 2 2 2 1 2 2 2 1 2 1 2 2 2 2 2 1 2 1 2 2 2 2 2 2 2 1 2 2 2 1 2 1 2 2 2 2 2 2 2 1 2 0 0 2 2 2 2 1 2 2 2 1 2 1 2 1 2 2 2 1 2 1 2 0 0 0 0 2 2 0 0 2 2 2 2 1 2 2 2 1 2 1 2 2 2 2 2 2 2 2 2 1 2 1 2 2 2 2 2 1 2 1 2 1 2 0 0 1 2 1 2 1 2 1 2 2 2 2 2 1 2 2 2 1 2 2 2 0 0 2 2 0 0 1 2 2 2
1 oar3_OAR1_245679213 273.202 245679213 1 1 1 1 1 1 1 2 1 2 2 2 2 2 1 2 1 1 1 1 1 1 1 2 1 2 1 2 1 2 1 2 1 2 2 2 1 2 1 1 1 2 1 2 1 2 1 2 1 2 1 1 2 2 2 2 1 2 1 1 1 2 1 1 1 2 1 1 2 2 1 1 1 2 1 1 1 2 1 2 1 1 1 1 2 2 1 1 1 2 1 1 1 2 1 1 1 1 1 2 1 1 2 2 2 2 1 2 1 2 2 2 1 2 2 2 2 2 1 2 1 1 1 1 1 2 1 1 1 1 1 1 1 1 1 2 1 1 1 2 2 2 2 2 1 1 1 2 1 2 1 2
1 oar3_OAR1_247713249 277.4 247713249 2 2 0 0 2 2 2 2 2 2 2 2 2 2 2 2 1 2 2 2 2 2 2 2 2 2 2 2 2 2 1 2 2 2 2 2 1 2 2 2 2 2 2 2 2 2 2 2 2 2 2 2 2 2 2 2 2 2 1 2 2 2 2 2 2 2 2 2 0 0 2 2 2 2 2 2 2 2 2 2 2 2 1 2 2 2 2 2 2 2 2 2 2 2 2 2 1 2 1 2 1 2 1 2 2 2 2 2 2 2 2 2 2 2 2 2 2 2 2 2 2 2 1 1 2 2 2 2 1 2 2 2 1 2 1 2 2 2 2 2 2 2 2 2 1 2 2 2 2 2 1 2
1 oar3_OAR1_248877557 279.803 248877557 1 1 1 2 1 2 2 2 1 1 1 2 1 2 1 2 2 2 1 2 2 2 1 1 1 2 1 1 1 1 1 2 1 2 1 1 2 2 1 2 2 2 2 2 1 2 2 2 1 1 1 2 2 2 2 2 1 2 1 2 1 2 1 1 1 1 1 2 1 2 1 2 1 1 1 1 1 2 1 2 1 2 2 2 1 2 1 2 1 2 1 2 1 2 2 2 2 2 1 2 2 2 2 2 1 2 1 2 2 2 1 2 1 2 2 2 2 2 2 2 2 2 2 2 2 2 1 2 2 2 2 2 2 2 1 2 1 2 1 2 2 2 2 2 2 2 1 2 1 2 1 2
1 oar3_OAR1_249480205 281.047 249480205 2 2 1 2 2 2 1 2 2 2 1 2 1 1 2 2 1 1 2 2 1 2 2 2 1 2 2 2 2 2 1 1 2 2 1 2 1 1 2 2 1 1 1 2 1 2 1 2 1 2 1 2 2 2 1 2 1 2 1 2 1 2 2 2 1 2 1 2 1 2 1 2 1 2 2 2 1 2 1 1 1 2 1 1 2 2 2 2 1 2 1 2 1 2 1 2 1 2 1 2 1 2 1 2 1 2 2 2 1 2 1 1 2 2 1 2 1 1 1 1 1 2 1 1 1 1 1 2 1 2 2 2 1 2 1 2 2 2 2 2 1 1 1 1 1 2 1 1 1 2 1 2
1 oar3_OAR1_250111656 282.35 250111656 2 2 2 2 1 2 1 2 2 2 2 2 2 2 1 2 2 2 1 2 1 2 2 2 2 2 2 2 2 2 2 2 1 2 2 2 2 2 1 2 2 2 2 2 2 2 1 2 2 2 2 2 1 2 1 2 1 2 2 2 2 2 2 2 2 2 2 2 2 2 2 2 2 2 2 2 2 2 2 2 2 2 2 2 1 2 1 2 2 2 2 2 2 2 1 2 1 2 2 2 1 2 2 2 2 2 2 2 2 2 2 2 1 2 1 2 2 2 2 2 1 2 2 2 2 2 2 2 1 2 1 1 1 2 2 2 1 2 1 2 2 2 2 2 1 2 2 2 2 2 2 2
1 oar3_OAR1_250377905 282.9 250377905 1 1 1 2 1 2 2 2 1 1 1 1 1 1 1 2 1 2 1 2 2 2 1 1 1 2 1 1 1 1 1 1 1 2 1 1 1 1 1 2 1 2 1 2 1 1 1 2 1 1 1 2 2 2 1 2 1 2 1 1 1 1 1 1 1 1 1 2 1 1 1 1 1 1 1 1 1 1 1 2 1 2 1 2 1 2 1 2 1 1 1 2 1 1 1 2 1 2 1 1 1 2 1 2 1 1 1 2 2 2 1 1 1 2 1 2 1 1 1 2 2 2 1 1 1 2 1 1 1 2 2 2 2 2 1 1 1 2 1 2 1 1 1 1 1 2 1 2 1 1 1 1
1 oar3_OAR1_250429125 283.005 250429125 1 1 1 2 1 2 2 2 1 1 1 1 1 1 1 2 2 2 1 2 2 2 1 1 1 2 1 1 1 1 1 2 1 2 1 1 1 2 1 2 1 2 2 2 1 1 1 2 1 1 1 2 2 2 1 2 1 2 1 2 1 1 1 1 1 1 1 2 1 1 1 1 1 1 1 1 1 1 1 2 1 2 2 2 1 2 1 2 1 1 1 2 1 1 1 2 2 2 1 2 2 2 2 2 1 1 1 2 2 2 1 1 1 2 1 2 1 1 1 2 2 2 2 2 1 2 1 1 2 2 2 2 2 2 1 2 1 2 1 2 1 1 1 1 2 2 1 2 1 1 1 2
1 oar3_OAR1_250636560 283.434 250636560 1 2 1 2 1 2 2 2 1 1 1 1 1 1 1 2 2 2 1 1 1 2 1 1 1 2 1 2 1 1 1 2 1 2 1 1 1 2 1 1 1 2 2 2 1 1 1 1 1 1 2 2 2 2 1 2 1 1 1 2 1 1 1 1 1 1 1 2 1 1 1 1 1 1 1 2 1 1 1 2 1 2 2 2 1 2 1 1 1 1 1 2 1 2 1 1 1 2 2 2 1 2 2 2 1 1 1 2 2 2 1 1 1 1 1 2 1 1 1 2 1 2 2 2 1 2 1 2 1 2 1 1 1 2 1 2 2 2 1 2 1 1 1 1 1 2 1 2 1 1 1 2
1 oar3_OAR1_251979219 286.205 251979219 1 2 2 2 1 2 2 2 2 2 2 2 2 2 2 2 1 2 2 2 2 2 2 2 2 2 1 2 2 2 1 2 2 2 2 2 1 2 2 2 2 2 2 2 2 2 2 2 2 2 1 2 2 2 2 2 2 2 1 2 2 2 2 2 2 2 2 2 2 2 2 2 2 2 1 2 2 2 2 2 2 2 1 2 2 2 2 2 2 2 2 2 1 2 2 2 1 2 1 1 1 2 1 2 2 2 2 2 2 2 2 2 2 2 2 2 2 2 2 2 2 2 1 1 2 2 1 2 1 2 2 2 2 2 1 2 1 1 2 2 2 2 2 2 1 2 2 2 2 2 1 2
1 oar3_OAR1_251993694 286.235 251993694 1 2 2 2 1 2 2 2 2 2 2 2 2 2 2 2 1 2 2 2 2 2 2 2 2 2 1 2 2 2 1 2 2 2 2 2 1 2 2 2 2 2 2 2 2 2 2 2 2 2 1 2 2 2 2 2 2 2 1 2 2 2 2 2 2 2 2 2 2 2 2 2 2 2 1 2 2 2 2 2 2 2 1 2 2 2 2 2 2 2 2 2 1 2 2 2 1 2 1 1 1 2 1 2 2 2 2 2 2 2 2 2 2 2 2 2 2 2 2 2 2 2 1 1 2 2 1 2 1 2 2 2 2 2 1 2 1 1 2 2 2 2 2 2 1 2 2 2 2 2 1 2
1 oar3_OAR1_252544510 287.372 252544510 1 2 2 2 1 2 2 2 1 1 1 2 2 2 1 2 2 2 1 1 1 2 1 1 1 2 1 2 1 2 2 2 1 2 1 2 2 2 1 1 2 2 2 2 1 2 1 2 1 2 2 2 1 2 2 2 1 2 1 2 1 2 1 1 1 2 1 2 1 2 1 1 1 2 1 2 2 2 2 2 1 2 2 2 1 2 1 1 1 2 2 2 2 2 1 2 1 2 2 2 1 2 1 2 1 2 1 2 1 2 2 2 1 1 2 2 2 2 2 2 1 2 2 2 2 2 2 2 1 1 1 1 1 2 1 2 2 2 1 2 2 2 2 2 1 2 2 2 1 2 1 2
1 oar3_OAR1_252586448 287.458 252586448 1 2 1 2 1 2 1 2 2 2 2 2 2 2 2 2 1 1 2 2 1 2 2 2 1 2 1 2 2 2 1 2 2 2 2 2 1 2 2 2 2 2 1 2 2 2 2 2 2 2 1 1 2 2 2 2 2 2 1 2 2 2 2 2 2 2 1 2 2 2 2 2 2 2 1 2 2 2 1 2 1 2 1 1 2 2 2 2 2 2 2 2 1 2 2 2 1 2 1 1 1 2 1 2 2 2 2 2 1 2 2 2 2 2 2 2 2 2 2 2 2 2 1 1 1 2 1 2 2 2 2 2 1 2 1 2 1 1 2 2 2 2 2 2 1 2 1 2 2 2 1 2
1 oar3_OAR1_252604601 287.496 252604601 1 2 1 2 1 2 1 2 2 2 2 2 2 2 2 2 1 1 2 2 1 2 2 2 1 2 1 2 2 2 1 2 2 2 2 2 1 2 2 2 2 2 1 2 2 2 2 2 2 2 1 1 1 2 2 2 2 2 1 2 2 2 2 2 2 2 1 2 2 2 2 2 2 2 1 2 2 2 1 2 1 2 1 1 2 2 2 2 2 2 2 2 1 2 2 2 1 2 1 1 1 2 1 2 2 2 2 2 1 2 2 2 2 2 2 2 2 2 2 2 2 2 1 1 1 2 1 2 2 2 2 2 1 2 1 2 1 1 2 2 2 2 2 2 1 2 1 2 2 2 1 2
1 oar3_OAR1_253653752 289.661 253653752 1 2 1 2 1 1 1 2 2 2 2 2 2 2 2 2 1 2 1 2 1 1 2 2 1 2 1 2 2 2 2 2 2 2 2 2 2 2 1 2 2 2 1 2 2 2 1 2 2 2 1 1 1 2 2 2 1 2 2 2 2 2 2 2 2 2 1 2 2 2 2 2 2 2 1 2 2 2 1 2 2 2 1 2 2 2 1 2 2 2 2 2 1 2 1 2 1 2 1 2 1 2 1 2 2 2 1 2 1 1 2 2 1 2 2 2 2 2 2 2 1 2 2 2 1 2 1 2 1 1 1 1 1 1 2 2 1 2 2 2 2 2 2 2 1 2 1 2 2 2 2 2
1 oar3_OAR1_253654133 289.662 253654133 1 2 1 2 1 1 1 2 2 2 2 2 2 2 2 2 1 2 1 2 1 1 2 2 1 2 1 2 2 2 2 2 2 2 2 2 2 2 1 2 2 2 1 2 2 2 1 2 2 2 1 1 1 2 2 2 1 2 2 2 2 2 2 2 2 2 1 2 2 2 2 2 2 2 1 2 2 2 1 2 2 2 1 2 2 2 1 2 2 2 2 2 1 2 1 2 1 2 1 2 1 2 1 2 2 2 1 2 1 1 2 2 1 2 2 2 2 2 2 2 1 2 2 2 1 2 1 2 1 1 1 1 1 1 2 2 1 2 2 2 2 2 2 2 1 2 1 2 2 2 2 2
1 oar3_OAR1_253654193 289.662 253654193 1 2 1 2 1 1 1 2 2 2 2 2 2 2 2 2 1 2 1 2 1 1 2 2 1 2 1 2 2 2 2 2 2 2 2 2 2 2 1 2 2 2 1 2 2 2 1 2 2 2 1 1 1 2 2 2 1 2 2 2 2 2 2 2 2 2 1 2 2 2 2 2 2 2 1 2 2 2 1 2 2 2 1 2 2 2 1 2 2 2 2 2 1 2 1 2 1 2 1 2 1 2 1 2 2 2 1 2 1 1 2 2 1 2 2 2 2 2 2 2 1 2 2 2 1 2 1 2 1 1 1 1 1 1 2 2 1 2 2 2 2 2 2 2 1 2 1 2 2 2 2 2
1 oar3_OAR1_253654740 289.663 253654740 1 2 1 2 1 1 1 2 2 2 2 2 2 2 2 2 1 2 1 2 1 1 2 2 1 2 1 2 2 2 2 2 2 2 2 2 2 2 1 2 2 2 1 2 2 2 1 2 2 2 1 1 1 2 2 2 1 2 2 2 2 2 2 2 2 2 1 2 2 2 2 2 2 2 1 2 2 2 1 2 2 2 1 2 2 2 1 2 2 2 2 2 1 2 1 2 1 2 1 2 1 2 1 2 2 2 1 2 1 1 2 2 1 2 2 2 2 2 2 2 1 2 2 2 1 2 1 2 1 1 1 1 1 1 2 2 1 2 2 2 2 2 2 2 1 2 1 2 2 2 2 2
1 oar3_OAR1_255371736 293.207 255371736 2 2 0 0 1 2 1 2 2 2 2 2 2 2 1 2 1 2 1 2 2 2 2 2 1 2 1 2 2 2 1 2 1 2 2 2 1 2 2 2 1 2 2 2 2 2 1 2 2 2 1 2 1 1 1 2 2 2 0 0 1 2 2 2 2 2 2 2 2 2 2 2 2 2 2 2 2 2 2 2 1 2 1 2 1 2 0 0 2 2 1 2 2 2 1 2 1 2 1 2 2 2 1 1 2 2 1 2 1 1 0 0 2 2 1 2 2 2 1 2 0 0 2 2 0 0 2 2 2 2 2 2 2 2 2 2 1 2 1 2 2 2 2 2 1 2 1 2 2 2 1 2
1 oar3_OAR1_256344884 295.216 256344884 2 2 1 2 1 2 2 2 2 2 2 2 2 2 2 2 1 2 1 2 2 2 2 2 1 2 1 2 2 2 1 2 2 2 2 2 1 2 2 2 2 2 2 2 2 2 1 2 2 2 1 2 2 2 2 2 2 2 1 2 1 2 2 2 2 2 2 2 2 2 2 2 2 2 2 2 2 2 2 2 2 2 1 2 2 2 1 2 2 2 2 2 2 2 2 2 1 2 1 2 2 2 1 2 2 2 2 2 1 2 2 2 2 2 2 2 2 2 2 2 1 2 2 2 1 2 2 2 2 2 2 2 2 2 2 2 1 2 2 2 2 2 2 2 1 2 1 2 2 2 1 2
1 oar3_OAR1_258925532 300.542 258925532 1 2 1 2 1 2 1 2 2 2 1 2 1 1 1 2 1 1 1 2 1 1 2 2 1 2 1 1 1 2 1 1 1 2 1 2 1 1 1 1 1 2 1 2 1 2 1 2 1 2 1 1 1 2 1 2 1 1 1 2 1 1 2 2 1 2 1 1 1 2 2 2 1 2 1 1 1 1 1 1 1 2 1 1 2 2 1 1 1 2 1 2 1 1 1 1 1 1 1 1 1 1 1 1 1 2 1 1 1 1 1 1 1 1 1 2 1 1 1 1 1 1 1 1 1 1 1 1 1 1 1 1 1 1 1 2 1 1 1 2 1 1 1 1 1 1 1 1 1 2 1 2
1 oar3_OAR1_259585909 301.905 259585909 2 2 2 2 2 2 1 2 2 2 2 2 2 2 2 2 1 2 2 2 1 2 2 2 2 2 2 2 2 2 1 2 2 2 2 2 1 2 2 2 2 2 2 2 2 2 2 2 2 2 2 2 2 2 2 2 1 2 1 2 2 2 2 2 2 2 1 2 2 2 2 2 2 2 2 2 2 2 2 2 2 2 1 2 2 2 2 2 2 2 2 2 2 2 1 2 1 2 1 2 1 1 2 2 2 2 1 2 1 2 2 2 1 2 2 2 2 2 2 2 2 2 1 2 2 2 2 2 1 1 1 2 1 2 2 2 2 2 2 2 2 2 2 2 1 2 2 2 2 2 1 2
1 oar3_OAR1_259783964 302.314 259783964 1 2 1 2 1 2 2 2 2 2 1 2 1 1 1 2 1 2 1 2 2 2 2 2 1 2 1 1 1 2 1 2 2 2 1 2 1 2 1 1 1 1 1 1 1 2 1 2 1 2 1 1 2 2 1 2 1 2 2 2 1 1 2 2 1 2 1 2 1 2 2 2 1 2 1 1 1 1 1 2 2 2 1 2 2 2 1 1 1 2 1 2 1 1 1 2 1 2 1 2 2 2 1 2 1 2 1 2 1 1 1 2 1 2 1 2 1 1 1 2 1 1 1 2 1 1 1 1 2 2 1 2 1 2 1 2 1 1 1 2 1 1 1 1 1 2 1 1 1 2 2 2
1 s10804.1 302.548 259897188 2 2 1 2 1 2 1 2 2 2 2 2 2 2 1 2 2 2 1 2 1 2 2 2 2 2 1 2 2 2 2 2 1 1 2 2 2 2 2 2 2 2 1 2 2 2 1 2 2 2 2 2 1 2 1 2 2 2 2 2 2 2 2 2 2 2 2 2 2 2 2 2 2 2 1 2 2 2 1 2 1 2 2 2 1 2 2 2 2 2 2 2 2 2 2 2 1 2 2 2 2 2 2 2 2 2 2 2 2 2 0 0 2 2 1 2 2 2 1 2 1 2 2 2 2 2 1 2 2 2 2 2 2 2 2 2 1 1 1 2 2 2 2 2 2 2 2 2 2 2 2 2
1 oar3_OAR1_260466349 303.723 260466349 2 2 1 1 2 2 2 2 2 2 2 2 2 2 2 2 2 2 2 2 2 2 2 2 2 2 1 1 2 2 2 2 1 1 2 2 1 1 1 2 2 2 2 2 2 2 2 2 2 2 1 2 0 0 2 2 2 2 2 2 1 1 0 0 2 2 2 2 2 2 0 0 2 2 1 1 2 2 2 2 1 1 1 2 0 0 1 2 2 2 2 2 2 2 2 2 0 0 2 2 2 2 1 1 1 1 2 2 1 2 1 2 2 2 2 2 1 2 1 2 2 2 2 2 2 2 2 2 2 2 2 2 1 2 2 2 2 2 2 2 1 2 2 2 2 2 1 2 2 2 2 2
1 oar3_OAR1_261162335 305.159 261162335 2 2 1 2 2 2 2 2 1 2 2 2 1 1 1 2 2 2 2 2 1 2 2 2 1 2 1 2 2 2 1 2 2 2 1 2 1 2 2 2 1 1 2 2 1 2 1 2 1 2 1 2 2 2 2 2 1 2 2 2 1 2 2 2 1 1 1 2 2 2 2 2 1 2 2 2 2 2 1 2 2 2 1 2 2 2 2 2 1 2 1 2 2 2 1 2 2 2 2 2 2 2 2 2 2 2 1 2 1 2 1 2 1 2 2 2 1 2 2 2 2 2 1 2 1 2 1 2 2 2 2 2 1 2 1 2 2 2 2 2 1 2 2 2 2 2 1 1 1 2 1 2
1 oar3_OAR1_261714041 306.298 261714041 1 2 1 2 2 2 1 1 2 2 1 2 1 2 1 1 1 2 2 2 1 2 2 2 1 2 2 2 1 2 1 2 1 1 1 2 2 2 1 2 1 2 2 2 1 2 1 2 1 2 1 2 1 2 1 1 1 1 2 2 2 2 2 2 2 2 1 1 1 2 2 2 1 2 2 2 1 1 1 2 1 2 1 2 1 2 1 2 2 2 1 2 1 1 1 2 2 2 1 2 1 1 2 2 1 1 1 2 1 2 1 1 1 2 1 1 1 2 1 1 1 2 1 1 1 1 2 2 1 1 1 2 1 2 2 2 2 2 1 1 1 2 1 1 1 2 1 2 1 2 2 2
1 oar3_OAR1_262656425 308.243 262656425 2 2 2 2 2 2 1 2 2 2 2 2 2 2 2 2 2 2 2 2 1 2 2 2 2 2 2 2 2 2 2 2 2 2 2 2 2 2 2 2 2 2 2 2 2 2 2 2 2 2 2 2 2 2 2 2 1 2 2 2 2 2 2 2 2 2 1 2 2 2 2 2 2 2 2 2 2 2 2 2 2 2 1 2 2 2 2 2 2 2 2 2 2 2 1 2 2 2 2 2 1 1 2 2 1 1 2 2 2 2 2 2 1 2 2 2 2 2 2 2 1 2 1 2 2 2 2 2 1 1 2 2 1 2 2 2 2 2 2 2 2 2 1 2 2 2 2 2 2 2 2 2
1 oar3_OAR1_263798000 310.599 263798000 1 1 1 2 1 2 1 2 2 2 1 2 1 2 1 2 1 1 1 2 1 2 1 2 1 2 1 1 1 2 1 1 2 2 1 2 1 1 1 1 1 1 1 2 1 2 1 1 1 1 1 1 1 2 1 2 1 1 1 2 1 1 1 2 1 2 1 1 1 2 1 1 1 2 1 1 1 1 1 2 2 2 1 1 2 2 1 1 2 2 1 2 1 1 1 2 1 1 1 1 1 1 1 1 1 1 1 1 1 1 1 2 1 1 1 2 1 1 1 2 1 2 1 1 1 1 1 2 1 1 1 1 1 1 2 2 1 2 1 2 1 1 1 1 1 1 1 2 1 1 1 2
1 oar3_OAR1_263888004 310.785 263888004 1 2 1 2 1 2 1 2 1 1 1 2 1 2 2 2 2 2 2 2 1 2 1 1 1 2 1 2 1 2 1 2 1 2 1 2 1 2 2 2 2 2 2 2 1 2 1 2 1 2 1 2 2 2 2 2 1 2 1 2 1 2 1 1 1 2 1 2 1 2 1 1 1 2 2 2 2 2 1 2 1 1 1 2 1 2 1 2 1 1 1 2 2 2 1 1 1 2 1 2 1 1 1 2 1 1 2 2 1 2 0 0 1 2 2 2 2 2 1 2 0 0 1 2 2 2 1 2 1 1 1 2 1 2 1 1 2 2 2 2 2 2 1 2 2 2 1 2 1 2 1 1
1 oar3_OAR1_264188670 311.406 264188670 2 2 2 2 2 2 2 2 1 1 1 2 1 1 2 2 2 2 1 2 2 2 1 2 1 1 1 2 1 2 1 2 2 2 1 1 1 2 1 2 1 1 2 2 1 2 1 2 1 2 2 2 2 2 2 2 2 2 1 2 1 2 1 2 1 1 1 2 1 2 2 2 1 1 1 2 2 2 1 1 0 0 1 2 1 2 2 2 1 1 1 2 2 2 1 2 1 2 2 2 2 2 2 2 2 2 1 1 2 2 0 0 1 2 2 2 1 2 2 2 2 2 1 2 1 2 1 1 2 2 2 2 1 2 1 1 1 2 2 2 1 2 2 2 2 2 1 1 1 2 1 2
1 OAR1_286637130.1 312.948 264936107 1 2 0 0 2 2 1 2 2 2 1 2 1 2 1 2 1 1 1 2 1 2 2 2 1 2 2 2 1 2 1 2 2 2 1 2 2 2 2 2 1 2 2 2 1 2 1 2 1 2 1 2 2 2 1 2 1 1 1 2 2 2 2 2 2 2 1 1 1 2 2 2 1 2 2 2 1 1 1 2 2 2 1 2 2 2 1 2 2 2 1 2 1 1 1 2 2 2 1 2 1 1 2 2 1 1 1 2 1 2 1 1 1 2 1 2 1 2 1 2 1 2 1 1 1 1 2 2 1 1 1 1 1 2 2 2 2 2 1 2 1 2 1 1 1 2 1 2 1 2 2 2
1 oar3_OAR1_266214971 315.588 266214971 2 2 0 0 2 2 2 2 2 2 2 2 1 2 2 2 2 2 2 2 2 2 2 2 2 2 2 2 2 2 2 2 2 2 2 2 2 2 2 2 2 2 2 2 2 2 2 2 2 2 2 2 1 2 2 2 0 0 2 2 2 2 2 2 1 2 2 2 2 2 1 2 2 2 2 2 2 2 2 2 2 2 1 2 2 2 2 2 2 2 1 2 2 2 2 2 2 2 2 2 2 2 2 2 2 2 1 2 2 2 2 2 2 2 2 2 2 2 2 2 2 2 2 2 2 2 1 2 2 2 1 2 1 2 1 2 2 2 2 2 2 2 2 2 2 2 1 2 2 2 2 2
1 oar3_OAR1_268778669 320.879 268778669 2 2 2 2 2 2 2 2 1 2 1 2 1 2 2 2 1 2 2 2 2 2 1 2 1 2 2 2 1 2 2 2 1 2 2 2 2 2 2 2 2 2 2 2 2 2 2 2 2 2 2 2 2 2 2 2 2 2 1 1 2 2 1 2 2 2 2 2 2 2 2 2 1 2 2 2 2 2 2 2 1 1 2 2 1 2 2 2 1 2 2 2 2 2 2 2 2 2 1 2 2 2 2 2 1 2 2 2 2 2 2 2 1 2 2 2 2 2 2 2 1 2 2 2 2 2 1 2 1 2 2 2 2 2 1 2 2 2 2 2 2 2 1 1 2 2 1 2 2 2 1 2
1 oar3_OAR1_269358553 322.076 269358553 1 1 2 2 1 1 2 2 2 2 2 2 2 2 2 2 2 2 1 2 2 2 2 2 2 2 2 2 2 2 1 2 2 2 2 2 1 2 1 2 2 2 1 2 2 2 2 2 1 2 1 2 2 2 2 2 2 2 2 2 2 2 2 2 2 2 2 2 1 2 2 2 2 2 1 2 2 2 2 2 2 2 2 2 2 2 1 2 2 2 2 2 1 2 2 2 1 2 1 2 2 2 1 1 2 2 2 2 2 2 1 2 2 2 2 2 2 2 2 2 1 2 2 2 1 2 2 2 2 2 1 2 2 2 2 2 1 2 2 2 2 2 2 2 1 1 2 2 1 1 1 2
1 oar3_OAR1_269391235 322.144 269391235 1 1 1 1 1 1 1 2 2 2 2 2 1 2 1 2 2 2 1 1 2 2 1 2 1 2 1 1 1 2 1 1 1 2 1 2 1 1 1 1 1 1 1 1 1 2 1 1 1 1 1 1 1 2 1 2 2 2 1 2 1 2 1 2 2 2 1 2 1 2 1 2 1 2 1 1 2 2 1 1 2 2 1 2 1 2 1 2 1 2 2 2 1 2 1 2 1 1 1 2 1 2 1 2 2 2 1 2 1 2 1 1 1 2 1 2 1 2 1 2 1 2 1 1 1 2 1 2 2 2 1 2 1 2 1 2 1 1 1 2 1 2 2 2 1 1 2 2 1 1 1 2
1 oar3_OAR1_269733224 322.849 269733224 2 2 2 2 2 2 2 2 2 2 2 2 2 2 2 2 2 2 1 2 2 2 2 2 1 2 1 2 2 2 1 2 2 2 2 2 2 2 1 2 1 2 2 2 1 2 1 1 1 2 2 2 2 2 2 2 2 2 2 2 2 2 2 2 2 2 1 2 1 2 2 2 1 2 1 2 2 2 1 1 2 2 2 2 2 2 2 2 2 2 2 2 2 2 1 2 1 2 2 2 2 2 2 2 2 2 2 2 2 2 1 2 2 2 2 2 2 2 1 2 2 2 1 2 1 2 1 2 2 2 2 2 2 2 1 2 1 2 2 2 2 2 2 2 2 2 2 2 2 2 2 2
1 oar3_OAR1_270358539 324.14 270358539 1 1 1 1 1 1 1 1 2 2 2 2 1 2 1 1 2 2 1 2 1 2 1 2 2 2 1 1 1 2 1 2 1 2 1 2 1 1 1 1 1 1 1 2 1 2 2 2 1 2 1 1 1 2 1 2 1 2 1 2 1 1 1 2 1 2 1 2 1 2 1 1 2 2 1 1 1 2 2 2 2 2 1 2 1 2 1 1 1 2 1 1 1 2 2 2 1 1 1 2 1 2 1 1 2 2 1 1 1 1 1 2 2 2 1 2 1 2 2 2 1 2 2 2 1 2 1 2 2 2 1 1 1 2 2 2 1 1 1 2 1 2 2 2 1 1 1 2 1 1 1 2
1 oar3_OAR1_270570947 324.579 270570947 1 2 1 1 1 2 1 2 2 2 2 2 1 2 1 1 2 2 1 2 1 2 1 2 2 2 1 1 1 2 1 2 1 2 1 2 1 1 1 1 1 2 1 2 1 2 2 2 1 2 1 1 2 2 1 2 1 2 1 2 1 1 1 2 1 2 2 2 1 2 1 1 2 2 1 1 1 2 2 2 2 2 1 1 1 2 1 1 1 2 1 1 1 2 2 2 1 1 1 2 1 1 1 1 2 2 1 2 1 1 2 2 1 2 1 2 1 2 2 2 1 2 1 2 1 2 1 2 2 2 1 1 1 1 2 2 1 1 1 2 1 2 2 2 1 1 1 2 1 2 1 2
1 oar3_OAR1_270792553 325.036 270792553 2 2 2 2 2 2 1 2 1 1 1 1 1 2 2 2 1 1 1 2 1 2 1 2 1 1 2 2 1 2 1 2 1 2 1 2 2 2 2 2 2 2 2 2 1 2 1 1 1 2 2 2 2 2 1 2 1 2 1 2 2 2 1 2 1 2 1 1 1 2 2 2 1 1 2 2 1 2 1 1 1 1 2 2 1 2 2 2 1 2 2 2 1 2 1 1 2 2 1 2 2 2 2 2 1 1 2 2 2 2 1 2 1 2 1 2 1 2 1 1 1 2 1 2 1 2 1 2 1 1 2 2 2 2 1 1 2 2 1 2 1 2 1 1 2 2 1 2 2 2 1 2
1 oar3_OAR1_271425266 326.342 271425266 1 1 2 2 1 2 2 2 2 2 1 2 2 2 2 2 2 2 1 2 1 2 2 2 1 2 2 2 1 2 1 2 2 2 1 2 2 2 2 2 2 2 1 2 1 2 1 1 1 2 1 2 1 2 2 2 2 2 2 2 2 2 2 2 1 2 1 2 0 0 1 2 1 2 2 2 2 2 1 1 2 2 1 1 2 2 1 2 2 2 1 2 1 2 1 2 2 2 1 2 1 1 1 2 2 2 1 1 2 2 1 1 1 2 2 2 2 2 1 2 2 2 1 1 1 2 2 2 2 2 1 1 1 1 1 2 2 2 2 2 1 2 2 2 1 1 1 2 1 2 1 2
1 oar3_OAR1_272068735 327.67 272068735 1 2 1 2 2 2 2 2 2 2 1 2 2 2 2 2 2 2 1 2 1 2 2 2 1 2 2 2 1 2 1 2 2 2 1 1 2 2 2 2 2 2 2 2 1 2 1 1 1 2 1 2 1 1 2 2 2 2 2 2 2 2 2 2 2 2 1 2 1 2 2 2 1 2 2 2 2 2 1 1 2 2 1 2 2 2 1 2 2 2 2 2 1 2 1 2 2 2 1 2 1 1 2 2 2 2 1 2 2 2 1 2 1 2 2 2 2 2 1 2 2 2 1 1 1 2 2 2 2 2 1 2 1 2 1 2 2 2 2 2 1 2 2 2 1 2 2 2 2 2 1 2
1 oar3_OAR1_273292025 330.195 273292025 2 2 1 2 2 2 2 2 2 2 1 2 2 2 2 2 2 2 1 2 2 2 2 2 1 2 2 2 1 2 1 2 2 2 1 1 2 2 2 2 2 2 2 2 1 2 1 1 1 2 2 2 2 2 2 2 1 2 2 2 2 2 2 2 2 2 1 2 1 2 2 2 1 2 2 2 2 2 1 1 2 2 2 2 2 2 2 2 2 2 2 2 2 2 1 2 2 2 2 2 2 2 1 2 2 2 2 2 1 2 1 2 2 2 2 2 1 2 1 2 2 2 1 2 1 2 2 2 2 2 2 2 2 2 1 2 2 2 2 2 1 1 2 2 2 2 2 2 2 2 2 2
1 oar3_OAR1_274531863 332.754 274531863 2 2 1 2 2 2 2 2 2 2 1 2 1 2 2 2 1 2 2 2 2 2 1 2 1 2 1 2 1 1 1 2 1 2 1 1 1 2 1 1 1 1 1 2 1 2 1 2 1 1 1 2 1 2 1 2 1 2 1 1 1 1 2 2 2 2 1 2 1 1 1 2 2 2 1 1 1 2 1 1 2 2 1 2 2 2 1 1 1 2 1 2 2 2 1 2 1 2 2 2 2 2 1 1 2 2 2 2 1 2 1 2 2 2 2 2 1 2 1 2 2 2 1 2 1 2 1 2 2 2 1 2 1 2 1 2 1 2 1 2 1 1 2 2 1 2 2 2 2 2 2 2
1 oar3_OAR1_274840096 333.39 274840096 2 2 1 2 2 2 2 2 2 2 1 2 2 2 2 2 1 1 2 2 1 2 2 2 1 2 2 2 1 2 1 2 2 2 1 1 2 2 2 2 2 2 2 2 1 2 1 2 2 2 2 2 2 2 2 2 1 2 1 2 2 2 1 2 2 2 1 2 1 2 2 2 1 2 2 2 2 2 1 2 2 2 2 2 2 2 2 2 2 2 2 2 1 2 0 0 2 2 2 2 2 2 1 2 2 2 2 2 1 2 1 2 2 2 2 2 1 2 1 2 2 2 1 2 1 2 2 2 2 2 2 2 2 2 1 2 2 2 2 2 1 1 2 2 2 2 2 2 2 2 2 2
2 oar3_OAR2_1225593 3.37109 1225593 1 2 2 2 2 2 2 2 1 2 1 2 1 2 2 2 2 2 2 2 2 2 1 2 1 2 1 1 1 2 1 2 2 2 1 2 2 2 1 1 2 2 2 2 2 2 1 2 1 2 2 2 2 2 2 2 2 2 2 2 2 2 2 2 2 2 2 2 2 2 1 2 1 2 2 2 2 2 2 2 1 1 2 2 2 2 1 2 1 2 1 2 2 2 2 2 2 2 2 2 1 2 2 2 2 2 1 2 1 2 1 2 1 2 2 2 2 2 1 2 2 2 1 2 2 2 1 2 1 2 1 2 1 2 2 2 2 2 2 2 2 2 1 2 1 2 1 1 1 2 2 2
2 oar3_OAR2_2041327 4.4614 2041327 2 2 2 2 2 2 2 2 2 2 1 2 1 2 2 2 1 2 1 2 2 2 1 2 1 2 2 2 2 2 1 2 2 2 2 2 2 2 1 2 2 2 2 2 2 2 1 2 1 1 2 2 2 2 2 2 2 2 2 2 2 2 2 2 2 2 1 2 2 2 1 2 2 2 2 2 2 2 1 2 2 2 1 2 2 2 2 2 1 2 1 2 2 2 2 2 2 2 2 2 1 2 2 2 2 2 2 2 2 2 1 1 1 2 2 2 2 2 2 2 1 2 1 2 2 2 2 2 2 2 1 2 1 1 1 2 2 2 2 2 2 2 2 2 2 2 1 2 2 2 2 2
2 oar3_OAR2_2817877 6.26727 2817877 1 2 0 0 1 1 0 0 1 2 1 2 1 1 1 2 1 2 1 1 1 2 1 1 1 1 0 0 1 2 1 1 2 2 1 1 1 2 1 1 2 2 2 2 1 1 1 1 1 1 1 1 1 2 1 2 2 2 2 2 1 2 0 0 1 1 1 1 1 2 1 1 1 2 1 2 2 2 1 1 2 2 1 1 2 2 1 1 1 2 1 1 1 1 2 2 0 0 1 1 1 1 2 2 1 2 1 2 2 2 1 1 1 1 1 2 1 2 0 0 1 2 1 2 1 2 1 2 2 2 1 1 1 1 1 2 1 2 2 2 1 2 2 2 1 1 1 2 1 2 1 1
2 oar3_OAR2_3587738 8.10314 3587738 1 2 2 2 1 1 1 1 1 2 1 2 2 2 1 2 1 2 1 2 2 2 2 2 2 2 2 2 1 2 1 2 1 2 2 2 1 1 2 2 1 2 1 2 2 2 1 2 2 2 1 1 1 2 1 2 1 1 1 2 1 2 1 2 2 2 1 2 2 2 2 2 1 2 1 1 2 2 1 2 2 2 1 2 1 2 2 2 2 2 1 2 1 2 2 2 1 2 1 1 2 2 2 2 1 2 2 2 1 2 2 2 2 2 2 2 1 2 1 1 2 2 1 2 2 2 1 2 1 2 1 2 1 2 2 2 1 2 1 2 1 2 1 2 2 2 2 2 2 2 1 2
2 oar3_OAR2_3742689 8.47264 3742689 2 2 2 2 1 2 1 2 2 2 2 2 2 2 2 2 2 2 1 2 2 2 2 2 2 2 1 2 2 2 1 2 2 2 2 2 1 2 2 2 2 2 2 2 2 2 1 2 2 2 1 2 2 2 2 2 2 2 2 2 2 2 1 2 2 2 1 2 1 2 2 2 1 1 2 2 2 2 1 2 1 1 1 2 2 2 2 2 1 2 1 2 2 2 2 2 2 2 1 2 2 2 2 2 2 2 1 2 1 2 2 2 2 2 2 2 1 2 1 2 2 2 1 1 2 2 2 2 2 2 2 2 1 2 2 2 2 2 2 2 2 2 2 2 2 2 1 2 2 2 2 2
2 oar3_OAR2_4222961 9.61793 4222961 2 2 1 1 2 2 2 2 1 2 1 2 1 2 2 2 1 2 1 2 1 2 1 1 1 2 2 2 1 2 2 2 2 2 1 1 2 2 2 2 2 2 1 2 1 1 2 2 1 2 1 2 2 2 1 2 2 2 1 2 1 2 2 2 1 2 1 2 1 2 1 2 2 2 2 2 1 1 1 2 2 2 1 2 2 2 1 2 2 2 2 2 1 2 2 2 2 2 2 2 1 2 2 2 2 2 1 2 2 2 1 2 2 2 1 2 2 2 2 2 1 2 2 2 1 2 2 2 2 2 2 2 1 2 1 2 2 2 2 2 2 2 1 2 1 2 1 2 2 2 2 2
2 OAR2_3977009.1 11.6801 5134126 2 2 1 2 1 2 2 2 1 2 2 2 1 2 2 2 1 1 1 1 1 1 1 2 2 2 2 2 1 2 1 2 1 1 1 1 2 2 2 2 1 2 1 2 1 1 1 2 2 2 1 2 1 2 1 1 1 2 1 2 1 2 1 1 2 2 2 2 1 2 1 2 1 2 2 2 1 2 1 2 2 2 2 2 1 1 1 2 2 2 1 2 1 2 1 1 1 2 2 2 1 2 1 1 1 2 1 2 1 2 2 2 2 2 2 2 1 2 1 1 1 2 2 2 1 1 1 2 2 2 2 2 2 2 1 2 1 2 1 1 2 2 1 1 1 2 1 2 2 2 2 2
2 oar3_OAR2_6364865 14.6768 6364865 2 2 1 2 2 2 2 2 1 2 2 2 1 2 2 2 1 2 1 2 1 1 1 2 2 2 1 2 1 2 2 2 1 2 1 2 2 2 1 2 1 2 1 2 1 1 2 2 2 2 2 2 1 2 1 2 2 2 2 2 2 2 1 2 2 2 2 2 2 2 2 2 2 2 2 2 2 2 2 2 2 2 2 2 1 2 1 2 2 2 2 2 1 2 1 1 1 2 2 2 2 2 1 2 2 2 1 2 2 2 2 2 2 2 2 2 2 2 2 2 1 2 2 2 1 2 1 2 2 2 2 2 2 2 1 2 1 2 1 2 2 2 1 2 1 1 1 2 2 2 2 2
2 oar3_OAR2_8102359 19.9902 8102359 2 2 2 2 2 2 2 2 1 2 1 2 2 2 2 2 1 2 2 2 2 2 1 2 1 2 2 2 2 2 2 2 1 2 2 2 2 2 2 2 2 2 2 2 2 2 1 2 1 2 2 2 1 2 1 2 1 2 1 2 2 2 2 2 1 2 1 2 2 2 1 2 2 2 2 2 1 2 1 2 1 2 1 1 1 2 2 2 2 2 1 2 2 2 2 2 2 2 1 2 1 2 2 2 1 2 2 2 1 2 1 2 1 2 2 2 2 2 1 2 1 2 1 2 2 2 1 2 2 2 1 2 1 1 2 2 2 2 1 2 2 2 1 2 2 2 2 2 2 2 2 2
2 oar3_OAR2_8384359 21.2221 8384359 2 2 1 2 2 2 1 1 2 2 1 2 2 2 1 2 2 2 2 2 2 2 2 2 2 2 1 2 1 2 2 2 2 2 1 1 1 2 2 2 1 2 2 2 2 2 2 2 2 2 1 2 1 2 2 2 1 2 1 2 2 2 2 2 2 2 1 2 1 2 2 2 1 2 2 2 2 2 2 2 1 2 2 2 2 2 2 2 1 2 2 2 2 2 2 2 1 2 2 2 2 2 2 2 1 2 1 2 1 2 2 2 2 2 1 2 1 2 2 2 2 2 2 2 2 2 2 2 1 2 2 2 2 2 2 2 2 2 2 2 1 2 2 2 2 2 1 2 2 2 2 2
2 oar3_OAR2_9292761 23.313 9292761 1 2 2 2 2 2 2 2 2 2 2 2 2 2 1 2 2 2 2 2 2 2 2 2 1 2 2 2 2 2 2 2 2 2 2 2 2 2 1 2 2 2 2 2 2 2 2 2 1 2 2 2 2 2 2 2 2 2 2 2 2 2 2 2 1 2 2 2 1 2 2 2 2 2 1 2 2 2 2 2 2 2 2 2 2 2 2 2 2 2 2 2 2 2 2 2 2 2 2 2 2 2 1 2 2 2 2 2 2 2 2 2 2 2 1 2 2 2 2 2 2 2 2 2 2 2 2 2 1 2 2 2 2 2 1 2 2 2 2 2 2 2 2 2 2 2 2 2 1 1 1 2
2 OAR2_8977613.1 25.4854 9877191 2 2 2 2 2 2 2 2 2 2 2 2 2 2 2 2 2 2 2 2 1 2 2 2 2 2 2 2 2 2 2 2 2 2 2 2 2 2 2 2 2 2 2 2 2 2 2 2 2 2 2 2 2 2 2 2 2 2 2 2 2 2 1 2 2 2 2 2 2 2 2 2 2 2 2 2 2 2 2 2 2 2 1 2 2 2 2 2 2 2 2 2 2 2 1 2 2 2 1 2 1 2 2 2 2 2 2 2 2 2 2 2 2 2 2 2 2 2 2 2 2 2 1 2 2 2 2 2 2 2 2 2 1 2 2 2 2 2 1 2 2 2 2 2 2 2 2 2 2 2 2 2
2 oar3_OAR2_10647675 27.3114 10647675 1 2 2 2 1 2 2 2 2 2 2 2 2 2 2 2 2 2 2 2 2 2 2 2 2 2 2 2 2 2 2 2 2 2 2 2 2 2 2 2 2 2 2 2 2 2 2 2 2 2 2 2 2 2 2 2 2 2 2 2 1 2 2 2 2 2 2 2 2 2 2 2 2 2 1 2 2 2 2 2 2 2 2 2 2 2 2 2 2 2 2 2 1 2 2 2 2 2 1 2 2 2 2 2 2 2 2 2 2 2 2 2 2 2 2 2 2 2 2 2 2 2 2 2 2 2 2 2 2 2 1 2 2 2 2 2 1 2 2 2 2 2 2 2 2 2 2 2 2 2 1 2
2 oar3_OAR2_10973704 28.0841 10973704 2 2 0 0 2 2 2 2 2 2 1 2 2 2 2 2 1 2 2 2 2 2 1 2 1 2 2 2 2 2 2 2 2 2 1 2 2 2 2 2 2 2 2 2 2 2 2 2 1 2 1 2 2 2 2 2 2 2 1 1 2 2 2 2 2 2 1 2 0 0 2 2 2 2 2 2 2 2 1 2 1 2 1 2 2 2 2 2 2 2 2 2 2 2 2 2 2 2 2 2 2 2 2 2 1 2 2 2 2 2 1 2 2 2 1 2 2 2 1 2 1 2 2 2 2 2 2 2 2 2 2 2 1 2 2 2 2 2 2 2 2 2 2 2 2 2 2 2 2 2 2 2
2 oar3_OAR2_12598771 32.4486 12598771 1 2 2 2 1 2 2 2 2 2 2 2 2 2 2 2 2 2 2 2 2 2 2 2 2 2 2 2 2 2 2 2 2 2 2 2 2 2 2 2 2 2 2 2 2 2 2 2 2 2 2 2 2 2 2 2 2 2 2 2 1 2 2 2 2 2 2 2 2 2 2 2 2 2 1 2 2 2 2 2 2 2 2 2 2 2 2 2 2 2 2 2 1 2 2 2 2 2 1 2 2 2 1 2 2 2 2 2 2 2 2 2 2 2 2 2 2 2 2 2 2 2 2 2 2 2 2 2 2 2 1 2 2 2 2 2 1 2 2 2 2 2 2 2 2 2 2 2 2 2 1 2
2 oar3_OAR2_13211191 33.7952 13211191 1 2 1 1 2 2 1 1 1 1 1 2 1 2 1 2 1 1 1 2 1 2 1 1 1 1 1 2 1 2 1 1 1 1 1 2 1 2 1 2 1 2 2 2 1 1 1 2 2 2 1 2 2 2 1 2 2 2 1 1 2 2 2 2 1 1 1 2 1 1 2 2 2 2 1 2 2 2 1 2 1 2 1 2 1 2 1 2 1 2 1 2 1 2 1 2 2 2 2 2 2 2 1 1 1 2 1 2 2 2 1 2 1 1 1 2 2 2 1 2 1 1 2 2 1 2 2 2 1 2 2 2 2 2 1 1 1 2 2 2 2 2 1 2 1 2 2 2 1 1 1 2
2 oar3_OAR2_13623651 34.425 13623651 1 1 0 0 1 1 1 1 1 1 0 0 1 2 1 2 1 2 1 2 1 1 1 1 1 1 1 2 2 2 1 2 1 1 2 2 1 1 2 2 1 2 2 2 1 1 1 1 1 1 1 2 2 2 1 2 1 2 1 2 1 1 1 1 1 1 1 1 1 2 1 1 1 1 1 1 1 1 1 2 1 1 1 1 1 1 2 2 1 2 1 1 1 1 1 1 2 2 1 1 1 1 0 0 1 2 1 1 1 1 1 1 1 1 1 2 1 2 1 1 1 1 1 1 1 2 1 2 1 2 1 1 1 1 1 1 1 1 1 1 1 2 1 1 2 2 1 1 1 1 1 1
2 oar3_OAR2_14856788 34.8957 14856788 2 2 2 2 2 2 2 2 2 2 1 2 2 2 2 2 2 2 2 2 2 2 1 2 1 2 2 2 2 2 2 2 2 2 2 2 2 2 2 2 2 2 1 2 2 2 2 2 2 2 2 2 2 2 2 2 1 2 2 2 2 2 2 2 2 2 2 2 2 2 2 2 2 2 2 2 2 2 2 2 1 2 1 2 2 2 2 2 2 2 2 2 2 2 2 2 2 2 2 2 2 2 2 2 2 2 2 2 1 2 2 2 2 2 2 2 2 2 1 2 1 2 2 2 2 2 1 2 2 2 2 2 2 2 2 2 2 2 2 2 2 2 2 2 2 2 2 2 2 2 2 2
2 oar3_OAR2_15144855 35.1204 15144855 1 2 2 2 1 2 2 2 2 2 1 2 2 2 2 2 2 2 2 2 2 2 1 2 1 2 2 2 2 2 2 2 2 2 2 2 2 2 2 2 2 2 2 2 2 2 2 2 2 2 2 2 2 2 1 2 1 2 2 2 1 2 2 2 2 2 2 2 2 2 2 2 2 2 1 2 1 2 2 2 1 2 1 2 1 2 2 2 2 2 1 2 1 2 2 2 2 2 1 2 2 2 2 2 2 2 2 2 1 2 2 2 2 2 1 2 2 2 1 2 2 2 2 2 2 2 1 2 2 2 1 2 1 2 2 2 1 2 1 2 2 2 2 2 2 2 2 2 2 2 1 2
2 s48303.1 35.5829 15316224 1 2 1 2 1 2 1 1 2 2 1 2 2 2 1 1 1 2 1 2 2 2 2 2 1 2 2 2 1 1 1 2 2 2 1 1 1 2 2 2 1 2 1 2 2 2 1 2 1 2 1 2 1 2 2 2 1 2 1 2 1 2 1 2 1 2 1 1 1 1 1 1 1 1 1 2 1 2 1 1 1 2 2 2 2 2 2 2 1 2 2 2 2 2 1 2 1 2 2 2 1 2 2 2 1 2 2 2 1 2 2 2 2 2 1 2 1 1 1 2 2 2 1 2 1 2 2 2 1 1 1 2 2 2 1 2 2 2 2 2 1 1 1 2 2 2 1 2 1 1 1 2
2 oar3_OAR2_15994209 37.4126 15994209 1 2 1 2 2 2 2 2 2 2 2 2 2 2 2 2 1 2 2 2 2 2 2 2 2 2 1 2 1 2 1 2 2 2 1 2 2 2 1 2 2 2 1 2 2 2 2 2 2 2 1 2 1 1 1 2 2 2 1 1 1 2 2 2 2 2 2 2 1 2 2 2 2 2 1 2 1 2 1 2 2 2 2 2 1 2 1 2 2 2 1 2 1 2 2 2 1 2 1 2 2 2 2 2 1 2 2 2 2 2 2 2 2 2 1 2 2 2 2 2 2 2 2 2 2 2 1 2 2 2 1 2 1 2 2 2 1 2 1 2 2 2 2 2 1 2 2 2 2 2 1 2
2 oar3_OAR2_16329281 38.3169 16329281 2 2 1 2 2 2 2 2 2 2 2 2 2 2 2 2 2 2 2 2 2 2 2 2 2 2 2 2 1 2 1 2 2 2 1 2 2 2 2 2 2 2 2 2 2 2 2 2 1 2 1 1 2 2 2 2 2 2 1 2 2 2 2 2 2 2 2 2 0 0 2 2 2 2 2 2 2 2 1 2 2 2 1 2 2 2 2 2 2 2 1 2 2 2 2 2 2 2 1 2 1 2 2 2 2 2 1 2 2 2 1 2 1 2 2 2 2 2 2 2 2 2 1 2 2 2 2 2 2 2 2 2 1 2 2 2 2 2 2 2 2 2 2 2 2 2 2 2 2 2 2 2
2 oar3_OAR2_17495676 39.96 17495676 1 1 1 2 1 1 1 1 2 2 1 2 1 2 1 2 2 2 1 1 2 2 1 2 1 1 1 2 1 2 1 2 1 2 1 2 2 2 1 1 2 2 1 2 2 2 2 2 2 2 1 2 2 2 1 2 2 2 1 2 1 2 1 2 1 2 1 2 1 1 1 1 1 1 1 1 2 2 1 2 1 2 2 2 2 2 1 1 1 1 2 2 1 2 2 2 1 2 1 2 2 2 2 2 2 2 2 2 1 2 2 2 2 2 2 2 2 2 1 2 1 2 2 2 1 2 1 2 1 2 1 1 2 2 1 2 1 2 2 2 2 2 2 2 1 1 1 2 1 1 1 1
2 oar3_OAR2_17538688 39.96 17538688 1 2 2 2 2 2 2 2 2 2 1 2 2 2 1 2 1 2 2 2 2 2 2 2 2 2 1 2 1 2 2 2 2 2 1 2 2 2 1 2 1 2 2 2 2 2 2 2 2 2 2 2 2 2 2 2 1 2 1 2 1 2 2 2 2 2 2 2 2 2 2 2 2 2 1 2 2 2 2 2 2 2 2 2 2 2 1 2 2 2 2 2 1 2 2 2 1 1 1 2 2 2 2 2 1 1 2 2 2 2 2 2 2 2 2 2 1 2 2 2 2 2 2 2 2 2 1 2 1 2 1 2 2 2 2 2 1 2 2 2 1 2 2 2 1 2 2 2 2 2 1 2
2 oar3_OAR2_18029737 39.96 18029737 2 2 1 2 2 2 2 2 2 2 2 2 2 2 2 2 2 2 2 2 2 2 2 2 2 2 2 2 1 2 1 2 2 2 1 2 2 2 2 2 2 2 1 2 2 2 2 2 2 2 1 2 2 2 2 2 2 2 1 2 2 2 2 2 2 2 2 2 1 2 2 2 2 2 2 2 2 2 1 2 2 2 2 2 2 2 2 2 2 2 2 2 2 2 2 2 2 2 2 2 2 2 2 2 2 2 2 2 2 2 2 2 2 2 2 2 2 2 2 2 2 2 2 2 2 2 2 2 2 2 2 2 2 2 2 2 2 2 2 2 2 2 2 2 2 2 2 2 2 2 2 2
2 oar3_OAR2_18319668 40.506 18319668 1 2 2 2 2 2 2 2 2 2 1 2 2 2 1 2 1 2 2 2 2 2 2 2 2 2 2 2 1 2 2 2 2 2 1 2 2 2 2 2 1 2 1 2 2 2 2 2 2 2 2 2 2 2 2 2 1 1 1 2 1 2 2 2 2 2 2 2 2 2 2 2 2 2 1 2 2 2 2 2 2 2 2 2 2 2 2 2 2 2 2 2 1 2 2 2 1 2 1 2 2 2 2 2 1 1 2 2 1 2 2 2 2 2 2 2 1 2 2 2 2 2 2 2 2 2 1 2 1 2 2 2 2 2 2 2 1 2 2 2 1 2 2 2 2 2 2 2 2 2 1 2
2 oar3_OAR2_18371761 40.6419 18371761 1 2 2 2 2 2 2 2 2 2 1 2 2 2 1 2 1 2 2 2 2 2 2 2 2 2 2 2 0 0 2 2 2 2 1 2 2 2 2 2 1 2 1 2 2 2 2 2 2 2 2 2 2 2 2 2 1 1 1 2 1 2 2 2 2 2 2 2 2 2 2 2 2 2 1 2 2 2 2 2 2 2 2 2 2 2 2 2 2 2 2 2 1 2 2 2 1 2 1 2 2 2 2 2 1 1 2 2 1 2 2 2 2 2 2 2 1 2 2 2 2 2 2 2 2 2 1 2 1 2 2 2 2 2 2 2 1 2 2 2 1 2 2 2 2 2 2 2 2 2 1 2
2 oar3_OAR2_18388256 40.6849 18388256 1 2 2 2 2 2 2 2 2 2 1 2 2 2 1 2 1 2 2 2 2 2 2 2 2 2 2 2 1 2 2 2 2 2 1 2 2 2 2 2 1 2 1 2 2 2 2 2 2 2 2 2 2 2 2 2 1 1 1 2 1 2 2 2 2 2 2 2 2 2 2 2 2 2 1 2 2 2 2 2 2 2 2 2 2 2 2 2 2 2 2 2 1 2 2 2 1 2 1 2 2 2 2 2 1 1 2 2 1 2 2 2 2 2 2 2 1 2 2 2 2 2 2 2 2 2 1 2 1 2 2 2 2 2 2 2 1 2 2 2 1 2 2 2 2 2 2 2 2 2 1 2
2 oar3_OAR2_18397965 40.7102 18397965 1 2 0 0 2 2 2 2 2 2 1 2 2 2 1 2 1 2 2 2 2 2 2 2 2 2 2 2 1 2 2 2 2 2 1 2 2 2 2 2 1 2 1 2 2 2 2 2 2 2 2 2 2 2 2 2 1 1 1 2 1 2 2 2 2 2 2 2 2 2 2 2 2 2 1 2 2 2 2 2 2 2 2 2 2 2 2 2 2 2 2 2 1 2 2 2 1 2 1 2 2 2 2 2 1 1 2 2 1 2 2 2 2 2 2 2 1 2 2 2 2 2 2 2 2 2 1 2 1 2 2 2 2 2 2 2 1 2 2 2 1 2 2 2 2 2 2 2 2 2 1 2
2 oar3_OAR2_18440040 40.8199 18440040 1 2 2 2 2 2 2 2 2 2 1 2 2 2 1 2 1 2 2 2 2 2 2 2 2 2 2 2 1 2 2 2 2 2 1 2 2 2 2 2 1 2 1 2 2 2 2 2 2 2 2 2 2 2 2 2 1 1 1 2 1 2 2 2 2 2 2 2 2 2 2 2 2 2 1 2 2 2 2 2 2 2 2 2 2 2 2 2 2 2 2 2 1 2 2 2 1 2 1 2 2 2 2 2 1 1 2 2 1 2 2 2 2 2 2 2 1 2 2 2 2 2 2 2 2 2 1 2 1 2 2 2 2 2 2 2 1 2 2 2 1 2 2 2 2 2 2 2 2 2 1 2
2 oar3_OAR2_18440847 40.822 18440847 1 2 2 2 2 2 2 2 2 2 1 2 2 2 1 2 1 2 2 2 2 2 2 2 2 2 2 2 1 2 2 2 2 2 1 2 2 2 2 2 1 2 1 2 2 2 2 2 2 2 2 2 2 2 2 2 1 1 1 2 1 2 2 2 2 2 2 2 2 2 2 2 2 2 1 2 2 2 2 2 2 2 2 2 2 2 2 2 2 2 2 2 1 2 2 2 1 2 1 2 2 2 2 2 1 1 2 2 1 2 2 2 2 2 2 2 1 2 2 2 2 2 2 2 2 2 1 2 1 2 2 2 2 2 2 2 1 2 2 2 1 2 2 2 2 2 2 2 2 2 1 2
2 oar3_OAR2_18734897 41.1587 18734897 2 2 1 2 2 2 2 2 1 2 1 2 2 2 1 2 1 2 2 2 2 2 1 2 2 2 1 2 1 1 1 1 2 2 1 1 0 0 2 2 1 2 2 2 1 2 1 1 1 1 1 1 1 2 1 2 1 1 1 1 2 2 2 2 2 2 1 2 1 2 2 2 2 2 2 2 1 1 1 1 0 0 1 1 1 2 2 2 2 2 1 1 2 2 2 2 1 2 1 2 1 2 2 2 1 1 1 2 1 2 1 1 1 1 1 1 1 1 1 2 2 2 1 1 1 2 1 2 1 2 2 2 1 1 1 2 2 2 1 2 1 1 1 2 2 2 2 2 2 2 2 2
2 oar3_OAR2_19113702 41.4124 19113702 2 2 2 2 2 2 2 2 2 2 2 2 2 2 2 2 2 2 2 2 2 2 2 2 2 2 1 2 2 2 2 2 2 2 2 2 2 2 1 2 2 2 2 2 2 2 2 2 2 2 2 2 1 2 2 2 1 2 2 2 2 2 2 2 2 2 2 2 2 2 2 2 2 2 2 2 2 2 2 2 2 2 2 2 2 2 1 2 2 2 2 2 2 2 2 2 1 2 2 2 2 2 2 2 2 2 2 2 1 2 2 2 2 2 2 2 2 2 2 2 2 2 2 2 2 2 1 1 2 2 1 2 2 2 2 2 2 2 2 2 2 2 2 2 1 2 2 2 2 2 2 2
2 oar3_OAR2_19276978 41.5217 19276978 2 2 2 2 2 2 2 2 2 2 2 2 2 2 2 2 2 2 2 2 2 2 2 2 2 2 1 2 2 2 2 2 2 2 2 2 2 2 1 2 2 2 2 2 2 2 1 2 2 2 2 2 1 2 2 2 1 2 2 2 2 2 2 2 2 2 2 2 2 2 2 2 2 2 2 2 2 2 2 2 2 2 2 2 2 2 1 2 2 2 2 2 2 2 2 2 1 2 2 2 2 2 2 2 2 2 2 2 1 2 2 2 2 2 2 2 2 2 2 2 2 2 2 2 2 2 1 1 2 2 1 2 2 2 2 2 2 2 2 2 2 2 2 2 1 2 2 2 2 2 1 2
2 oar3_OAR2_19307240 41.542 19307240 1 2 0 0 2 2 2 2 1 1 2 2 1 2 2 2 1 2 1 2 1 1 2 2 2 2 1 1 2 2 1 2 1 1 2 2 1 2 1 1 1 2 1 2 1 1 1 1 1 1 1 2 1 2 2 2 1 2 1 2 1 2 1 2 0 0 1 2 0 0 2 2 2 2 1 2 1 2 1 2 1 2 1 2 1 2 1 1 1 2 1 2 1 1 1 2 1 2 1 1 1 2 1 1 1 2 1 1 1 2 1 1 1 1 1 2 1 2 1 2 1 1 1 1 1 1 1 1 2 2 1 2 1 2 1 2 1 1 1 2 0 0 1 1 1 1 2 2 2 2 1 1
2 oar3_OAR2_20128610 43.1085 20128610 2 2 2 2 2 2 2 2 2 2 1 2 2 2 1 2 1 2 1 2 2 2 1 2 2 2 2 2 1 2 2 2 1 2 1 2 2 2 1 2 1 2 1 1 2 2 2 2 1 2 1 2 2 2 1 2 0 0 1 2 2 2 2 2 2 2 2 2 2 2 2 2 2 2 2 2 1 2 2 2 2 2 1 1 1 2 1 2 1 2 1 1 2 2 2 2 1 2 1 2 1 2 2 2 1 1 1 2 2 2 1 1 1 2 1 2 1 2 2 2 1 2 1 2 1 2 2 2 1 2 2 2 1 1 2 2 2 2 1 2 1 2 2 2 1 2 2 2 2 2 2 2
2 oar3_OAR2_20464306 43.8561 20464306 1 2 1 2 1 1 1 1 2 2 1 2 1 1 1 2 1 2 1 2 2 2 1 2 1 1 2 2 1 2 1 2 2 2 1 2 1 2 2 2 2 2 2 2 2 2 2 2 2 2 1 2 2 2 1 2 0 0 1 2 1 2 1 2 1 2 1 2 0 0 1 1 1 1 1 2 2 2 1 2 1 2 2 2 0 0 2 2 1 2 2 2 2 2 1 2 2 2 2 2 1 2 2 2 2 2 2 2 1 2 2 2 2 2 2 2 2 2 1 2 2 2 2 2 2 2 2 2 1 2 1 2 2 2 1 2 2 2 2 2 2 2 2 2 2 2 1 1 1 1 2 2
2 oar3_OAR2_20506970 43.9093 20506970 1 2 1 2 1 1 1 1 2 2 1 2 1 1 1 2 1 2 1 1 2 2 1 1 1 1 2 2 1 2 1 2 1 2 1 2 1 2 1 2 2 2 2 2 2 2 1 2 2 2 1 2 2 2 1 1 2 2 1 2 1 2 1 2 1 2 1 2 1 1 1 1 1 1 1 2 1 2 1 2 1 2 1 2 1 2 1 2 1 1 1 2 2 2 1 2 2 2 2 2 1 2 2 2 2 2 2 2 1 2 2 2 2 2 1 2 2 2 1 2 1 2 2 2 1 2 2 2 1 2 1 2 1 2 1 2 2 2 1 2 2 2 2 2 1 2 1 1 1 1 1 2
2 oar3_OAR2_20839768 44.3244 20839768 1 2 2 2 2 2 2 2 1 2 2 2 2 2 2 2 2 2 2 2 2 2 2 2 2 2 1 1 2 2 1 2 2 2 2 2 1 2 1 2 2 2 1 1 1 2 1 2 1 1 1 2 1 2 2 2 2 2 2 2 1 2 2 2 2 2 1 2 2 2 2 2 2 2 1 2 1 2 1 2 2 2 1 2 2 2 1 2 2 2 1 2 1 2 2 2 1 2 1 1 1 2 2 2 2 2 1 2 2 2 1 2 1 1 1 2 1 2 1 2 2 2 1 1 1 2 1 2 2 2 1 2 1 2 1 2 1 2 2 2 1 2 1 2 1 2 2 2 2 2 1 2
2 oar3_OAR2_21238657 44.8221 21238657 1 2 1 2 1 1 1 1 2 2 1 1 1 1 1 1 1 2 1 2 2 2 1 2 1 1 2 2 1 1 1 2 2 2 1 1 1 2 2 2 1 2 2 2 2 2 2 2 2 2 1 2 2 2 1 2 0 0 1 2 1 2 1 2 1 2 1 2 0 0 1 1 1 1 1 2 2 2 1 2 1 1 2 2 2 2 2 2 1 2 2 2 2 2 1 2 1 2 2 2 1 2 2 2 1 2 2 2 1 1 2 2 2 2 2 2 1 2 1 2 2 2 2 2 2 2 1 2 1 1 1 2 2 2 1 2 2 2 2 2 1 2 2 2 2 2 1 1 1 1 2 2
2 oar3_OAR2_21238889 44.8224 21238889 1 2 1 2 1 1 1 1 2 2 1 1 1 1 1 1 1 2 1 2 2 2 1 2 1 1 2 2 1 1 1 2 2 2 1 1 1 2 2 2 1 2 2 2 2 2 2 2 2 2 1 2 2 2 1 2 1 1 1 2 1 2 1 2 1 2 1 2 1 1 1 1 1 1 1 2 2 2 1 2 1 1 2 2 2 2 2 2 1 2 2 2 2 2 1 2 1 2 2 2 1 2 2 2 1 2 2 2 1 1 2 2 2 2 2 2 1 2 1 2 2 2 2 2 2 2 1 2 1 1 1 2 2 2 1 2 2 2 2 2 1 2 2 2 2 2 1 1 1 1 2 2
2 oar3_OAR2_21248296 44.8341 21248296 1 2 1 2 1 1 1 1 2 2 1 1 1 1 1 1 1 2 1 2 2 2 1 2 1 1 2 2 1 1 1 2 2 2 1 1 1 2 2 2 1 2 2 2 2 2 2 2 2 2 1 2 2 2 1 2 1 1 1 2 1 2 1 2 1 2 1 2 1 1 1 1 1 1 1 2 2 2 1 2 1 1 2 2 2 2 2 2 1 2 2 2 2 2 1 2 1 2 2 2 1 2 2 2 1 2 2 2 1 1 2 2 2 2 2 2 1 2 1 2 2 2 2 2 2 2 1 2 1 1 1 2 2 2 1 2 2 2 2 2 1 2 2 2 2 2 1 1 1 1 2 2
2 oar3_OAR2_21310066 44.9111 21310066 1 1 1 1 1 1 1 1 1 1 1 1 1 1 1 1 1 2 1 1 1 1 1 1 1 1 1 1 1 1 1 1 1 1 1 1 1 1 1 1 1 1 2 2 1 1 1 2 1 2 1 2 2 2 1 1 0 0 1 2 1 1 1 1 1 1 1 1 1 1 1 1 1 1 1 1 1 1 1 1 1 2 1 2 1 1 1 1 1 1 1 2 1 1 1 1 1 1 1 2 1 2 1 1 1 2 1 2 1 2 2 2 1 2 1 1 1 1 1 1 1 1 1 2 1 1 1 2 1 1 1 1 1 2 1 1 1 1 1 1 1 1 1 1 1 1 1 1 1 1 2 2
2 OAR2_21997773.1 45.3159 21690410 1 1 1 2 1 1 1 1 2 2 1 1 1 1 1 1 1 2 1 1 2 2 1 2 1 1 2 2 1 1 1 2 1 2 1 1 1 2 1 2 1 2 2 2 2 2 2 2 1 2 1 1 1 2 1 2 1 2 1 2 1 1 1 2 1 2 1 2 1 1 1 1 1 1 1 1 2 2 1 2 1 2 2 2 2 2 1 2 1 1 1 2 1 2 1 2 1 2 1 1 1 1 2 2 1 2 1 2 1 2 1 2 1 2 2 2 1 2 1 2 1 2 1 2 1 2 2 2 1 1 1 2 1 2 1 2 1 2 2 2 1 2 2 2 1 2 1 1 1 1 1 2
2 oar3_OAR2_21888897 45.5105 21888897 2 2 1 2 2 2 2 2 2 2 2 2 2 2 2 2 2 2 1 2 2 2 2 2 2 2 2 2 1 2 1 2 1 2 1 2 2 2 1 2 2 2 1 2 2 2 1 2 2 2 1 2 2 2 2 2 2 2 1 2 2 2 2 2 2 2 2 2 1 2 2 2 2 2 2 2 2 2 1 2 2 2 2 2 2 2 1 2 1 2 2 2 2 2 2 2 2 2 2 2 2 2 2 2 2 2 2 2 2 2 2 2 2 2 2 2 2 2 2 2 1 2 2 2 1 2 2 2 2 2 2 2 2 2 2 2 2 2 2 2 2 2 2 2 1 2 2 2 2 2 1 2
2 oar3_OAR2_21888969 45.5106 21888969 2 2 1 2 2 2 2 2 2 2 2 2 2 2 2 2 2 2 1 2 2 2 2 2 2 2 2 2 1 2 1 2 1 2 1 2 2 2 1 2 2 2 1 2 2 2 1 2 2 2 1 2 2 2 2 2 2 2 1 2 2 2 2 2 2 2 2 2 1 2 2 2 2 2 2 2 2 2 1 2 2 2 2 2 2 2 1 2 1 2 2 2 2 2 2 2 2 2 2 2 2 2 2 2 2 2 2 2 2 2 2 2 2 2 2 2 2 2 2 2 1 2 2 2 1 2 2 2 2 2 2 2 2 2 2 2 2 2 2 2 2 2 2 2 1 2 2 2 2 2 1 2
2 oar3_OAR2_22816142 46.3526 22816142 1 2 1 2 2 2 2 2 1 2 2 2 2 2 2 2 2 2 1 2 1 2 1 2 2 2 1 2 2 2 2 2 1 1 2 2 2 2 1 1 1 2 1 2 1 2 1 2 1 2 2 2 1 1 1 2 2 2 2 2 1 2 1 2 1 2 1 2 2 2 2 2 2 2 1 2 1 1 1 2 2 2 1 2 1 1 1 2 1 2 1 2 1 1 1 2 2 2 1 2 2 2 1 1 2 2 1 2 2 2 2 2 2 2 1 1 1 2 1 2 1 1 1 2 1 1 2 2 2 2 2 2 1 2 1 2 1 1 1 1 1 2 1 1 1 2 2 2 2 2 2 2
2 oar3_OAR2_22927482 46.4325 22927482 2 2 2 2 2 2 2 2 2 2 2 2 2 2 2 2 2 2 2 2 2 2 1 2 2 2 1 2 2 2 2 2 2 2 2 2 2 2 2 2 2 2 2 2 2 2 1 2 1 2 2 2 1 2 1 2 2 2 2 2 2 2 2 2 2 2 1 2 2 2 2 2 2 2 2 2 1 1 1 2 2 2 1 2 1 2 2 2 2 2 1 2 2 2 2 2 2 2 2 2 2 2 2 2 2 2 2 2 2 2 2 2 2 2 1 1 1 2 1 2 2 2 1 2 1 2 2 2 2 2 2 2 1 2 1 2 2 2 1 2 1 2 1 2 2 2 2 2 2 2 2 2
2 oar3_OAR2_23450170 47.4911 23450170 2 2 2 2 2 2 2 2 2 2 2 2 2 2 2 2 2 2 2 2 2 2 0 0 2 2 2 2 2 2 2 2 2 2 2 2 2 2 2 2 2 2 2 2 2 2 2 2 2 2 2 2 2 2 1 2 2 2 2 2 2 2 2 2 2 2 2 2 2 2 2 2 2 2 2 2 1 2 2 2 2 2 1 2 1 2 2 2 2 2 1 2 2 2 2 2 2 2 2 2 2 2 2 2 2 2 2 2 2 2 2 2 2 2 1 2 2 2 2 2 2 2 2 2 2 2 2 2 2 2 2 2 1 2 2 2 2 2 1 2 2 2 2 2 2 2 2 2 2 2 2 2
2 oar3_OAR2_24385684 47.9581 24385684 2 2 1 2 2 2 2 2 1 1 1 2 2 2 1 2 2 2 1 2 1 2 2 2 2 2 2 2 1 1 1 1 1 2 1 1 1 2 2 2 1 2 2 2 1 2 2 2 1 2 1 2 1 2 2 2 1 1 1 2 2 2 1 2 1 2 2 2 1 2 2 2 2 2 2 2 2 2 1 2 1 2 1 2 1 2 1 1 1 2 2 2 1 2 1 2 1 1 1 2 1 2 1 1 1 2 1 2 1 1 2 2 1 2 2 2 1 2 2 2 1 1 1 2 1 2 1 1 1 2 1 2 1 2 2 2 1 2 1 2 1 2 1 2 1 1 2 2 2 2 1 2
2 oar3_OAR2_25349862 47.9875 25349862 2 2 0 0 2 2 2 2 1 2 2 2 2 2 2 2 2 2 1 2 1 2 2 2 2 2 2 2 1 2 1 2 1 2 1 2 2 2 2 2 2 2 1 2 2 2 2 2 2 2 1 2 2 2 2 2 2 2 1 2 2 2 1 2 1 2 2 2 0 0 2 2 2 2 2 2 2 2 1 2 2 2 2 2 1 2 1 2 1 2 2 2 1 2 1 2 2 2 2 2 2 2 1 2 2 2 1 2 1 2 2 2 2 2 2 2 2 2 2 2 1 2 2 2 1 2 2 2 2 2 2 2 2 2 2 2 1 2 1 2 2 2 1 2 1 2 2 2 2 2 2 2
2 oar3_OAR2_26236798 49.3488 26236798 2 2 2 2 2 2 1 2 1 2 2 2 2 2 1 2 2 2 1 2 1 2 2 2 1 2 1 2 2 2 1 2 1 1 2 2 1 2 1 2 2 2 1 2 1 2 1 2 1 2 2 2 1 2 2 2 2 2 2 2 2 2 1 2 2 2 1 2 0 0 2 2 2 2 1 2 2 2 1 2 1 2 1 2 1 2 1 2 1 2 2 2 1 2 1 2 2 2 2 2 2 2 1 2 2 2 1 2 1 2 2 2 1 2 1 2 1 2 1 2 1 2 1 2 1 2 1 2 2 2 2 2 2 2 1 2 1 2 2 2 1 2 1 1 1 2 2 2 1 2 2 2
2 oar3_OAR2_27087503 50.2391 27087503 2 2 1 2 2 2 2 2 2 2 1 2 2 2 1 2 2 2 1 2 1 2 2 2 2 2 2 2 1 1 1 2 1 2 1 1 2 2 2 2 2 2 2 2 2 2 2 2 2 2 1 2 1 2 2 2 1 2 1 2 2 2 1 2 2 2 2 2 1 2 2 2 2 2 2 2 2 2 1 2 2 2 2 2 1 2 1 2 1 2 2 2 1 2 1 2 1 2 2 2 2 2 1 2 1 2 1 2 1 2 2 2 2 2 2 2 1 2 2 2 1 2 2 2 2 2 2 2 1 2 2 2 2 2 1 2 1 2 2 2 1 2 1 2 1 2 2 2 2 2 2 2
2 oar3_OAR2_27572428 50.5239 27572428 1 2 2 2 2 2 2 2 2 2 2 2 2 2 2 2 2 2 2 2 2 2 2 2 2 2 1 2 2 2 2 2 1 2 2 2 2 2 1 1 1 2 2 2 2 2 1 2 2 2 2 2 1 2 2 2 1 2 2 2 1 2 2 2 2 2 2 2 2 2 2 2 2 2 1 2 2 2 2 2 2 2 2 2 2 2 1 2 2 2 2 2 1 2 2 2 1 2 1 2 2 2 2 2 2 2 2 2 2 2 2 2 2 2 2 2 2 2 2 2 2 2 2 2 2 2 1 1 2 2 1 2 2 2 2 2 1 2 2 2 2 2 2 2 1 2 2 2 2 2 1 2
2 oar3_OAR2_28881862 50.94 28881862 2 2 2 2 2 2 2 2 2 2 2 2 2 2 2 2 2 2 2 2 2 2 1 2 2 2 2 2 2 2 2 2 1 2 2 2 2 2 1 2 2 2 2 2 2 2 1 2 2 2 2 2 2 2 1 2 2 2 2 2 2 2 2 2 2 2 2 2 2 2 2 2 2 2 2 2 1 2 2 2 2 2 1 2 1 2 1 2 2 2 1 2 2 2 2 2 2 2 2 2 2 2 2 2 2 2 2 2 1 2 2 2 2 2 1 2 2 2 2 2 2 2 2 2 2 2 2 2 2 2 2 2 1 2 2 2 2 2 1 2 2 2 2 2 2 2 2 2 2 2 1 2
2 oar3_OAR2_29541041 51.7051 29541041 1 2 1 2 2 2 2 2 1 2 2 2 1 2 2 2 1 2 2 2 1 2 1 2 2 2 1 2 2 2 1 2 2 2 2 2 1 1 1 2 1 2 1 2 1 1 1 2 1 2 2 2 2 2 1 1 1 2 2 2 1 1 1 2 2 2 2 2 2 2 1 2 1 2 2 2 1 1 2 2 1 2 1 1 1 2 1 2 2 2 1 1 1 2 2 2 2 2 1 1 1 1 2 2 2 2 1 2 1 2 1 2 1 2 1 2 2 2 1 2 2 2 1 2 2 2 1 2 2 2 1 2 1 1 2 2 1 2 1 1 2 2 2 2 2 2 2 2 2 2 1 1
2 oar3_OAR2_30088514 53.0106 30088514 2 2 1 1 2 2 1 2 1 2 1 2 2 2 1 1 2 2 1 2 1 1 2 2 1 2 1 2 1 1 1 1 1 1 1 1 1 2 1 2 1 2 1 2 1 1 1 1 1 2 1 1 1 2 2 2 0 0 1 2 2 2 1 2 2 2 1 2 0 0 2 2 2 2 1 2 2 2 1 1 2 2 1 2 0 0 1 2 1 2 2 2 2 2 1 1 1 2 2 2 2 2 1 2 1 2 1 2 1 2 2 2 1 2 1 2 1 1 1 2 1 2 1 2 1 2 2 2 1 2 2 2 2 2 1 1 1 2 2 2 1 1 1 1 1 2 2 2 1 2 1 2
2 oar3_OAR2_30492262 53.695 30492262 1 2 0 0 2 2 1 2 2 2 2 2 2 2 1 1 1 1 2 2 1 1 1 2 1 2 1 1 1 2 2 2 2 2 0 0 1 2 1 2 1 2 2 2 1 2 1 1 1 1 1 1 2 2 1 1 1 1 1 1 1 1 2 2 2 2 1 2 2 2 2 2 2 2 1 1 1 1 1 1 1 2 1 2 1 1 1 2 2 2 1 2 1 1 1 1 1 1 1 1 1 1 1 1 1 1 1 1 1 1 1 1 2 2 1 1 1 1 1 2 1 1 1 1 1 1 1 1 2 2 1 2 1 1 1 1 1 1 1 1 1 1 0 0 1 1 2 2 1 2 1 1
2 oar3_OAR2_31758932 55.4847 31758932 1 1 1 2 1 1 1 1 1 2 1 2 1 1 1 2 1 1 1 1 1 1 1 2 1 1 1 1 2 2 1 2 1 2 2 2 1 1 1 1 1 2 2 2 1 1 1 1 1 1 1 2 2 2 1 2 1 2 1 2 1 1 1 1 1 2 1 1 1 2 1 1 1 1 1 1 1 2 1 2 1 1 1 2 1 2 1 1 1 1 1 2 1 2 1 1 1 1 1 1 1 1 2 2 1 2 1 1 1 2 1 1 1 1 1 2 1 2 1 1 1 2 1 1 1 1 1 1 1 1 1 1 1 2 1 1 1 1 1 2 1 2 1 2 1 1 1 1 1 1 1 1
2 oar3_OAR2_31763328 55.4864 31763328 1 1 1 2 1 1 1 1 1 2 1 2 1 1 1 2 1 1 1 1 1 1 1 2 1 1 1 1 2 2 1 2 1 2 2 2 1 1 1 1 1 2 2 2 1 1 1 1 1 1 1 2 2 2 1 2 1 2 1 2 1 1 1 1 1 2 1 1 1 2 1 1 1 1 1 1 1 2 1 2 1 1 1 2 1 2 1 1 1 1 1 2 1 2 1 1 1 1 1 1 1 1 2 2 1 2 1 1 1 2 1 1 1 1 1 2 1 2 1 1 1 2 1 1 1 1 1 1 1 1 1 1 1 2 1 1 1 1 1 2 1 2 1 2 1 1 1 1 1 1 1 1
2 oar3_OAR2_32194886 55.6522 32194886 1 2 2 2 1 1 1 2 2 2 1 2 1 1 2 2 1 2 1 2 2 2 1 2 1 2 2 2 2 2 2 2 2 2 2 2 1 2 2 2 2 2 2 2 2 2 2 2 1 2 2 2 2 2 1 2 0 0 2 2 1 2 1 2 1 2 1 2 0 0 1 1 1 1 2 2 1 2 2 2 1 1 2 2 2 2 2 2 1 2 1 2 2 2 2 2 1 2 1 2 1 1 2 2 2 2 1 2 2 2 1 2 1 2 2 2 2 2 1 1 2 2 1 2 2 2 1 2 1 2 1 2 1 2 1 2 2 2 1 2 2 2 2 2 2 2 1 1 1 2 1 2
2 oar3_OAR2_32542786 55.7859 32542786 1 2 2 2 1 1 2 2 2 2 1 2 1 2 2 2 2 2 1 2 2 2 1 2 1 2 2 2 2 2 2 2 2 2 2 2 2 2 2 2 2 2 2 2 2 2 2 2 2 2 2 2 1 2 2 2 2 2 2 2 2 2 2 2 1 2 2 2 1 2 1 2 1 2 2 2 2 2 2 2 2 2 2 2 2 2 2 2 1 2 2 2 2 2 2 2 2 2 2 2 2 2 2 2 2 2 2 2 2 2 2 2 2 2 2 2 2 2 1 2 2 2 2 2 2 2 2 2 2 2 2 2 2 2 1 2 2 2 2 2 2 2 2 2 2 2 1 1 1 2 2 2
2 oar3_OAR2_33345454 56.2492 33345454 2 2 1 2 2 2 1 2 2 2 2 2 2 2 1 2 2 2 2 2 1 2 2 2 1 2 1 2 2 2 2 2 2 2 2 2 2 2 2 2 1 2 1 2 1 2 1 1 1 2 1 2 2 2 2 2 2 2 2 2 2 2 2 2 2 2 1 2 2 2 2 2 2 2 1 2 2 2 1 2 2 2 2 2 2 2 2 2 2 2 2 2 2 2 1 2 2 2 2 2 2 2 1 2 2 2 2 2 2 2 2 2 2 2 1 2 1 2 2 2 1 2 1 2 2 2 2 2 2 2 2 2 2 2 2 2 2 2 2 2 1 2 1 2 2 2 1 2 1 2 1 2
2 oar3_OAR2_33429944 56.3952 33429944 2 2 2 2 2 2 1 2 2 2 2 2 1 2 2 2 1 1 1 2 1 2 2 2 2 2 2 2 1 2 1 2 1 2 1 2 1 2 1 2 2 2 2 2 2 2 2 2 2 2 1 2 1 2 1 1 1 2 1 2 1 2 1 1 2 2 1 2 1 2 1 2 1 2 2 2 1 1 1 2 1 1 2 2 1 1 1 2 2 2 1 2 1 2 1 2 1 1 1 2 1 2 2 2 1 2 1 1 2 2 1 1 1 2 1 2 2 2 1 2 1 2 1 2 1 1 1 1 1 1 1 1 1 2 2 2 1 1 1 1 2 2 2 2 1 1 2 2 2 2 1 2
2 oar3_OAR2_34804073 58.4817 34804073 1 2 1 1 1 1 1 2 1 1 1 1 1 2 1 1 1 2 1 2 1 2 1 2 1 1 1 2 1 2 1 2 1 2 1 2 1 2 2 2 1 1 1 2 1 1 1 1 1 1 1 2 1 2 2 2 1 2 1 2 1 2 2 2 1 1 1 2 1 2 1 2 1 2 1 2 2 2 1 2 2 2 1 2 2 2 2 2 1 1 2 2 2 2 1 2 1 2 2 2 1 2 1 1 1 1 2 2 1 2 1 2 1 2 1 2 1 1 1 2 1 2 1 2 1 2 1 2 2 2 1 1 2 2 1 1 1 2 2 2 1 1 1 1 1 2 1 1 1 1 1 2
2 s51668.1 59.8813 36228409 2 2 2 2 2 2 1 1 2 2 2 2 1 2 1 2 1 2 2 2 2 2 2 2 1 2 1 2 1 2 1 2 1 2 1 2 1 2 1 2 2 2 2 2 2 2 1 2 1 2 1 1 2 2 1 1 1 2 2 2 1 2 1 2 2 2 1 1 1 2 1 2 1 2 1 2 1 1 1 1 1 1 2 2 1 2 1 2 2 2 1 2 1 2 1 2 1 2 2 2 1 2 2 2 2 2 1 2 2 2 1 2 1 2 1 2 1 2 1 2 2 2 1 1 1 2 1 2 1 2 2 2 1 2 2 2 2 2 1 1 2 2 1 2 2 2 1 2 1 2 2 2
2 oar3_OAR2_36606429 60.3604 36606429 1 2 0 0 1 1 2 2 1 1 1 2 1 2 2 2 2 2 1 1 1 2 1 2 1 2 2 2 2 2 1 2 1 1 2 2 2 2 1 2 1 1 1 2 1 2 2 2 1 2 2 2 1 1 2 2 2 2 2 2 1 2 1 2 1 1 2 2 0 0 1 2 1 2 2 2 2 2 2 2 2 2 2 2 1 2 2 2 1 1 2 2 2 2 1 2 1 2 1 2 1 2 1 1 2 2 1 2 0 0 2 2 1 2 1 2 2 2 1 2 1 1 2 2 2 2 1 2 1 2 1 1 2 2 1 1 1 1 2 2 1 2 1 2 1 1 1 2 1 2 1 2
2 oar3_OAR2_36724964 60.7344 36724964 2 2 2 2 2 2 2 2 2 2 2 2 2 2 2 2 2 2 2 2 2 2 2 2 2 2 2 2 2 2 2 2 2 2 2 2 2 2 2 2 1 2 1 2 2 2 2 2 2 2 2 2 1 2 2 2 2 2 2 2 1 2 2 2 2 2 2 2 2 2 2 2 2 2 2 2 2 2 2 2 2 2 2 2 2 2 2 2 2 2 2 2 2 2 2 2 1 2 2 2 2 2 1 2 2 2 2 2 2 2 2 2 2 2 2 2 2 2 2 2 1 2 2 2 2 2 1 2 2 2 1 2 2 2 2 2 1 2 2 2 2 2 2 2 1 2 2 2 2 2 2 2
2 oar3_OAR2_37057787 61.472 37057787 1 2 1 2 1 1 2 2 1 2 1 2 1 2 2 2 1 2 1 2 2 2 1 1 1 2 2 2 2 2 2 2 1 2 2 2 2 2 2 2 1 2 1 2 2 2 2 2 2 2 2 2 2 2 2 2 2 2 1 1 1 2 2 2 1 1 2 2 0 0 1 2 1 2 2 2 2 2 2 2 2 2 1 2 2 2 2 2 1 2 1 2 2 2 2 2 1 2 1 2 2 2 1 1 1 2 2 2 1 2 1 2 2 2 1 2 2 2 1 2 0 0 2 2 1 2 1 2 2 2 1 2 1 2 1 2 1 2 2 2 1 2 1 2 1 2 1 2 1 2 0 0
2 oar3_OAR2_40314702 64.9463 40314702 1 2 2 2 2 2 2 2 1 2 2 2 2 2 2 2 2 2 2 2 1 2 2 2 2 2 1 2 2 2 1 2 1 2 2 2 2 2 1 1 1 2 1 2 1 2 2 2 1 2 2 2 2 2 2 2 2 2 2 2 1 2 1 2 2 2 2 2 2 2 2 2 2 2 1 2 2 2 2 2 2 2 2 2 1 2 1 2 1 2 2 2 1 2 1 2 1 2 1 2 1 2 1 2 2 2 1 2 1 2 2 2 1 2 2 2 2 2 2 2 1 2 2 2 2 2 1 2 1 2 1 1 2 2 1 2 1 1 2 2 2 2 2 2 1 1 2 2 2 2 2 2
2 oar3_OAR2_42034099 66.2176 42034099 1 2 2 2 1 1 2 2 2 2 1 2 1 2 2 2 2 2 1 2 2 2 1 2 1 2 2 2 2 2 2 2 2 2 2 2 2 2 2 2 2 2 2 2 2 2 2 2 2 2 2 2 1 2 2 2 2 2 2 2 2 2 2 2 1 2 2 2 1 2 1 2 1 2 2 2 2 2 2 2 2 2 2 2 2 2 2 2 1 2 2 2 2 2 2 2 2 2 2 2 2 2 2 2 2 2 2 2 2 2 2 2 2 2 1 2 2 2 1 2 2 2 2 2 2 2 2 2 2 2 2 2 2 2 1 2 2 2 2 2 1 2 2 2 2 2 1 2 1 2 2 2
2 oar3_OAR2_43601714 68.4188 43601714 1 2 2 2 2 2 2 2 1 2 2 2 2 2 2 2 2 2 1 2 1 2 2 2 2 2 1 2 2 2 1 2 2 2 2 2 2 2 1 2 1 2 1 1 1 2 2 2 1 2 2 2 1 2 1 2 2 2 2 2 2 2 1 2 2 2 2 2 2 2 2 2 2 2 1 2 2 2 2 2 2 2 2 2 1 2 2 2 1 2 2 2 1 2 1 2 2 2 1 2 1 2 1 1 2 2 1 2 1 2 2 2 1 2 2 2 2 2 2 2 1 1 2 2 1 2 1 2 1 2 1 2 2 2 1 2 2 2 2 2 2 2 2 2 1 2 2 2 2 2 2 2
2 oar3_OAR2_44258151 69.1458 44258151 2 2 2 2 2 2 2 2 2 2 2 2 2 2 2 2 2 2 2 2 2 2 2 2 2 2 2 2 2 2 1 2 2 2 2 2 2 2 2 2 2 2 2 2 2 2 2 2 1 2 2 2 2 2 1 2 2 2 2 2 2 2 2 2 2 2 2 2 2 2 2 2 2 2 2 2 2 2 2 2 1 2 2 2 2 2 2 2 1 2 2 2 2 2 2 2 2 2 2 2 1 2 1 2 2 2 1 2 1 2 2 2 1 2 2 2 2 2 2 2 1 2 1 2 1 2 2 2 2 2 1 2 2 2 1 2 2 2 2 2 2 2 2 2 2 2 2 2 2 2 2 2
2 oar3_OAR2_44329938 69.2295 44329938 1 2 1 2 1 1 1 2 1 1 1 1 1 1 1 1 2 2 1 2 2 2 1 2 1 2 2 2 1 1 1 1 1 2 1 1 2 2 2 2 2 2 2 2 1 2 2 2 1 2 1 2 2 2 1 1 1 2 1 2 1 2 1 2 1 1 2 2 1 1 1 1 1 1 2 2 1 1 1 2 1 1 2 2 1 2 1 2 1 1 1 1 1 2 2 2 1 2 1 2 1 2 1 2 1 2 1 1 1 2 1 2 1 1 1 1 1 2 1 1 1 2 1 2 1 2 2 2 1 2 1 2 2 2 1 1 1 2 1 2 1 1 1 2 1 2 1 2 1 2 1 2
2 oar3_OAR2_45884209 71.5422 45884209 1 2 1 2 2 2 1 2 2 2 2 2 2 2 2 2 1 1 2 2 1 2 1 2 1 2 1 1 2 2 1 2 2 2 2 2 1 2 1 2 1 2 1 2 1 2 1 1 1 1 1 2 2 2 1 2 1 2 1 2 1 2 2 2 2 2 1 1 2 2 2 2 2 2 1 1 1 2 1 2 1 2 1 1 2 2 1 2 1 2 2 2 1 2 1 2 1 2 1 2 1 2 1 1 1 2 1 2 1 1 1 2 1 2 2 2 1 2 2 2 1 1 1 1 1 1 1 2 2 2 1 1 1 1 1 2 1 2 1 2 2 2 1 2 1 1 1 2 1 2 1 2
2 s38627.1 72.4004 46294279 1 1 1 1 1 1 1 1 1 2 1 2 1 1 1 1 1 2 1 1 1 1 1 1 1 1 1 1 2 2 2 2 2 2 2 2 1 1 1 2 1 1 1 2 1 1 1 1 1 2 1 1 1 2 2 2 1 1 1 2 1 1 1 1 1 2 1 1 1 1 1 1 1 1 1 1 1 1 1 2 2 2 1 1 1 2 1 1 1 2 1 1 0 0 1 1 1 2 1 2 1 2 1 2 1 1 1 2 1 2 1 2 2 2 1 2 1 2 1 1 1 2 1 2 1 2 1 1 1 2 1 2 1 1 1 2 1 1 1 2 1 2 1 1 1 1 1 1 1 1 1 2
2 oar3_OAR2_46849338 73.0154 46849338 1 1 0 0 1 1 1 1 1 2 1 2 1 1 1 1 1 2 1 1 1 2 1 2 1 1 1 1 2 2 2 2 2 2 2 2 1 1 1 2 1 2 2 2 1 2 1 2 1 2 1 1 2 2 2 2 1 1 1 2 1 1 1 1 1 2 1 1 1 1 1 1 1 1 1 1 1 1 1 2 2 2 1 1 1 2 1 1 1 2 1 1 1 2 1 1 1 2 1 2 1 2 2 2 1 1 1 2 1 2 1 2 2 2 1 2 1 2 1 1 2 2 1 2 2 2 1 1 1 2 1 2 1 1 1 2 1 1 1 2 1 2 1 1 1 2 1 1 1 1 2 2
2 oar3_OAR2_46963661 73.1081 46963661 1 1 1 1 1 1 1 1 1 2 1 2 1 1 1 1 1 2 1 1 1 1 1 1 1 1 1 1 2 2 2 2 2 2 2 2 1 1 1 2 1 2 2 2 1 1 1 1 1 2 1 1 2 2 2 2 1 1 1 2 1 1 1 1 1 2 1 1 1 1 1 1 1 1 1 1 1 1 1 2 2 2 1 1 1 2 1 1 1 2 1 1 1 2 1 1 1 2 1 2 1 2 2 2 1 1 1 2 1 2 1 2 2 2 1 2 1 2 1 1 2 2 1 2 1 2 1 1 1 2 1 2 1 1 1 2 1 1 1 2 1 2 1 1 1 1 1 1 1 1 1 2
2 oar3_OAR2_47390707 73.4542 47390707 2 2 2 2 2 2 2 2 2 2 2 2 2 2 1 2 2 2 1 2 1 2 2 2 2 2 2 2 2 2 2 2 2 2 2 2 1 2 2 2 1 2 2 2 1 2 2 2 2 2 2 2 2 2 2 2 1 2 2 2 2 2 1 2 2 2 2 2 2 2 2 2 2 2 2 2 2 2 2 2 2 2 2 2 1 2 2 2 2 2 2 2 2 2 1 2 2 2 2 2 1 2 2 2 1 2 2 2 2 2 2 2 2 2 2 2 2 2 2 2 2 2 2 2 2 2 1 2 1 2 2 2 2 2 2 2 2 2 2 2 2 2 2 2 2 2 2 2 2 2 2 2
2 oar3_OAR2_47898436 73.8658 47898436 2 2 1 2 1 2 1 2 1 2 1 2 1 1 1 2 1 2 1 2 2 2 1 2 1 2 2 2 2 2 2 2 1 2 2 2 2 2 1 2 2 2 1 2 2 2 2 2 2 2 1 2 1 2 2 2 2 2 1 1 2 2 1 2 1 2 2 2 1 1 1 1 1 1 2 2 1 2 2 2 2 2 2 2 2 2 1 2 1 2 1 1 2 2 2 2 2 2 2 2 2 2 1 2 2 2 1 2 2 2 1 1 2 2 1 2 2 2 1 2 1 2 2 2 2 2 2 2 2 2 2 2 2 2 1 2 1 2 2 2 1 2 1 2 2 2 2 2 2 2 2 2
2 oar3_OAR2_50089983 75.6423 50089983 1 2 1 2 2 2 2 2 1 2 2 2 1 2 2 2 1 2 2 2 2 2 2 2 1 2 1 2 2 2 1 2 1 2 2 2 2 2 1 1 2 2 2 2 2 2 2 2 1 1 2 2 1 2 2 2 2 2 1 2 1 1 1 2 2 2 1 2 1 2 1 2 1 2 1 1 1 2 1 2 1 2 1 2 2 2 1 1 2 2 1 2 1 2 2 2 1 2 1 2 1 1 2 2 1 2 1 2 1 2 1 1 1 2 2 2 2 2 1 2 2 2 2 2 2 2 1 2 2 2 1 1 1 1 2 2 1 1 2 2 2 2 1 2 1 2 1 2 1 2 2 2
2 oar3_OAR2_50577715 76.0376 50577715 1 1 1 1 1 2 1 2 1 1 1 2 1 2 1 2 1 1 1 2 1 1 1 2 1 2 1 1 1 1 1 1 1 1 1 1 1 1 1 1 1 1 2 2 1 1 1 1 1 1 1 2 1 2 1 1 1 1 1 2 1 1 1 1 1 2 1 1 1 2 1 2 1 2 1 1 1 1 1 1 1 1 1 1 1 1 1 1 1 2 1 1 1 1 1 1 1 1 1 1 1 1 1 1 1 1 1 1 1 1 1 1 1 1 1 2 1 1 1 1 1 1 1 1 1 1 1 2 1 2 1 1 1 1 1 2 1 1 1 1 1 2 1 1 1 1 1 1 1 1 1 1
2 OAR2_54554938.1 76.3899 51012330 1 2 1 2 1 2 1 2 1 2 1 2 1 2 1 2 1 2 1 2 1 2 2 2 1 2 1 2 1 2 1 2 2 2 1 2 1 1 2 2 1 1 2 2 1 2 1 2 1 1 1 2 2 2 2 2 1 2 2 2 2 2 1 1 2 2 1 1 1 2 1 2 1 2 1 2 1 1 1 2 1 2 1 2 1 2 1 2 2 2 1 2 2 2 1 1 1 2 2 2 1 2 2 2 1 2 1 2 2 2 1 2 1 2 2 2 1 1 1 1 2 2 1 2 2 2 2 2 1 1 1 2 1 2 2 2 1 2 1 2 1 2 1 1 2 2 1 2 2 2 2 2
2 oar3_OAR2_52426197 77.5487 52426197 2 2 2 2 2 2 1 2 2 2 2 2 2 2 1 2 1 2 1 2 1 2 2 2 2 2 2 2 2 2 2 2 2 2 2 2 1 1 2 2 1 2 2 2 1 2 2 2 2 2 2 2 2 2 2 2 1 2 2 2 2 2 1 2 2 2 0 0 2 2 2 2 2 2 2 2 2 2 2 2 2 2 1 2 1 2 2 2 2 2 2 2 2 2 1 2 2 2 2 2 2 2 2 2 1 2 2 2 2 2 2 2 2 2 2 2 2 2 2 2 2 2 1 2 2 2 2 2 2 2 2 2 2 2 2 2 2 2 1 2 2 2 2 2 2 2 2 2 2 2 2 2
2 oar3_OAR2_52601096 77.6956 52601096 1 2 0 0 1 2 1 2 1 1 1 2 1 2 1 2 1 1 1 2 1 2 2 2 1 2 1 2 1 2 1 2 1 2 1 2 1 1 1 2 1 1 2 2 1 2 1 2 1 1 1 2 1 2 1 2 1 2 1 2 1 2 1 1 1 2 1 1 1 2 1 2 1 2 1 2 1 1 1 2 1 2 1 2 1 2 1 1 1 2 1 2 2 2 1 2 1 1 1 2 1 2 1 1 1 2 1 2 1 2 1 1 1 2 2 2 1 1 1 1 1 1 1 1 1 2 1 2 1 1 1 1 1 2 1 2 1 1 1 2 1 2 1 1 2 2 1 2 2 2 1 2
2 oar3_OAR2_52601327 77.6958 52601327 1 2 1 2 1 2 1 2 1 1 1 2 1 2 1 2 1 1 1 2 1 2 2 2 1 2 1 2 1 2 1 2 1 2 1 2 1 1 1 2 1 1 2 2 1 2 1 2 1 1 1 2 1 2 1 2 1 2 1 2 1 2 1 1 1 2 1 1 0 0 1 2 1 2 1 2 1 1 1 2 1 2 1 2 1 2 1 1 1 2 1 2 2 2 1 2 1 1 1 2 1 2 1 1 1 2 1 2 1 2 1 1 1 2 2 2 1 1 1 1 1 1 1 1 1 2 1 2 1 1 1 1 1 2 1 2 1 1 1 2 1 2 1 1 2 2 1 2 2 2 1 2
2 oar3_OAR2_52602161 77.6965 52602161 1 2 0 0 1 2 1 2 1 1 1 2 1 2 1 2 1 1 1 2 1 2 2 2 1 2 1 2 1 2 1 2 1 2 1 2 1 1 1 2 1 1 2 2 1 2 1 2 1 1 1 2 1 2 1 2 1 2 1 2 1 2 1 1 1 2 1 1 0 0 1 2 1 2 1 2 1 1 1 2 1 2 1 2 1 2 1 1 1 2 1 2 2 2 1 2 1 1 1 2 1 2 1 1 1 2 1 2 1 2 1 1 1 2 2 2 1 1 1 1 1 1 1 1 1 2 1 2 1 1 1 1 1 2 1 2 1 1 1 2 1 2 1 1 2 2 1 2 2 2 1 2
2 oar3_OAR2_52603556 77.6977 52603556 1 2 1 2 1 2 1 2 1 1 1 2 1 2 1 2 1 1 1 2 1 2 2 2 1 2 1 2 1 2 1 2 1 2 1 2 1 1 1 2 1 1 2 2 1 2 1 2 1 1 1 2 1 2 1 2 1 2 1 2 1 2 1 1 1 2 1 1 1 2 1 2 1 2 1 2 1 1 1 2 1 2 1 2 1 2 1 1 1 2 1 2 2 2 1 2 1 1 1 2 1 2 1 1 1 2 1 2 1 2 1 1 1 2 2 2 1 1 1 1 1 1 1 1 1 2 1 2 1 1 1 1 1 2 1 2 1 1 1 2 1 2 1 1 2 2 1 2 2 2 1 2
2 oar3_OAR2_52603918 77.698 52603918 1 2 1 2 1 2 1 2 1 1 1 2 1 2 1 2 1 1 1 2 1 2 2 2 1 2 1 2 1 2 1 2 1 2 1 2 1 1 1 2 1 1 2 2 1 2 1 2 1 1 1 2 1 2 1 2 1 2 1 2 1 2 1 1 1 2 1 1 1 2 1 2 1 2 1 2 1 1 1 2 1 2 1 2 1 2 1 1 1 2 1 2 2 2 1 2 1 1 1 2 1 2 1 1 1 2 1 2 1 2 1 1 1 2 2 2 1 1 1 1 1 1 1 1 1 2 1 2 1 1 1 1 1 2 1 2 1 1 1 2 1 2 1 1 2 2 1 2 2 2 1 2
2 oar3_OAR2_52605154 77.699 52605154 1 2 0 0 1 2 1 2 1 1 1 2 1 2 1 2 1 1 1 2 1 2 2 2 1 2 1 2 1 2 1 2 1 2 1 2 1 1 1 2 1 1 2 2 1 2 1 2 1 1 1 2 1 2 1 2 1 2 1 2 1 2 1 1 1 2 1 1 0 0 1 2 1 2 1 2 1 1 1 2 1 2 1 2 0 0 1 1 1 2 1 2 2 2 1 2 1 1 1 2 1 2 1 1 1 2 1 2 1 2 1 1 1 2 2 2 1 1 1 1 1 1 1 1 1 2 1 2 1 1 1 1 1 2 1 2 1 1 1 2 1 2 1 1 2 2 1 2 2 2 1 2
2 oar3_OAR2_52609256 77.7025 52609256 1 2 1 2 1 2 1 2 1 1 1 2 1 2 1 2 1 1 1 2 1 2 2 2 1 2 1 2 1 2 1 2 1 2 1 2 1 1 1 2 1 1 2 2 1 2 1 2 1 1 1 2 1 2 1 2 1 2 1 2 1 2 1 1 1 2 1 1 1 2 1 2 1 2 1 2 1 1 1 2 1 2 1 2 1 2 1 1 1 2 1 2 2 2 1 2 1 1 1 2 1 2 1 1 1 2 1 2 1 2 1 1 1 2 2 2 1 1 1 1 1 1 1 1 1 2 1 2 1 1 1 1 1 2 1 2 1 1 1 2 1 2 1 1 2 2 0 0 2 2 1 2
2 oar3_OAR2_52820932 77.8803 52820932 2 2 0 0 2 2 2 2 1 2 2 2 0 0 2 2 2 2 2 2 2 2 2 2 1 2 2 2 2 2 1 2 1 2 2 2 2 2 2 2 2 2 2 2 2 2 2 2 1 1 2 2 2 2 2 2 2 2 2 2 2 2 1 2 2 2 1 2 0 0 1 2 0 0 1 2 1 2 1 2 1 2 2 2 2 2 0 0 2 2 0 0 2 2 2 2 2 2 2 2 1 2 2 2 2 2 2 2 2 2 1 2 1 2 0 0 2 2 1 2 2 2 2 2 2 2 2 2 1 2 0 0 1 2 2 2 1 2 2 2 2 2 1 2 2 2 2 2 2 2 2 2
2 oar3_OAR2_53870751 78.36 53870751 1 2 2 2 1 2 1 2 1 2 1 2 1 2 1 2 2 2 1 2 2 2 1 2 1 2 1 2 1 2 1 2 2 2 1 2 2 2 1 2 2 2 1 2 2 2 2 2 2 2 1 2 1 2 1 1 2 2 1 2 1 2 2 2 1 2 2 2 1 2 1 2 1 2 1 2 2 2 1 2 1 2 1 2 1 2 2 2 1 1 1 2 1 1 1 2 2 2 1 1 1 2 1 1 1 2 1 1 1 1 2 2 1 2 1 2 2 2 2 2 1 2 1 2 1 2 1 2 2 2 2 2 1 2 1 1 2 2 1 2 1 2 2 2 1 2 1 2 1 2 1 2
2 oar3_OAR2_55029094 78.7534 55029094 2 2 1 2 2 2 2 2 1 1 2 2 1 2 2 2 2 2 2 2 2 2 2 2 1 2 2 2 2 2 1 2 1 2 2 2 2 2 2 2 2 2 2 2 2 2 2 2 1 1 2 2 1 2 1 2 2 2 2 2 2 2 1 2 1 2 1 2 1 2 1 2 1 2 1 2 1 2 1 2 1 2 2 2 2 2 1 2 1 2 1 2 2 2 2 2 2 2 1 2 1 2 1 1 2 2 1 2 1 2 1 2 1 2 2 2 2 2 1 2 1 2 1 2 1 2 2 2 2 2 1 2 1 2 1 2 1 2 2 2 2 2 1 2 2 2 2 2 2 2 1 2
2 oar3_OAR2_55313335 78.9927 55313335 2 2 2 2 2 2 2 2 2 2 2 2 2 2 2 2 2 2 2 2 2 2 2 2 2 2 2 2 1 2 1 2 2 2 1 2 2 2 2 2 2 2 2 2 2 2 2 2 2 2 2 2 2 2 1 2 2 2 2 2 2 2 2 2 2 2 2 2 2 2 2 2 2 2 2 2 2 2 1 2 1 2 2 2 1 2 2 2 2 2 1 2 1 2 2 2 2 2 2 2 2 2 2 2 2 2 2 2 2 2 2 2 1 2 1 2 2 2 2 2 2 2 2 2 2 2 2 2 2 2 2 2 2 2 2 2 2 2 1 2 2 2 2 2 2 2 2 2 2 2 2 2
2 oar3_OAR2_55595538 79.2304 55595538 1 1 1 2 1 1 1 2 1 1 1 1 1 1 1 2 1 2 1 2 2 2 1 2 1 1 1 1 1 1 1 1 1 1 1 1 2 2 1 1 1 2 1 2 2 2 1 2 1 1 1 1 2 2 1 1 2 2 1 1 1 2 1 2 1 1 1 2 1 1 1 1 1 1 1 1 1 1 1 1 1 1 1 2 1 2 1 2 1 1 1 1 1 1 1 2 1 2 1 1 1 1 1 1 1 2 1 1 1 1 1 1 1 1 1 1 1 1 1 1 1 1 1 2 1 2 1 2 1 1 1 2 1 1 1 1 1 2 1 2 1 1 1 1 1 2 1 1 1 2 1 2
2 oar3_OAR2_56058344 79.6201 56058344 1 2 2 2 2 2 2 2 2 2 2 2 2 2 2 2 2 2 2 2 2 2 2 2 2 2 1 2 2 2 2 2 2 2 2 2 2 2 1 2 2 2 2 2 2 2 2 2 2 2 2 2 2 2 2 2 2 2 2 2 2 2 2 2 2 2 2 2 2 2 2 2 2 2 1 2 2 2 2 2 2 2 2 2 2 2 2 2 2 2 2 2 1 2 2 2 2 2 1 2 2 2 2 2 2 2 2 2 2 2 2 2 2 2 1 2 2 2 2 2 2 2 2 2 2 2 1 2 2 2 2 2 2 2 2 2 2 2 2 2 1 2 2 2 1 2 2 2 1 2 2 2
2 oar3_OAR2_56405686 79.9126 56405686 1 2 2 2 1 2 2 2 2 2 1 2 2 2 2 2 1 2 2 2 2 2 2 2 2 2 1 2 1 2 2 2 1 2 1 2 2 2 1 2 1 2 1 1 2 2 1 2 2 2 1 2 1 1 2 2 2 2 1 2 1 2 2 2 2 2 2 2 2 2 2 2 2 2 2 2 1 2 2 2 2 2 2 2 2 2 2 2 2 2 2 2 2 2 1 2 1 2 2 2 1 2 2 2 1 2 2 2 1 2 1 2 2 2 2 2 1 1 1 2 1 2 2 2 2 2 2 2 1 1 2 2 2 2 2 2 2 2 2 2 1 2 1 2 2 2 1 1 2 2 2 2
2 oar3_OAR2_56960717 80.38 56960717 2 2 1 2 2 2 2 2 1 1 2 2 1 2 1 2 1 2 1 2 1 1 1 2 2 2 2 2 2 2 1 2 1 1 2 2 1 2 1 2 1 2 2 2 1 1 1 2 1 2 2 2 2 2 1 2 1 1 1 2 2 2 1 1 1 2 2 2 1 2 1 2 1 2 2 2 1 2 2 2 1 2 2 2 1 2 2 2 1 2 2 2 2 2 1 2 2 2 1 2 1 2 1 1 1 2 1 2 1 2 1 2 1 2 2 2 2 2 1 2 1 2 1 2 1 1 2 2 2 2 1 2 1 2 1 2 1 2 2 2 2 2 1 1 1 2 2 2 1 2 1 1
2 oar3_OAR2_56962401 80.3814 56962401 2 2 1 2 2 2 2 2 1 1 2 2 1 2 1 2 1 2 1 2 1 1 1 2 2 2 2 2 2 2 1 2 1 1 2 2 1 2 1 2 1 2 2 2 1 1 1 2 1 2 2 2 2 2 1 2 1 1 1 2 2 2 1 1 1 2 2 2 1 2 1 2 1 2 2 2 1 2 2 2 1 2 2 2 1 2 2 2 1 2 2 2 2 2 1 2 2 2 1 2 1 2 1 1 1 2 1 2 1 2 1 2 1 2 2 2 2 2 1 2 1 2 1 2 1 1 2 2 2 2 1 2 1 2 1 2 1 2 2 2 2 2 1 1 1 2 2 2 1 2 1 1
2 oar3_OAR2_57264956 80.6362 57264956 2 2 2 2 2 2 2 2 2 2 1 2 2 2 2 2 2 2 2 2 2 2 2 2 2 2 2 2 1 2 2 2 2 2 1 2 2 2 2 2 2 2 1 2 2 2 2 2 2 2 2 2 1 2 2 2 2 2 2 2 1 2 2 2 2 2 2 2 1 2 2 2 2 2 2 2 2 2 2 2 2 2 2 2 2 2 2 2 2 2 2 2 2 2 1 2 2 2 2 2 1 2 2 2 2 2 2 2 1 2 2 2 2 2 2 2 1 2 2 2 2 2 2 2 2 2 2 2 1 2 2 2 2 2 2 2 2 2 2 2 1 2 2 2 2 2 1 2 2 2 2 2
2 OAR2_62121783.1 81.1511 57756898 2 2 2 2 2 2 1 2 2 2 2 2 2 2 1 2 1 1 1 2 1 2 2 2 2 2 2 2 2 2 2 2 1 2 2 2 1 1 2 2 1 2 1 2 1 2 2 2 2 2 2 2 2 2 2 2 1 2 1 2 2 2 1 2 2 2 1 2 2 2 2 2 2 2 2 2 2 2 2 2 2 2 1 2 1 2 2 2 2 2 2 2 2 2 1 2 2 2 2 2 2 2 2 2 1 2 2 2 2 2 1 2 2 2 2 2 2 2 2 2 2 2 2 2 2 2 2 2 2 2 2 2 2 2 2 2 2 2 1 2 2 2 2 2 2 2 2 2 2 2 2 2
2 oar3_OAR2_58007680 81.443 58007680 1 2 1 1 1 2 2 2 2 2 2 2 2 2 2 2 2 2 2 2 2 2 2 2 2 2 1 2 2 2 2 2 2 2 2 2 2 2 2 2 1 2 1 2 1 2 1 1 2 2 1 2 1 2 2 2 2 2 2 2 2 2 2 2 2 2 2 2 2 2 2 2 2 2 2 2 2 2 2 2 2 2 2 2 2 2 2 2 2 2 2 2 2 2 2 2 1 2 2 2 2 2 2 2 1 2 2 2 2 2 2 2 2 2 1 2 1 2 1 2 2 2 2 2 2 2 1 2 1 2 2 2 2 2 1 2 2 2 2 2 1 2 2 2 2 2 1 2 2 2 1 2
2 oar3_OAR2_58104010 81.7 58104010 2 2 2 2 2 2 1 2 2 2 2 2 2 2 1 2 1 1 1 2 1 2 1 2 2 2 1 2 1 2 1 2 1 2 1 2 1 1 2 2 1 2 2 2 1 2 2 2 1 2 2 2 1 2 1 2 1 1 1 2 2 2 1 2 2 2 1 1 2 2 2 2 2 2 2 2 1 2 1 1 1 2 1 2 1 1 1 2 2 2 1 1 1 2 1 2 1 2 2 2 2 2 2 2 1 2 2 2 2 2 1 1 1 2 1 2 2 2 2 2 2 2 2 2 1 2 1 2 2 2 1 2 2 2 2 2 1 2 1 1 2 2 2 2 1 2 2 2 1 2 2 2
2 s43380.1 81.7 58198123 1 2 2 2 1 2 1 2 2 2 1 1 1 2 1 2 2 2 1 2 2 2 1 1 1 1 1 2 1 1 1 2 2 2 1 1 2 2 1 1 2 2 2 2 2 2 2 2 1 2 2 2 2 2 1 2 1 2 1 2 1 2 2 2 2 2 1 2 1 2 2 2 1 2 1 1 1 2 1 1 1 2 2 2 1 2 1 2 1 2 1 1 1 1 2 2 1 2 1 2 1 2 2 2 2 2 2 2 1 2 1 2 1 2 1 2 1 2 2 2 1 2 2 2 1 2 1 2 1 2 1 2 2 2 2 2 1 2 1 2 1 2 2 2 1 1 1 2 1 1 2 2
2 oar3_OAR2_59344165 82.33 59344165 2 2 2 2 2 2 2 2 1 1 2 2 1 2 2 2 2 2 2 2 1 2 2 2 2 2 2 2 2 2 1 2 1 2 2 2 2 2 2 2 2 2 2 2 2 2 2 2 1 2 2 2 2 2 1 2 2 2 2 2 2 2 1 2 1 1 2 2 1 2 1 2 1 2 2 2 1 2 2 2 1 2 2 2 2 2 2 2 2 2 2 2 2 2 2 2 2 2 1 2 1 2 1 1 2 2 1 2 2 2 2 2 1 2 2 2 2 2 1 2 1 2 1 2 1 2 2 2 2 2 1 2 1 2 2 2 1 2 2 2 2 2 1 1 2 2 2 2 2 2 1 2
2 oar3_OAR2_59408384 82.3517 59408384 2 2 2 2 2 2 2 2 2 2 2 2 2 2 2 2 2 2 2 2 2 2 2 2 2 2 1 2 2 2 2 2 2 2 2 2 2 2 2 2 2 2 2 2 2 2 1 2 2 2 1 2 2 2 2 2 2 2 2 2 2 2 2 2 2 2 2 2 2 2 2 2 2 2 2 2 2 2 2 2 2 2 2 2 2 2 2 2 2 2 2 2 2 2 2 2 2 2 2 2 2 2 2 2 2 2 2 2 2 2 2 2 2 2 1 2 1 2 1 2 2 2 2 2 2 2 1 2 2 2 2 2 2 2 1 2 2 2 2 2 1 2 2 2 2 2 1 2 2 2 2 2
2 oar3_OAR2_59553925 82.425 59553925 1 2 1 2 1 2 2 2 2 2 2 2 2 2 2 2 2 2 2 2 2 2 2 2 2 2 1 2 1 2 1 2 1 2 2 2 2 2 2 2 1 2 1 2 1 2 1 1 2 2 1 2 2 2 1 2 2 2 2 2 2 2 2 2 2 2 2 2 2 2 2 2 2 2 2 2 2 2 1 2 2 2 2 2 1 2 2 2 2 2 1 2 1 2 2 2 1 2 2 2 2 2 2 2 1 2 2 2 2 2 2 2 1 2 1 1 1 2 1 2 2 2 2 2 2 2 1 2 2 2 2 2 2 2 1 2 2 2 1 2 1 2 2 2 2 2 1 2 2 2 1 2
2 OAR2_64205589.1 82.5173 59737174 1 1 1 1 1 2 1 2 2 2 2 2 2 2 2 2 1 2 2 2 2 2 2 2 1 2 1 1 1 2 1 2 1 2 2 2 2 2 1 2 1 2 1 1 1 2 1 1 1 2 1 1 2 2 1 2 2 2 1 2 2 2 2 2 1 2 1 2 2 2 1 2 2 2 1 1 1 2 1 1 1 2 1 2 1 2 1 2 1 2 1 1 1 1 2 2 1 1 1 2 2 2 2 2 1 2 1 2 1 2 1 1 1 2 1 1 1 2 1 2 2 2 1 2 2 2 1 1 2 2 1 2 1 2 1 1 1 2 1 2 1 2 2 2 1 2 1 2 0 0 1 2
2 oar3_OAR2_62354278 84.3261 62354278 1 2 1 2 1 2 2 2 1 2 2 2 2 2 2 2 1 2 2 2 2 2 2 2 2 2 2 2 1 2 1 2 2 2 2 2 1 2 2 2 1 2 2 2 1 2 2 2 2 2 2 2 2 2 1 2 2 2 2 2 2 2 2 2 1 2 1 2 2 2 2 2 2 2 2 2 1 2 1 2 2 2 1 2 1 1 2 2 2 2 1 2 1 2 2 2 1 2 2 2 2 2 2 2 1 2 2 2 2 2 2 2 1 2 1 2 2 2 2 2 2 2 2 2 2 2 2 2 2 2 2 2 2 2 2 2 2 2 1 1 2 2 2 2 2 2 2 2 2 2 2 2
2 oar3_OAR2_63249648 84.7272 63249648 2 2 2 2 1 2 1 2 2 2 1 1 1 2 1 2 2 2 1 2 2 2 1 2 1 2 2 2 1 2 1 2 1 1 1 1 2 2 1 2 2 2 2 2 2 2 2 2 1 2 2 2 2 2 2 2 2 2 1 2 1 2 2 2 2 2 2 2 1 1 2 2 1 2 1 2 2 2 2 2 1 2 2 2 2 2 2 2 1 2 2 2 2 2 2 2 2 2 2 2 1 1 2 2 2 2 2 2 1 2 2 2 1 2 2 2 1 2 2 2 1 2 1 2 1 2 2 2 1 2 1 2 1 2 2 2 1 2 2 2 1 2 1 2 2 2 1 2 1 2 2 2
2 oar3_OAR2_63406327 84.749 63406327 2 2 1 2 2 2 1 2 2 2 2 2 2 2 1 2 1 2 2 2 1 2 2 2 1 2 1 2 2 2 2 2 2 2 2 2 1 2 2 2 1 2 2 2 1 2 1 1 1 2 1 1 1 2 2 2 1 1 1 2 2 2 1 2 1 2 1 2 2 2 1 2 2 2 2 2 2 2 1 2 1 2 1 2 2 2 2 2 2 2 1 2 2 2 1 2 2 2 2 2 2 2 2 2 1 2 1 2 2 2 1 1 2 2 1 2 1 2 1 2 2 2 1 2 2 2 1 2 2 2 2 2 1 2 1 2 2 2 2 2 1 2 2 2 2 2 1 2 2 2 1 2
2 DU284928_203.1 84.8569 64180531 1 2 2 2 2 2 2 2 2 2 2 2 2 2 2 2 2 2 2 2 2 2 2 2 2 2 1 2 2 2 2 2 2 2 2 2 2 2 1 2 2 2 2 2 2 2 2 2 2 2 2 2 2 2 2 2 2 2 2 2 2 2 2 2 2 2 2 2 2 2 2 2 2 2 1 2 2 2 2 2 2 2 2 2 2 2 1 2 2 2 2 2 1 2 1 2 1 2 1 2 2 2 2 2 2 2 2 2 2 2 2 2 2 2 2 2 2 2 2 2 2 2 2 2 2 2 1 2 2 2 1 2 2 2 2 2 1 2 2 2 2 2 2 2 1 2 2 2 1 2 2 2
2 OAR2_69370595.1 85.855 64886088 1 2 1 2 2 2 1 2 2 2 2 2 2 2 1 2 2 2 2 2 1 2 2 2 1 2 1 1 2 2 2 2 2 2 2 2 1 2 1 2 1 2 2 2 1 2 1 1 1 2 1 1 1 2 2 2 1 1 2 2 2 2 1 2 1 2 1 2 2 2 1 2 2 2 1 2 2 2 1 2 1 2 2 2 2 2 1 2 2 2 1 2 1 2 1 1 1 2 1 2 2 2 2 2 1 2 2 2 2 2 1 2 2 2 1 2 1 2 1 2 2 2 1 2 2 2 1 1 2 2 1 2 2 2 1 2 1 2 2 2 1 2 2 2 1 2 1 2 1 2 1 2
2 oar3_OAR2_65644875 87.3865 65644875 1 2 2 2 2 2 2 2 2 2 2 2 2 2 2 2 2 2 1 2 2 2 1 2 2 2 2 2 2 2 2 2 2 2 2 2 2 2 1 2 2 2 2 2 2 2 2 2 2 2 2 2 2 2 2 2 2 2 2 2 1 2 2 2 2 2 2 2 2 2 2 2 2 2 1 2 2 2 2 2 2 2 2 2 2 2 1 2 2 2 2 2 1 2 2 2 2 2 1 2 2 2 2 2 2 2 2 2 2 2 2 2 2 2 2 2 2 2 2 2 2 2 2 2 2 2 1 2 1 2 2 2 2 2 2 2 2 2 2 2 2 2 2 2 1 1 2 2 1 2 2 2
2 oar3_OAR2_66518893 88.1914 66518893 2 2 2 2 2 2 2 2 2 2 2 2 2 2 1 2 2 2 2 2 2 2 2 2 1 2 2 2 2 2 2 2 2 2 2 2 1 2 2 2 1 2 2 2 2 2 2 2 2 2 1 2 1 2 2 2 1 1 2 2 2 2 1 2 2 2 2 2 2 2 1 2 2 2 2 2 2 2 2 2 1 2 2 2 2 2 2 2 2 2 2 2 0 0 1 2 2 2 2 2 2 2 2 2 1 2 2 2 2 2 2 2 1 2 2 2 2 2 2 2 0 0 2 2 2 2 2 2 2 2 2 2 2 2 2 2 2 2 2 2 2 2 2 2 2 2 2 2 2 2 2 2
2 oar3_OAR2_66794331 89.1916 66794331 2 2 2 2 2 2 2 2 2 2 2 2 1 2 2 2 2 2 2 2 2 2 2 2 2 2 2 2 1 2 1 2 2 2 2 2 2 2 2 2 2 2 1 2 2 2 2 2 2 2 2 2 2 2 1 2 2 2 2 2 2 2 1 2 2 2 2 2 2 2 1 2 1 2 2 2 1 2 1 2 2 2 2 2 1 2 2 2 2 2 1 2 2 2 2 2 2 2 2 2 2 2 2 2 2 2 1 2 2 2 2 2 2 2 1 2 2 2 1 2 2 2 2 2 2 2 2 2 2 2 2 2 2 2 2 2 2 2 1 2 2 2 2 2 2 2 2 2 2 2 2 2
2 oar3_OAR2_67188631 89.24 67188631 2 2 1 2 2 2 2 2 2 2 2 2 1 2 2 2 2 2 2 2 2 2 1 2 2 2 1 2 1 2 1 2 2 2 2 2 2 2 2 2 2 2 1 2 1 2 1 2 2 2 2 2 2 2 1 2 2 2 2 2 2 2 1 2 2 2 2 2 2 2 1 2 1 2 2 2 1 2 1 2 2 2 2 2 1 2 1 2 2 2 1 2 2 2 1 2 1 2 2 2 2 2 2 2 2 2 1 2 2 2 2 2 2 2 1 2 2 2 1 2 2 2 2 2 2 2 2 2 2 2 1 2 2 2 2 2 1 2 1 2 2 2 1 2 2 2 2 2 2 2 1 2
2 oar3_OAR2_67367120 89.6105 67367120 1 2 2 2 2 2 2 2 2 2 2 2 2 2 2 2 2 2 1 2 2 2 2 2 2 2 2 2 2 2 2 2 2 2 2 2 2 2 1 2 2 2 2 2 2 2 2 2 2 2 2 2 2 2 2 2 2 2 2 2 1 2 2 2 2 2 2 2 2 2 2 2 2 2 1 2 2 2 2 2 2 2 1 2 2 2 1 2 2 2 2 2 1 2 2 2 2 2 1 2 2 2 2 2 2 2 1 2 2 2 2 2 2 2 2 2 2 2 2 2 2 2 2 2 2 2 1 2 1 2 2 2 1 2 2 2 2 2 2 2 2 2 2 2 1 1 2 2 1 2 2 2
2 oar3_OAR2_67768806 90.5351 67768806 1 1 1 1 1 2 1 2 1 1 2 2 2 2 2 2 1 1 2 2 1 1 1 2 2 2 1 1 2 2 1 2 1 1 2 2 1 2 1 2 1 2 1 2 1 2 1 1 1 1 1 1 1 2 1 2 2 2 1 2 2 2 2 2 1 1 1 1 1 2 2 2 2 2 1 2 1 2 1 2 1 2 1 2 1 2 1 2 1 2 1 2 1 1 1 2 1 1 1 1 1 2 1 1 1 2 2 2 1 2 1 1 1 1 1 2 1 2 1 2 1 2 1 1 1 1 1 1 2 2 1 1 1 2 1 1 1 1 1 2 1 2 1 2 1 2 1 2 1 1 1 1
2 oar3_OAR2_67794526 90.6016 67794526 1 1 1 1 1 2 1 2 1 1 2 2 2 2 2 2 1 1 2 2 1 1 1 2 2 2 1 1 2 2 1 2 1 1 2 2 1 2 1 2 1 2 1 2 1 2 1 1 1 1 1 1 1 2 1 2 2 2 1 2 2 2 2 2 1 1 1 1 1 2 2 2 2 2 1 2 1 2 1 2 1 2 1 2 1 2 1 2 1 2 1 2 1 1 1 2 1 1 1 1 1 2 1 1 1 2 2 2 1 2 1 1 1 1 1 2 1 2 1 2 1 2 1 1 1 1 1 1 2 2 1 1 1 2 1 1 1 1 1 2 1 2 1 2 1 2 1 2 1 1 1 1
2 oar3_OAR2_67893743 90.8583 67893743 2 2 2 2 2 2 2 2 2 2 2 2 2 2 2 2 2 2 1 2 2 2 2 2 1 2 2 2 2 2 2 2 2 2 2 2 2 2 2 2 2 2 2 2 2 2 2 2 2 2 2 2 2 2 2 2 2 2 2 2 1 2 2 2 2 2 2 2 2 2 2 2 2 2 2 2 2 2 2 2 2 2 1 2 2 2 1 2 2 2 2 2 2 2 2 2 2 2 2 2 2 2 2 2 2 2 1 2 2 2 2 2 2 2 2 2 2 2 2 2 2 2 2 2 2 2 2 2 1 2 2 2 1 2 2 2 2 2 2 2 2 2 2 2 1 2 2 2 2 2 2 2
2 oar3_OAR2_67910782 90.9024 67910782 1 2 1 2 2 2 2 2 1 1 2 2 2 2 2 2 1 2 1 2 1 1 2 2 1 2 1 2 2 2 2 2 2 2 2 2 2 2 1 2 2 2 1 2 1 2 1 2 2 2 1 2 1 2 1 2 2 2 2 2 1 2 2 2 1 2 1 2 2 2 2 2 2 2 1 2 2 2 2 2 2 2 1 2 1 2 1 1 1 2 2 2 1 2 1 2 1 2 1 2 2 2 1 1 2 2 1 2 1 2 2 2 2 2 2 2 2 2 2 2 1 2 2 2 1 2 1 2 1 2 1 2 1 2 1 2 1 2 1 2 2 2 1 2 1 1 2 2 1 2 1 2
2 oar3_OAR2_68119796 91.252 68119796 1 2 2 2 2 2 2 2 1 1 2 2 2 2 2 2 1 2 2 2 1 1 2 2 2 2 2 2 2 2 1 2 1 1 2 2 2 2 1 2 2 2 1 2 2 2 2 2 1 2 1 2 1 2 1 2 2 2 2 2 2 2 2 2 1 2 1 2 1 2 2 2 2 2 1 2 2 2 2 2 1 2 2 2 1 2 1 2 1 2 2 2 1 2 2 2 2 2 1 1 1 2 1 1 2 2 2 2 1 2 2 2 1 2 2 2 2 2 2 2 1 1 1 2 1 1 1 2 2 2 2 2 2 2 1 2 1 2 1 2 2 2 2 2 1 2 2 2 1 1 1 2
2 oar3_OAR2_68850552 91.8411 68850552 2 2 0 0 1 2 1 2 2 2 1 1 1 1 1 1 1 1 1 2 1 2 1 2 1 2 1 2 1 1 1 2 2 2 1 1 1 1 1 2 1 1 2 2 1 1 1 2 2 2 2 2 2 2 1 1 0 0 1 1 1 2 1 1 2 2 1 2 1 2 1 1 1 1 0 0 1 1 1 2 1 2 1 2 1 2 2 2 0 0 1 2 2 2 1 1 1 1 2 2 1 2 1 2 1 1 1 2 1 2 1 2 2 2 0 0 0 0 1 2 2 2 2 2 2 2 2 2 1 2 1 1 1 2 2 2 1 2 1 1 1 2 1 1 2 2 1 2 2 2 1 2
2 oar3_OAR2_69194444 92.1183 69194444 1 2 1 2 1 1 1 1 1 1 1 1 1 2 1 1 1 2 1 2 1 1 1 1 1 1 1 2 1 2 2 2 2 2 1 1 1 2 1 2 1 2 2 2 1 1 1 2 1 2 2 2 2 2 1 2 1 1 1 2 1 2 1 2 1 1 1 1 1 2 1 2 1 2 1 2 2 2 1 2 1 2 1 2 1 2 2 2 1 1 1 2 2 2 1 1 1 2 2 2 1 2 1 1 1 2 2 2 1 1 1 2 2 2 1 2 1 2 2 2 1 2 1 2 1 2 1 2 1 2 1 2 2 2 1 2 1 2 1 2 1 1 1 1 2 2 1 2 2 2 1 2
2 oar3_OAR2_70124254 92.86 70124254 1 2 2 2 2 2 1 2 2 2 2 2 1 2 1 2 1 2 2 2 1 2 2 2 1 2 1 2 1 2 1 1 1 1 1 2 1 2 1 2 1 2 1 2 1 2 1 2 1 1 1 1 2 2 1 1 1 1 2 2 2 2 1 1 1 2 1 1 1 2 1 1 1 2 1 2 1 2 1 1 1 1 1 2 1 2 1 2 2 2 1 1 1 2 1 2 2 2 1 1 1 2 1 2 1 2 1 2 2 2 1 2 1 2 1 1 1 2 1 1 1 2 1 2 1 2 1 1 1 2 1 2 2 2 1 2 1 2 1 1 1 2 1 2 1 2 1 2 1 1 1 2
2 oar3_OAR2_70883895 93.9031 70883895 0 0 2 2 1 2 1 1 2 2 1 1 1 2 1 1 1 2 1 2 1 2 1 2 1 2 2 2 1 2 2 2 2 2 0 0 1 2 1 1 1 2 2 2 2 2 2 2 1 2 1 2 2 2 1 2 1 1 1 2 1 2 1 2 1 2 1 1 0 0 1 2 1 2 1 1 2 2 1 2 2 2 1 2 2 2 1 2 1 2 1 2 1 2 1 2 2 2 1 2 1 2 1 2 1 2 2 2 1 2 1 2 1 2 1 2 1 2 2 2 2 2 2 2 2 2 1 1 1 2 2 2 2 2 2 2 2 2 1 2 1 1 2 2 1 2 1 2 1 2 2 2
2 oar3_OAR2_72222211 97.1801 72222211 2 2 1 2 2 2 2 2 2 2 1 2 2 2 2 2 2 2 1 2 2 2 1 2 2 2 1 2 2 2 2 2 1 2 2 2 2 2 2 2 1 2 2 2 1 1 1 1 2 2 1 2 2 2 2 2 2 2 2 2 1 2 2 2 2 2 2 2 2 2 2 2 2 2 2 2 2 2 2 2 2 2 2 2 2 2 1 2 1 2 2 2 2 2 1 2 1 2 2 2 2 2 2 2 2 2 1 2 1 2 2 2 2 2 2 2 1 2 1 2 1 2 2 2 2 2 2 2 2 2 2 2 1 2 1 1 2 2 2 2 2 2 1 1 1 2 1 2 2 2 2 2
2 oar3_OAR2_73457473 97.6848 73457473 1 2 1 1 2 2 1 2 2 2 1 2 2 2 1 2 1 2 1 2 1 2 2 2 2 2 2 2 1 1 1 2 2 2 1 2 1 1 1 2 1 1 1 1 1 2 1 2 1 2 1 2 2 2 1 2 1 1 2 2 1 2 1 2 1 2 1 1 2 2 1 2 2 2 1 2 1 2 1 2 1 2 1 1 1 2 1 1 2 2 1 1 1 1 1 1 1 2 1 2 2 2 1 2 1 2 1 1 2 2 1 2 1 2 1 1 2 2 2 2 2 2 1 2 2 2 1 1 2 2 2 2 1 1 2 2 2 2 1 1 1 2 1 2 1 1 2 2 1 2 2 2
2 oar3_OAR2_73520826 97.7688 73520826 1 2 2 2 2 2 1 2 2 2 1 2 2 2 2 2 2 2 2 2 2 2 2 2 2 2 2 2 1 2 1 2 2 2 2 2 2 2 1 2 2 2 1 2 2 2 2 2 1 2 1 2 2 2 2 2 2 2 2 2 1 2 2 2 1 2 1 2 2 2 2 2 2 2 1 2 2 2 1 2 2 2 1 2 2 2 1 2 2 2 1 2 1 2 2 2 2 2 1 2 2 2 2 2 2 2 1 2 2 2 1 2 1 2 1 2 2 2 2 2 2 2 2 2 2 2 1 1 2 2 2 2 1 2 2 2 2 2 2 2 1 2 2 2 1 2 2 2 1 2 2 2
2 oar3_OAR2_74217134 98.6923 74217134 1 1 1 2 1 1 1 1 1 1 1 2 1 1 1 1 1 1 1 2 1 1 1 2 1 2 1 2 1 2 1 1 1 1 1 2 1 1 1 1 1 1 2 2 2 2 2 2 1 1 1 2 2 2 2 2 1 1 1 1 1 1 1 1 1 1 1 1 1 1 1 1 1 1 1 1 1 1 1 1 1 1 1 1 1 2 1 2 1 2 1 2 1 2 1 2 1 1 1 1 1 1 1 1 1 2 1 2 1 2 1 1 1 1 1 2 1 2 1 2 1 2 1 1 1 1 1 1 1 1 1 1 1 1 2 2 1 1 1 2 1 1 1 2 1 2 1 2 1 1 1 1
2 oar3_OAR2_78152041 102.325 78152041 2 2 1 2 2 2 2 2 2 2 1 2 2 2 1 2 2 2 1 2 1 2 2 2 1 2 2 2 1 2 2 2 2 2 2 2 1 2 2 2 1 2 2 2 1 2 1 2 2 2 2 2 1 2 2 2 1 1 2 2 1 2 1 2 1 2 1 2 2 2 1 2 2 2 2 2 2 2 2 2 2 2 1 2 2 2 1 2 2 2 1 2 2 2 1 1 2 2 2 2 2 2 1 2 1 2 1 2 1 2 2 2 1 2 1 2 2 2 2 2 2 2 2 2 2 2 1 2 2 2 2 2 1 2 2 2 2 2 1 2 1 2 2 2 1 2 2 2 2 2 2 2
2 oar3_OAR2_78847653 102.576 78847653 2 2 0 0 2 2 1 1 2 2 2 2 2 2 1 2 2 2 1 2 2 2 1 2 1 2 1 2 2 2 1 2 2 2 2 2 2 2 2 2 2 2 2 2 1 2 1 2 1 2 2 2 2 2 2 2 0 0 1 2 2 2 1 2 2 2 1 2 0 0 1 2 1 2 2 2 1 2 1 2 2 2 2 2 2 2 1 2 2 2 2 2 2 2 1 2 1 2 2 2 2 2 2 2 2 2 2 2 2 2 1 2 2 2 2 2 2 2 1 2 2 2 2 2 2 2 2 2 2 2 1 1 2 2 2 2 1 2 2 2 2 2 1 2 1 2 2 2 2 2 1 2
2 oar3_OAR2_80618926 105.565 80618926 1 2 1 2 1 1 2 2 2 2 1 1 1 1 2 2 2 2 1 2 1 2 1 2 1 2 2 2 1 2 2 2 1 2 1 2 2 2 1 2 2 2 2 2 2 2 2 2 2 2 2 2 2 2 1 2 2 2 2 2 1 1 2 2 1 2 2 2 1 1 2 2 1 2 1 2 2 2 1 2 2 2 1 2 2 2 2 2 1 2 1 2 2 2 2 2 2 2 2 2 1 2 2 2 2 2 1 2 1 2 2 2 1 2 1 2 1 2 2 2 1 2 2 2 1 2 1 2 1 1 2 2 1 2 2 2 2 2 2 2 1 1 2 2 2 2 1 2 1 2 2 2
2 oar3_OAR2_82218788 106.768 82218788 1 2 2 2 1 2 2 2 2 2 2 2 1 2 2 2 2 2 2 2 2 2 2 2 2 2 1 2 2 2 2 2 2 2 2 2 2 2 2 2 1 2 1 1 1 2 1 2 2 2 1 2 2 2 2 2 2 2 2 2 2 2 2 2 2 2 2 2 1 2 2 2 2 2 2 2 2 2 2 2 2 2 2 2 2 2 2 2 1 2 2 2 2 2 2 2 1 2 2 2 1 2 2 2 1 2 2 2 1 2 2 2 2 2 2 2 1 2 1 2 1 2 2 2 1 2 2 2 1 2 2 2 2 2 1 1 2 2 2 2 2 2 1 2 2 2 1 2 1 2 2 2
2 oar3_OAR2_82640544 107.03 82640544 1 2 0 0 1 1 2 2 2 2 2 2 1 1 1 2 2 2 1 1 1 2 2 2 2 2 1 2 1 2 2 2 1 2 1 1 1 2 1 2 1 1 2 2 1 1 1 1 2 2 1 2 1 2 1 2 1 1 2 2 1 2 1 2 2 2 2 2 1 1 1 2 1 2 1 2 1 2 2 2 2 2 2 2 1 2 1 1 1 1 1 2 1 1 1 1 1 2 1 2 1 2 2 2 1 1 1 2 1 2 2 2 2 2 1 2 1 2 1 2 0 0 2 2 1 2 1 2 1 2 2 2 2 2 1 2 2 2 1 1 2 2 1 2 1 1 1 1 1 2 2 2
2 oar3_OAR2_82654373 107.03 82654373 1 2 0 0 1 1 2 2 2 2 2 2 1 1 1 2 2 2 1 1 1 2 2 2 2 2 1 2 1 2 2 2 1 2 1 1 1 2 1 2 1 1 2 2 1 1 1 1 2 2 1 2 1 2 1 2 1 1 2 2 1 2 1 2 2 2 2 2 1 1 1 2 1 2 1 2 1 2 2 2 2 2 2 2 0 0 1 1 1 1 1 2 1 1 1 1 1 2 1 2 1 2 2 2 1 1 1 2 1 2 2 2 2 2 1 2 1 2 1 2 1 2 2 2 1 2 1 2 1 2 2 2 2 2 1 2 2 2 1 1 2 2 1 2 1 1 1 1 1 2 2 2
2 oar3_OAR2_86804798 110.456 86804798 2 2 1 2 2 2 2 2 2 2 1 2 2 2 2 2 1 2 2 2 1 2 2 2 1 2 2 2 1 2 2 2 2 2 2 2 2 2 2 2 2 2 1 2 2 2 2 2 2 2 1 2 2 2 2 2 2 2 2 2 1 1 2 2 1 2 2 2 2 2 1 2 2 2 1 2 2 2 2 2 2 2 1 2 2 2 2 2 2 2 1 2 2 2 2 2 2 2 2 2 2 2 2 2 2 2 1 2 1 2 2 2 1 2 1 2 1 2 2 2 2 2 1 2 2 2 1 2 1 2 2 2 1 2 1 2 2 2 2 2 1 1 2 2 2 2 1 2 2 2 2 2
2 oar3_OAR2_89530188 112.114 89530188 1 2 1 2 1 1 2 2 1 2 1 1 1 1 2 2 2 2 1 1 1 2 1 2 1 2 1 2 1 2 2 2 1 2 1 2 2 2 1 1 2 2 2 2 1 2 1 1 2 2 1 2 1 2 2 2 1 2 2 2 1 2 2 2 1 2 2 2 1 1 2 2 1 2 1 1 2 2 2 2 1 2 1 2 1 2 1 2 1 2 2 2 1 2 1 2 1 2 1 2 2 2 2 2 2 2 2 2 2 2 2 2 2 2 1 2 1 2 1 2 1 2 1 2 1 2 1 1 1 2 1 2 2 2 1 2 1 1 2 2 1 2 1 2 1 1 2 2 1 2 1 2
2 oar3_OAR2_89546706 112.115 89546706 1 2 2 2 1 1 2 2 1 2 1 1 1 2 2 2 2 2 1 1 1 2 1 2 1 2 1 2 1 2 2 2 1 2 1 2 2 2 1 2 2 2 2 2 2 2 1 2 2 2 1 2 1 2 2 2 1 2 2 2 1 2 2 2 1 2 2 2 1 1 2 2 1 2 1 1 2 2 2 2 2 2 1 2 1 2 1 2 1 2 2 2 1 2 2 2 1 2 1 2 2 2 2 2 2 2 2 2 2 2 2 2 2 2 1 2 1 2 1 2 1 2 1 2 1 2 1 1 1 2 1 2 2 2 1 2 1 2 2 2 1 2 0 0 1 2 2 2 1 2 1 2
2 oar3_OAR2_89843175 112.144 89843175 2 2 1 2 2 2 2 2 2 2 2 2 1 2 2 2 2 2 2 2 2 2 2 2 2 2 2 2 2 2 2 2 2 2 2 2 2 2 1 1 2 2 2 2 1 2 1 2 2 2 2 2 2 2 2 2 2 2 2 2 2 2 2 2 2 2 2 2 2 2 2 2 2 2 1 2 2 2 2 2 1 2 2 2 2 2 1 2 2 2 2 2 1 2 1 2 2 2 1 2 2 2 2 2 2 2 2 2 2 2 2 2 2 2 2 2 2 2 2 2 2 2 2 2 2 2 1 2 2 2 1 2 2 2 2 2 1 2 2 2 2 2 2 2 1 2 2 2 2 2 1 2
2 oar3_OAR2_90524639 112.21 90524639 2 2 2 2 2 2 2 2 2 2 2 2 2 2 1 2 1 2 2 2 2 2 1 2 1 2 2 2 2 2 1 2 2 2 2 2 2 2 2 2 2 2 2 2 2 2 2 2 1 2 2 2 2 2 2 2 2 2 2 2 2 2 1 2 2 2 1 2 2 2 1 1 1 2 2 2 1 2 1 2 2 2 2 2 2 2 2 2 2 2 2 2 2 2 2 2 2 2 2 2 2 2 2 2 2 2 1 2 1 2 1 2 2 2 2 2 2 2 2 2 2 2 2 2 2 2 2 2 2 2 1 2 1 2 2 2 2 2 2 2 2 2 2 2 2 2 2 2 2 2 1 2
2 oar3_OAR2_90749041 112.231 90749041 2 2 0 0 2 2 2 2 2 2 2 2 2 2 2 2 1 2 2 2 1 1 2 2 2 2 1 2 2 2 2 2 2 2 2 2 2 2 2 2 1 2 1 2 1 2 2 2 2 2 1 2 1 2 2 2 2 2 2 2 1 2 2 2 1 2 2 2 2 2 2 2 2 2 2 2 2 2 2 2 2 2 2 2 2 2 1 2 1 2 1 2 2 2 2 2 1 2 2 2 1 2 2 2 1 2 2 2 1 2 2 2 1 2 1 2 1 2 2 2 2 2 2 2 2 2 2 2 1 2 2 2 2 2 1 1 2 2 2 2 1 2 1 2 2 2 1 1 2 2 2 2
2 oar3_OAR2_91864864 112.339 91864864 2 2 2 2 2 2 2 2 2 2 2 2 2 2 2 2 2 2 2 2 1 1 2 2 2 2 1 2 2 2 2 2 2 2 2 2 2 2 2 2 1 2 2 2 1 2 2 2 2 2 2 2 2 2 2 2 2 2 2 2 1 2 2 2 2 2 2 2 2 2 2 2 2 2 2 2 2 2 2 2 2 2 2 2 2 2 1 2 1 2 2 2 2 2 2 2 1 2 2 2 1 2 2 2 2 2 2 2 1 2 2 2 2 2 1 2 2 2 2 2 2 2 2 2 2 2 2 2 2 2 2 2 2 2 0 0 2 2 2 2 2 2 1 2 2 2 1 1 2 2 2 2
2 oar3_OAR2_92248708 112.376 92248708 1 2 2 2 2 2 2 2 1 2 2 2 2 2 2 2 1 2 2 2 2 2 2 2 2 2 1 2 2 2 2 2 2 2 2 2 2 2 2 2 2 2 2 2 2 2 2 2 2 2 1 2 2 2 2 2 2 2 2 2 1 2 2 2 1 2 2 2 0 0 2 2 2 2 2 2 2 2 2 2 2 2 2 2 1 2 2 2 2 2 2 2 2 2 2 2 1 2 2 2 2 2 2 2 2 2 2 2 2 2 2 2 2 2 2 2 2 2 1 2 1 2 2 2 1 2 2 2 1 2 2 2 2 2 2 2 1 2 2 2 2 2 2 2 1 2 2 2 1 1 2 2
2 oar3_OAR2_93528012 112.5 93528012 1 2 0 0 1 2 1 1 2 2 2 2 1 2 1 2 2 2 2 2 1 2 2 2 2 2 2 2 2 2 1 2 1 2 2 2 1 1 1 2 1 2 2 2 1 2 1 2 1 2 2 2 2 2 2 2 1 2 2 2 1 2 1 2 2 2 1 2 2 2 2 2 2 2 2 2 2 2 2 2 1 2 1 2 2 2 2 2 2 2 2 2 2 2 1 2 2 2 1 2 1 2 1 2 1 2 2 2 2 2 2 2 1 2 2 2 1 2 2 2 2 2 1 2 2 2 2 2 2 2 2 2 1 2 2 2 1 2 1 2 2 2 1 2 1 2 1 2 2 2 2 2
2 oar3_OAR2_93840410 112.53 93840410 1 2 2 2 1 1 1 1 2 2 2 2 1 2 1 1 1 2 1 2 2 2 1 2 1 2 2 2 2 2 1 1 1 1 1 2 1 1 2 2 1 2 1 1 2 2 2 2 1 1 2 2 2 2 1 2 1 2 2 2 2 2 1 1 2 2 1 1 0 0 1 1 1 1 2 2 1 2 1 2 2 2 1 2 2 2 2 2 1 2 2 2 2 2 2 2 2 2 1 2 1 2 1 2 1 2 2 2 1 2 1 2 1 2 2 2 1 2 2 2 1 2 1 2 2 2 2 2 2 2 1 2 1 1 2 2 2 2 1 2 2 2 2 2 2 2 2 2 2 2 1 2
2 oar3_OAR2_94068302 112.552 94068302 1 1 1 1 1 2 1 1 1 1 1 1 1 2 1 2 2 2 1 2 1 1 1 2 1 2 1 1 1 2 1 2 1 2 2 2 1 1 1 1 1 1 1 2 1 1 1 1 1 2 1 1 1 2 1 2 1 1 1 1 1 1 1 1 1 1 1 2 1 2 2 2 1 2 1 2 2 2 1 2 1 2 1 1 1 2 1 2 1 2 1 2 2 2 1 1 1 1 1 2 1 1 1 1 1 1 1 2 1 2 1 2 1 1 1 1 1 1 1 1 1 1 1 1 1 1 1 2 1 1 2 2 1 2 1 1 1 1 1 2 1 1 1 1 1 1 1 1 1 1 2 2
2 oar3_OAR2_94173842 112.562 94173842 1 2 2 2 1 1 1 1 2 2 2 2 1 2 1 1 1 2 1 2 2 2 1 2 1 2 1 2 1 2 1 1 1 2 1 1 1 2 1 2 1 2 1 2 2 2 2 2 1 1 1 2 1 2 1 2 1 2 2 2 1 2 1 2 2 2 1 1 0 0 1 1 1 2 2 2 1 1 1 2 1 2 2 2 1 2 2 2 1 2 1 2 1 2 2 2 1 2 1 2 1 2 2 2 1 2 1 2 1 2 1 2 2 2 2 2 1 2 2 2 2 2 1 2 2 2 2 2 2 2 1 2 1 2 2 2 1 2 1 1 2 2 2 2 1 2 2 2 2 2 1 2
2 oar3_OAR2_94894613 112.632 94894613 2 2 2 2 2 2 2 2 2 2 2 2 2 2 2 2 2 2 2 2 1 2 2 2 2 2 1 2 2 2 2 2 1 2 2 2 2 2 2 2 1 2 2 2 1 2 2 2 2 2 1 2 2 2 2 2 2 2 2 2 2 2 2 2 2 2 2 2 2 2 2 2 2 2 2 2 1 2 2 2 2 2 2 2 2 2 1 2 1 2 2 2 2 2 2 2 1 2 2 2 1 2 2 2 2 2 1 2 1 2 2 2 2 2 1 2 2 2 2 2 2 2 2 2 2 2 2 2 2 2 2 2 2 2 1 2 2 2 2 2 2 2 0 0 2 2 1 2 2 2 2 2
2 oar3_OAR2_94917967 112.634 94917967 1 1 1 2 1 1 1 1 1 1 1 1 1 2 1 1 1 1 1 1 1 2 1 1 1 1 2 2 1 2 1 1 1 2 1 2 1 2 2 2 1 2 1 2 2 2 1 2 1 1 2 2 1 2 1 2 1 1 1 1 1 2 1 1 1 1 1 1 1 1 1 1 1 1 1 2 2 2 1 1 2 2 1 2 1 2 2 2 1 2 1 2 2 2 1 2 2 2 1 2 1 2 1 2 1 1 2 2 1 2 1 1 1 2 1 2 1 1 1 1 1 1 1 1 1 1 1 2 1 1 1 2 1 2 1 2 2 2 1 2 1 1 2 2 2 2 1 2 1 1 1 2
2 oar3_OAR2_95178923 112.66 95178923 1 2 0 0 1 2 1 2 2 2 2 2 2 2 1 2 2 2 2 2 2 2 2 2 2 2 2 2 1 2 1 2 2 2 1 2 1 2 2 2 1 2 2 2 2 2 2 2 1 2 2 2 1 2 1 2 0 0 2 2 2 2 1 2 2 2 2 2 2 2 2 2 2 2 2 2 1 2 2 2 1 2 2 2 1 2 2 2 2 2 1 2 1 2 2 2 2 2 1 2 1 2 2 2 1 2 1 2 2 2 2 2 2 2 2 2 1 2 2 2 2 2 1 2 2 2 2 2 2 2 2 2 2 2 2 2 2 2 1 1 2 2 2 2 2 2 2 2 2 2 2 2
2 oar3_OAR2_95903125 112.73 95903125 1 2 2 2 1 2 1 2 2 2 1 2 2 2 1 2 2 2 1 2 2 2 2 2 1 2 2 2 1 2 1 2 2 2 2 2 1 2 2 2 1 2 2 2 2 2 1 2 1 2 2 2 1 2 2 2 1 1 2 2 2 2 1 2 2 2 2 2 2 2 2 2 2 2 1 2 2 2 2 2 2 2 1 2 2 2 2 2 2 2 2 2 2 2 2 2 2 2 1 2 1 2 2 2 1 2 2 2 2 2 2 2 2 2 1 2 1 1 1 2 2 2 1 1 2 2 1 2 2 2 2 2 2 2 2 2 2 2 1 2 1 2 2 2 2 2 2 2 2 2 2 2
2 oar3_OAR2_96153512 112.754 96153512 1 1 2 2 1 1 1 2 1 1 1 1 1 2 1 1 1 2 1 1 2 2 1 1 1 1 1 2 1 2 1 1 1 2 1 2 1 2 1 2 1 2 1 2 2 2 1 2 1 1 1 2 1 2 1 2 1 1 1 2 1 2 1 1 1 1 1 2 1 1 1 1 1 1 1 2 2 2 1 2 2 2 1 2 1 2 2 2 1 2 1 2 2 2 2 2 1 2 1 2 1 2 1 2 1 1 2 2 1 2 1 2 1 2 1 2 1 1 1 2 1 1 1 1 1 1 1 2 1 2 1 2 1 2 2 2 1 2 1 2 1 2 2 2 1 2 2 2 1 1 2 2
2 oar3_OAR2_96376680 112.775 96376680 1 2 2 2 1 2 1 2 1 2 1 2 2 2 1 2 2 2 1 2 2 2 1 2 2 2 2 2 2 2 1 2 2 2 2 2 1 2 2 2 1 2 2 2 2 2 1 2 1 2 2 2 1 2 2 2 1 1 1 2 2 2 1 2 2 2 2 2 2 2 2 2 2 2 2 2 2 2 2 2 2 2 2 2 2 2 2 2 2 2 2 2 2 2 2 2 2 2 1 2 1 2 2 2 1 1 2 2 2 2 2 2 2 2 2 2 1 1 1 2 2 2 1 2 1 2 2 2 2 2 2 2 2 2 2 2 2 2 1 2 2 2 2 2 2 2 2 2 2 2 2 2
2 oar3_OAR2_97290472 112.864 97290472 2 2 1 2 2 2 1 2 2 2 2 2 2 2 2 2 2 2 2 2 2 2 2 2 2 2 2 2 2 2 2 2 2 2 2 2 1 2 1 2 2 2 1 2 1 2 1 2 2 2 2 2 1 2 1 2 2 2 2 2 2 2 2 2 2 2 1 2 2 2 2 2 2 2 1 2 2 2 2 2 2 2 1 2 2 2 1 2 2 2 2 2 1 2 1 2 2 2 1 2 2 2 1 1 2 2 2 2 2 2 2 2 1 2 2 2 2 2 2 2 1 2 2 2 2 2 1 2 2 2 1 2 1 2 2 2 1 2 2 2 2 2 1 2 2 2 2 2 2 2 1 1
2 oar3_OAR2_97929220 113.014 97929220 1 2 2 2 2 2 2 2 1 2 2 2 2 2 2 2 2 2 2 2 2 2 2 2 2 2 2 2 2 2 2 2 2 2 2 2 2 2 2 2 2 2 2 2 2 2 2 2 2 2 2 2 2 2 2 2 2 2 2 2 2 2 1 2 1 1 2 2 1 2 2 2 1 2 2 2 2 2 2 2 2 2 2 2 1 2 2 2 2 2 1 2 2 2 2 2 2 2 2 2 2 2 2 2 2 2 2 2 2 2 2 2 1 2 2 2 2 2 2 2 1 2 2 2 1 2 2 2 1 2 2 2 2 2 2 2 2 2 2 2 2 2 2 2 2 2 2 2 1 1 2 2
2 oar3_OAR2_98330395 113.187 98330395 1 2 2 2 2 2 2 2 1 2 2 2 2 2 2 2 1 2 2 2 1 2 2 2 2 2 2 2 2 2 2 2 2 2 2 2 2 2 2 2 2 2 2 2 2 2 2 2 1 2 2 2 2 2 2 2 2 2 1 2 2 2 1 2 1 1 2 2 1 2 2 2 1 2 2 2 2 2 1 2 2 2 2 2 1 2 2 2 2 2 1 2 2 2 2 2 2 2 2 2 2 2 2 2 2 2 2 2 2 2 1 2 1 2 2 2 2 2 2 2 1 2 2 2 1 2 2 2 1 2 2 2 2 2 1 2 2 2 2 2 2 2 2 2 2 2 2 2 1 1 2 2
2 oar3_OAR2_98454603 113.436 98454603 2 2 2 2 2 2 2 2 2 2 2 2 2 2 2 2 2 2 2 2 2 2 2 2 2 2 2 2 1 2 2 2 2 2 1 2 2 2 2 2 2 2 1 2 2 2 2 2 2 2 2 2 1 2 1 2 2 2 2 2 2 2 2 2 2 2 2 2 2 2 2 2 2 2 2 2 1 2 2 2 2 2 2 2 1 2 2 2 2 2 1 2 1 2 2 2 2 2 2 2 2 2 2 2 2 2 1 2 2 2 2 2 2 2 2 2 2 2 2 2 2 2 2 2 2 2 2 2 2 2 2 2 2 2 2 2 2 2 1 2 2 2 2 2 2 2 2 2 2 2 2 2
2 oar3_OAR2_98825791 113.712 98825791 1 2 2 2 2 2 2 2 1 2 2 2 2 2 2 2 2 2 2 2 2 2 2 2 2 2 2 2 2 2 2 2 2 2 2 2 2 2 2 2 2 2 2 2 1 2 2 2 2 2 2 2 2 2 2 2 2 2 2 2 1 2 1 1 1 1 2 2 1 2 2 2 1 2 2 2 1 2 2 2 2 2 2 2 1 2 2 2 2 2 1 2 2 2 2 2 2 2 2 2 2 2 2 2 2 2 2 2 2 2 2 2 1 2 2 2 2 2 1 2 1 2 2 2 1 2 2 2 1 2 2 2 2 2 2 2 2 2 2 2 2 2 1 2 2 2 1 2 1 1 2 2
2 oar3_OAR2_100861358 115.109 100861358 1 1 2 2 1 2 1 2 1 2 1 1 1 2 1 2 1 1 1 2 1 2 1 2 1 2 2 2 1 1 1 2 2 2 1 2 1 2 2 2 1 2 2 2 2 2 1 2 1 2 2 2 1 2 1 2 1 1 1 1 2 2 1 2 1 1 2 2 1 2 2 2 1 2 1 2 1 2 1 2 1 1 1 2 1 1 2 2 2 2 1 1 1 2 2 2 2 2 1 2 1 2 2 2 1 2 1 2 1 2 1 2 1 2 1 2 1 1 1 1 1 1 1 1 2 2 1 2 1 2 2 2 1 2 1 2 2 2 1 1 1 1 2 2 1 2 2 2 1 2 2 2
2 oar3_OAR2_100985663 115.246 100985663 1 1 2 2 1 2 1 2 1 2 1 1 2 2 1 2 1 1 1 2 1 2 1 2 1 2 2 2 1 1 1 2 2 2 1 2 1 2 2 2 1 2 2 2 2 2 1 2 1 2 2 2 2 2 1 2 1 1 1 1 2 2 1 2 1 1 2 2 1 2 2 2 1 2 1 2 1 2 1 2 2 2 1 2 1 1 2 2 2 2 1 1 1 2 2 2 2 2 1 2 1 2 2 2 1 2 1 2 1 2 1 2 1 2 1 2 1 1 1 1 1 1 1 1 2 2 1 2 1 2 2 2 1 2 1 2 2 2 1 1 1 1 2 2 2 2 2 2 1 2 2 2
2 oar3_OAR2_102967750 116.788 102967750 1 1 1 1 1 1 1 1 1 1 2 2 1 1 1 1 1 2 1 1 1 2 1 2 1 2 0 0 2 2 1 1 1 2 1 2 1 2 1 2 1 1 2 2 1 1 1 1 0 0 1 2 2 2 2 2 1 1 1 2 1 2 1 1 1 1 1 1 1 1 1 1 1 1 2 2 1 2 1 2 2 2 1 2 1 2 1 2 1 1 1 2 2 2 1 1 1 2 1 2 1 1 2 2 1 2 1 2 1 1 1 1 1 2 1 2 1 2 1 2 1 1 1 1 1 1 2 2 1 2 1 2 2 2 1 2 1 2 1 2 1 2 1 2 2 2 1 1 0 0 1 2
2 oar3_OAR2_104925883 118.308 104925883 1 2 2 2 2 2 2 2 1 2 2 2 2 2 2 2 2 2 2 2 2 2 2 2 2 2 2 2 1 2 2 2 1 2 1 2 2 2 2 2 2 2 2 2 2 2 2 2 2 2 2 2 2 2 1 2 2 2 1 2 2 2 1 2 1 1 2 2 0 0 2 2 1 2 1 2 1 2 2 2 2 2 2 2 1 1 1 2 2 2 1 1 1 1 2 2 2 2 1 2 2 2 2 2 2 2 1 2 2 2 1 2 1 2 2 2 2 2 2 2 1 2 2 2 2 2 1 2 2 2 1 2 2 2 2 2 2 2 1 2 2 2 2 2 2 2 2 2 1 2 1 2
2 oar3_OAR2_106003891 119.398 106003891 2 2 2 2 2 2 2 2 2 2 1 2 2 2 2 2 1 2 2 2 2 2 1 2 2 2 2 2 2 2 2 2 2 2 2 2 1 2 2 2 2 2 2 2 2 2 1 2 2 2 2 2 1 2 2 2 2 2 1 2 2 2 2 2 2 2 2 2 2 2 2 2 2 2 1 2 2 2 2 2 2 2 1 2 2 2 1 2 2 2 2 2 1 2 2 2 2 2 1 2 2 2 1 2 1 2 2 2 2 2 2 2 1 2 2 2 2 2 1 2 2 2 2 2 2 2 1 1 1 2 1 2 1 2 2 2 2 2 2 2 2 2 1 2 2 2 2 2 2 2 1 2
2 oar3_OAR2_107533297 120.829 107533297 2 2 2 2 2 2 2 2 2 2 2 2 2 2 2 2 2 2 2 2 1 2 2 2 2 2 2 2 1 2 2 2 2 2 1 2 2 2 2 2 2 2 1 1 1 2 2 2 1 2 2 2 1 2 1 2 2 2 2 2 1 2 1 2 2 2 2 2 0 0 2 2 2 2 2 2 1 1 1 2 2 2 2 2 1 2 2 2 2 2 1 2 1 2 1 2 2 2 2 2 2 2 2 2 2 2 1 2 2 2 2 2 2 2 2 2 2 2 2 2 2 2 2 2 2 2 2 2 2 2 2 2 2 2 1 2 1 2 1 2 2 2 1 2 2 2 2 2 2 2 2 2
2 oar3_OAR2_108623249 122.246 108623249 1 2 2 2 2 2 2 2 1 2 2 2 2 2 2 2 2 2 2 2 2 2 2 2 2 2 2 2 2 2 2 2 2 2 2 2 2 2 1 2 2 2 2 2 2 2 2 2 2 2 2 2 2 2 2 2 2 2 1 2 2 2 1 2 1 1 2 2 2 2 2 2 1 2 2 2 2 2 2 2 2 2 2 2 1 2 2 2 2 2 1 2 2 2 2 2 2 2 2 2 2 2 2 2 2 2 2 2 2 2 1 2 1 2 2 2 2 2 1 2 1 2 2 2 2 2 2 2 2 2 2 2 2 2 2 2 2 2 2 2 2 2 2 2 2 2 2 2 1 2 2 2
2 oar3_OAR2_108627476 122.247 108627476 1 2 2 2 2 2 2 2 1 2 2 2 2 2 2 2 2 2 2 2 2 2 2 2 2 2 2 2 2 2 2 2 2 2 2 2 2 2 1 2 2 2 2 2 2 2 2 2 2 2 2 2 2 2 2 2 2 2 1 2 2 2 1 2 1 1 2 2 2 2 2 2 1 2 2 2 2 2 2 2 2 2 2 2 1 2 2 2 2 2 1 2 2 2 2 2 2 2 2 2 2 2 2 2 2 2 2 2 2 2 1 2 1 2 2 2 2 2 1 2 1 2 2 2 2 2 2 2 2 2 2 2 2 2 2 2 2 2 2 2 2 2 2 2 2 2 2 2 1 2 2 2
2 oar3_OAR2_109524173 122.555 109524173 1 2 2 2 2 2 2 2 1 2 1 1 2 2 2 2 2 2 2 2 1 2 1 2 1 2 0 0 1 1 2 2 2 2 1 2 2 2 1 1 2 2 2 2 1 2 1 2 1 2 1 2 1 2 1 2 2 2 1 1 1 1 1 1 1 1 2 2 1 2 2 2 1 2 1 1 1 1 1 2 1 1 2 2 1 1 1 2 2 2 1 1 1 1 1 2 1 2 1 2 2 2 2 2 1 2 1 2 2 2 1 2 0 0 1 2 1 2 1 1 1 2 2 2 1 2 1 1 2 2 1 2 1 2 1 2 1 1 0 0 0 0 1 2 1 1 2 2 1 2 1 2
2 oar3_OAR2_109528629 122.556 109528629 1 2 2 2 2 2 2 2 1 2 1 1 2 2 2 2 2 2 2 2 1 2 1 2 1 2 1 2 1 1 2 2 2 2 1 2 2 2 1 1 2 2 2 2 1 2 1 2 1 2 1 2 1 2 1 2 2 2 1 1 1 1 1 1 1 1 2 2 1 2 2 2 1 2 1 1 1 1 1 2 1 1 2 2 1 1 1 2 2 2 1 1 1 1 1 2 1 2 1 2 2 2 2 2 1 2 1 2 2 2 1 2 1 2 1 2 1 2 1 1 1 2 2 2 1 2 1 1 2 2 1 2 1 2 1 2 1 1 1 2 1 2 1 2 1 1 2 2 1 2 1 2
2 oar3_OAR2_112491916 124.878 112491916 1 2 1 2 2 2 2 2 1 1 2 2 2 2 2 2 1 2 2 2 2 2 2 2 2 2 1 2 2 2 2 2 2 2 2 2 1 2 1 1 2 2 1 2 1 2 1 1 2 2 1 2 2 2 1 2 2 2 1 2 1 2 1 2 1 1 2 2 2 2 2 2 1 2 1 2 2 2 2 2 2 2 1 2 1 2 1 2 2 2 1 2 1 2 2 2 1 2 1 2 2 2 1 1 1 2 2 2 2 2 1 2 1 1 2 2 2 2 1 1 1 2 2 2 1 2 1 1 1 2 1 2 1 2 2 2 1 2 2 2 2 2 1 2 1 2 2 2 1 2 1 1
2 oar3_OAR2_113126136 125.292 113126136 2 2 2 2 2 2 2 2 2 2 2 2 2 2 2 2 1 2 1 2 1 2 2 2 2 2 2 2 1 2 2 2 2 2 1 2 2 2 2 2 2 2 2 2 1 2 2 2 1 2 2 2 1 1 1 2 1 2 2 2 1 2 1 2 2 2 2 2 1 2 2 2 2 2 2 2 1 1 1 2 2 2 1 2 1 2 2 2 2 2 1 2 1 2 1 2 2 2 2 2 2 2 2 2 2 2 1 2 1 2 2 2 2 2 2 2 2 2 2 2 1 2 2 2 2 2 2 2 2 2 2 2 2 2 1 2 1 2 1 2 2 2 1 2 2 2 2 2 1 2 2 2
2 oar3_OAR2_115903807 127.357 115903807 1 2 1 2 2 2 2 2 1 1 1 1 2 2 2 2 1 2 2 2 1 2 1 2 1 2 1 2 1 1 2 2 2 2 1 2 1 2 1 1 2 2 2 2 1 2 1 2 1 2 1 2 2 2 1 2 0 0 1 1 1 2 1 2 1 1 2 2 2 2 2 2 1 2 1 2 2 2 1 2 1 1 1 2 1 2 2 2 2 2 1 2 2 2 2 2 1 2 2 2 2 2 1 1 2 2 2 2 2 2 1 2 1 1 1 2 1 2 1 2 2 2 2 2 1 1 2 2 1 2 2 2 1 1 1 2 1 2 2 2 1 2 1 2 1 2 2 2 1 2 1 2
2 oar3_OAR2_116101516 127.47 116101516 2 2 2 2 2 2 2 2 2 2 2 2 2 2 2 2 2 2 2 2 2 2 2 2 2 2 2 2 2 2 2 2 2 2 2 2 2 2 2 2 2 2 1 2 1 2 2 2 2 2 2 2 2 2 1 2 2 2 2 2 1 2 1 2 2 2 2 2 1 2 2 2 2 2 2 2 1 1 2 2 2 2 2 2 1 2 2 2 2 2 1 2 1 2 1 2 2 2 2 2 2 2 2 2 2 2 1 2 2 2 2 2 2 2 2 2 2 2 2 2 2 2 2 2 2 2 2 2 2 2 2 2 2 2 2 2 1 2 1 2 2 2 1 2 2 2 2 2 2 2 2 2
2 oar3_OAR2_116168442 127.512 116168442 2 2 2 2 2 2 2 2 2 2 2 2 2 2 2 2 2 2 2 2 2 2 2 2 2 2 2 2 2 2 2 2 1 2 2 2 2 2 2 2 1 2 1 2 2 2 1 2 2 2 2 2 2 2 2 2 2 2 2 2 2 2 2 2 2 2 2 2 2 2 2 2 2 2 2 2 2 2 2 2 2 2 2 2 2 2 1 2 2 2 2 2 2 2 2 2 1 2 2 2 2 2 2 2 1 2 2 2 2 2 2 2 2 2 2 2 2 2 1 2 2 2 2 2 2 2 1 2 2 2 2 2 2 2 2 2 2 2 2 2 2 2 2 2 1 2 2 2 2 2 2 2
2 oar3_OAR2_116233531 127.553 116233531 2 2 1 2 2 2 2 2 1 2 1 2 2 2 2 2 1 2 2 2 2 2 2 2 1 2 1 2 1 2 2 2 2 2 2 2 1 2 1 2 2 2 2 2 1 2 1 2 2 2 1 2 2 2 1 2 2 2 2 2 1 2 2 2 2 2 2 2 2 2 2 2 2 2 1 2 2 2 2 2 1 1 1 2 2 2 2 2 2 2 2 2 2 2 2 2 1 2 2 2 2 2 1 1 2 2 2 2 2 2 2 2 1 2 1 2 1 2 2 2 2 2 2 2 1 1 2 2 1 2 2 2 1 1 2 2 1 2 2 2 1 2 1 2 1 2 2 2 2 2 1 2
2 oar3_OAR2_116762508 127.885 116762508 2 2 2 2 2 2 2 2 2 2 1 2 2 2 2 2 2 2 2 2 1 2 1 2 2 2 2 2 1 2 2 2 1 2 1 2 2 2 2 2 1 2 1 2 2 2 1 2 1 2 2 2 1 2 1 2 2 2 1 2 2 2 2 2 2 2 2 2 1 2 2 2 2 2 2 2 1 2 1 2 2 2 2 2 1 2 1 2 2 2 1 2 1 2 2 2 1 2 2 2 2 2 2 2 1 2 1 2 2 2 2 2 2 2 2 2 2 2 1 1 2 2 2 2 2 2 1 2 2 2 2 2 2 2 1 2 2 2 1 2 2 2 2 2 1 2 2 2 2 2 2 2
2 oar3_OAR2_118346727 128.849 118346727 2 2 2 2 2 2 2 2 2 2 1 2 2 2 2 2 2 2 2 2 1 2 2 2 1 2 1 2 1 1 2 2 1 2 1 2 2 2 1 2 1 2 2 2 1 2 2 2 1 2 1 2 1 2 2 2 2 2 2 2 1 1 1 2 2 2 2 2 2 2 2 2 2 2 1 1 1 2 1 2 1 2 2 2 2 2 1 1 2 2 2 2 1 2 1 2 1 1 1 2 2 2 2 2 2 2 2 2 2 2 2 2 2 2 1 2 1 2 2 2 2 2 2 2 1 2 1 2 2 2 1 2 1 2 2 2 1 1 2 2 1 2 1 2 1 1 2 2 2 2 1 2
2 OAR2_126464843.1 128.856 118365256 2 2 2 2 2 2 2 2 2 2 1 2 2 2 2 2 2 2 2 2 1 2 2 2 1 2 1 2 1 1 2 2 1 2 1 2 2 2 1 2 1 2 2 2 1 2 2 2 1 2 1 2 1 2 2 2 2 2 2 2 1 1 1 2 2 2 2 2 2 2 2 2 2 2 1 1 1 2 1 2 1 2 2 2 2 2 1 1 2 2 2 2 1 2 1 2 1 1 1 2 2 2 2 2 2 2 2 2 2 2 2 2 2 2 1 2 1 2 2 2 2 2 2 2 1 2 1 2 2 2 1 2 1 2 2 2 1 1 2 2 1 2 1 2 1 1 2 2 2 2 1 2
2 OAR2_127499743.1 129.152 119257594 2 2 1 2 2 2 2 2 1 2 1 2 1 2 2 2 1 2 2 2 2 2 2 2 1 2 2 2 1 2 1 2 2 2 1 1 1 2 2 2 2 2 2 2 1 2 1 1 1 2 2 2 1 2 1 2 2 2 2 2 2 2 2 2 2 2 1 2 2 2 1 2 2 2 1 2 2 2 1 2 1 2 1 2 2 2 2 2 2 2 2 2 2 2 2 2 2 2 2 2 2 2 1 1 1 2 2 2 2 2 1 2 1 2 1 2 1 2 1 2 2 2 2 2 1 1 1 2 1 2 1 2 1 1 2 2 2 2 2 2 1 2 1 2 2 2 1 2 2 2 1 2
2 oar3_OAR2_119751465 129.312 119751465 2 2 2 2 2 2 2 2 2 2 2 2 1 2 2 2 2 2 2 2 2 2 2 2 2 2 2 2 2 2 1 2 2 2 1 2 2 2 2 2 2 2 2 2 2 2 1 2 1 2 2 2 1 2 2 2 2 2 2 2 2 2 2 2 2 2 1 2 0 0 1 2 2 2 2 2 2 2 1 2 2 2 2 2 2 2 2 2 2 2 2 2 2 2 2 2 2 2 2 2 2 2 2 2 1 2 2 2 2 2 1 2 2 2 2 2 2 2 1 2 2 2 2 2 2 2 1 2 2 2 1 2 2 2 2 2 2 2 2 2 2 2 2 2 2 2 1 2 2 2 2 2
2 oar3_OAR2_119806436 129.329 119806436 2 2 2 2 2 2 2 2 2 2 2 2 2 2 2 2 2 2 2 2 1 2 2 2 2 2 2 2 1 2 2 2 2 2 2 2 2 2 2 2 2 2 2 2 2 2 2 2 1 2 2 2 2 2 2 2 2 2 1 2 2 2 2 2 2 2 2 2 2 2 2 2 2 2 2 2 2 2 1 2 2 2 2 2 2 2 2 2 2 2 2 2 2 2 2 2 2 2 2 2 2 2 2 2 2 2 2 2 2 2 1 2 2 2 2 2 2 2 2 2 2 2 2 2 2 2 2 2 2 2 2 2 2 2 2 2 2 2 2 2 2 2 2 2 2 2 2 2 2 2 2 2
2 oar3_OAR2_120208247 129.46 120208247 1 2 1 1 1 2 1 2 1 1 2 2 1 2 1 2 1 1 1 2 1 1 1 2 1 2 1 2 1 2 2 2 1 2 2 2 1 2 1 2 2 2 1 2 1 1 1 2 1 2 1 2 2 2 2 2 1 2 1 2 1 2 1 1 1 1 1 2 1 2 1 2 1 1 2 2 1 2 1 2 2 2 1 2 1 2 2 2 1 1 1 2 2 2 1 2 2 2 2 2 1 2 1 2 2 2 1 2 1 1 1 2 1 1 1 2 2 2 2 2 2 2 1 2 1 2 2 2 1 1 2 2 1 2 1 2 1 2 2 2 2 2 1 1 1 2 1 2 1 2 1 2
2 oar3_OAR2_121484383 132.66 121484383 1 1 2 2 1 1 1 1 1 2 2 2 1 1 1 2 0 0 1 1 1 1 2 2 2 2 1 2 1 2 1 1 1 2 0 0 1 2 1 2 1 2 1 1 0 0 1 2 1 1 1 2 0 0 1 2 1 1 1 2 1 2 1 1 1 1 1 1 1 1 1 1 1 1 1 2 1 1 1 1 1 2 1 2 1 1 1 2 1 1 1 1 1 1 1 1 2 2 1 1 1 1 0 0 1 1 1 1 1 1 1 1 1 2 1 2 1 2 1 1 1 1 1 1 2 2 1 1 1 2 1 1 2 2 0 0 1 2 1 1 1 2 1 2 1 2 1 1 1 1 1 2
2 oar3_OAR2_122510429 134.622 122510429 1 2 0 0 1 2 1 2 2 2 2 2 2 2 1 2 2 2 1 2 2 2 2 2 2 2 1 2 2 2 1 2 2 2 1 2 1 2 2 2 1 2 1 2 2 2 2 2 2 2 2 2 2 2 1 2 1 2 2 2 1 2 2 2 2 2 2 2 1 2 2 2 2 2 1 2 1 2 2 2 2 2 1 2 1 2 1 2 2 2 1 2 1 1 1 2 2 2 0 0 1 2 1 2 1 2 1 2 2 2 2 2 2 2 2 2 1 2 2 2 1 1 1 2 2 2 1 2 2 2 1 2 2 2 2 2 2 2 1 1 1 2 2 2 2 2 2 2 1 2 1 2
2 oar3_OAR2_123537879 135.174 123537879 1 2 1 1 1 1 1 1 1 2 2 2 1 1 1 2 1 2 1 1 1 2 1 2 1 2 1 1 2 2 1 1 1 2 1 2 1 1 2 2 1 1 1 2 1 2 1 1 1 2 1 2 2 2 2 2 1 2 2 2 1 2 1 2 1 2 1 2 1 2 1 1 1 1 1 2 2 2 1 2 1 2 1 1 2 2 1 1 1 1 1 2 1 2 1 2 0 0 1 1 1 1 1 1 1 1 1 2 1 2 1 2 1 1 2 2 1 2 1 2 1 1 1 1 1 2 1 1 1 1 1 1 1 2 1 1 2 2 1 2 1 2 1 2 1 2 1 1 1 2 1 1
2 oar3_OAR2_123847199 135.272 123847199 2 2 1 1 2 2 2 2 1 2 2 2 1 2 2 2 1 2 2 2 2 2 1 2 1 2 2 2 2 2 1 2 1 2 2 2 1 2 2 2 1 2 1 2 1 2 1 1 1 2 2 2 2 2 2 2 2 2 2 2 2 2 1 2 1 2 2 2 2 2 1 2 1 2 2 2 2 2 1 2 2 2 1 2 2 2 1 2 2 2 1 2 2 2 2 2 1 2 2 2 2 2 1 2 1 2 2 2 2 2 1 2 1 1 2 2 2 2 1 2 2 2 2 2 1 2 1 2 1 2 1 2 1 2 1 2 2 2 2 2 2 2 1 2 2 2 1 2 2 2 1 2
2 oar3_OAR2_124226231 135.687 124226231 2 2 2 2 2 2 2 2 2 2 1 2 2 2 1 2 2 2 2 2 2 2 2 2 1 2 2 2 1 2 2 2 2 2 1 2 2 2 2 2 2 2 2 2 2 2 2 2 2 2 2 2 2 2 1 2 2 2 2 2 2 2 2 2 2 2 2 2 2 2 2 2 2 2 1 2 2 2 2 2 2 2 2 2 2 2 2 2 2 2 2 2 2 2 2 2 2 2 2 2 2 2 2 2 2 2 2 2 2 2 2 2 2 2 1 2 1 2 2 2 2 2 2 2 1 2 2 2 2 2 2 2 1 2 2 2 2 2 2 2 1 2 2 2 2 2 2 2 2 2 2 2
2 oar3_OAR2_124611759 136.246 124611759 2 2 0 0 2 2 2 2 2 2 2 2 2 2 2 2 1 2 2 2 2 2 2 2 2 2 2 2 2 2 2 2 2 2 2 2 2 2 1 2 2 2 2 2 1 2 2 2 2 2 2 2 2 2 2 2 1 2 2 2 1 2 1 2 2 2 2 2 2 2 2 2 2 2 2 2 1 2 2 2 2 2 2 2 2 2 2 2 2 2 2 2 2 2 1 2 2 2 2 2 2 2 2 2 2 2 2 2 1 2 2 2 2 2 2 2 2 2 2 2 2 2 2 2 2 2 2 2 2 2 2 2 2 2 2 2 1 2 2 2 2 2 1 2 1 2 2 2 2 2 2 2
2 oar3_OAR2_126221530 137.794 126221530 1 2 1 1 1 1 1 1 1 2 1 2 1 1 1 1 1 2 1 1 1 2 1 2 1 1 1 1 1 2 1 1 1 1 1 1 1 1 1 2 1 1 1 2 1 2 1 1 1 2 1 1 2 2 1 2 1 2 2 2 1 2 1 2 1 2 1 2 0 0 1 1 1 1 1 1 2 2 1 2 1 2 1 1 2 2 1 1 1 1 1 2 1 2 1 2 1 1 1 1 1 1 1 1 1 1 1 2 1 2 1 2 1 1 1 1 1 1 1 1 1 1 1 1 1 1 1 1 1 1 1 1 1 1 1 1 1 2 1 2 1 1 1 2 1 2 1 1 1 2 1 1
2 oar3_OAR2_126235224 137.817 126235224 2 2 2 2 2 2 2 2 2 2 2 2 2 2 2 2 2 2 2 2 2 2 2 2 2 2 1 2 2 2 2 2 1 2 2 2 2 2 2 2 2 2 2 2 2 2 2 2 2 2 2 2 2 2 2 2 2 2 2 2 1 2 2 2 2 2 2 2 2 2 2 2 2 2 1 2 2 2 2 2 2 2 2 2 2 2 1 2 2 2 2 2 1 2 2 2 2 2 1 2 2 2 2 2 2 2 2 2 2 2 2 2 2 2 1 2 2 2 2 2 2 2 2 2 2 2 1 2 2 2 1 2 2 2 2 2 2 2 2 2 2 2 2 2 2 2 2 2 2 2 2 2
2 oar3_OAR2_129124606 141.669 129124606 1 2 2 2 1 2 1 2 2 2 2 2 2 2 1 2 2 2 1 2 2 2 2 2 2 2 2 2 2 2 1 2 2 2 1 2 1 2 2 2 1 2 2 2 2 2 2 2 2 2 2 2 1 2 1 1 1 2 2 2 2 2 2 2 2 2 2 2 1 2 2 2 2 2 2 2 1 2 2 2 2 2 1 2 1 2 2 2 2 2 1 2 1 2 1 2 2 2 1 2 1 2 1 2 1 2 1 2 2 2 2 2 2 2 2 2 1 2 2 2 1 1 1 2 2 2 2 2 2 2 2 2 2 2 2 2 2 2 1 1 1 2 2 2 2 2 2 2 1 2 1 2
2 oar3_OAR2_129281514 141.831 129281514 1 2 1 2 2 2 2 2 1 2 2 2 2 2 2 2 1 2 2 2 1 2 1 2 1 2 1 2 2 2 2 2 2 2 2 2 1 2 1 2 2 2 2 2 1 1 1 2 2 2 2 2 2 2 2 2 2 2 2 2 1 1 1 2 2 2 2 2 2 2 2 2 2 2 1 2 1 2 2 2 1 2 1 2 2 2 1 2 2 2 2 2 1 2 2 2 2 2 1 2 1 2 2 2 2 2 2 2 2 2 2 2 1 2 2 2 2 2 2 2 2 2 2 2 1 2 1 2 1 2 1 2 1 2 2 2 1 2 2 2 2 2 1 2 1 2 2 2 1 2 1 2
2 oar3_OAR2_129458787 142.014 129458787 1 2 1 2 1 2 2 2 1 1 1 2 1 1 1 2 1 1 1 2 1 1 1 2 1 1 1 2 1 1 1 2 2 2 1 2 1 2 1 1 1 2 1 2 1 1 1 1 1 2 1 1 1 2 1 2 1 2 1 2 1 1 1 2 1 2 1 2 1 2 1 1 1 2 1 1 1 2 1 1 2 2 2 2 1 2 1 2 1 2 2 2 1 2 1 2 1 2 1 2 1 2 1 2 1 2 2 2 1 2 1 1 2 2 1 1 1 2 1 2 1 2 1 2 1 2 1 1 1 1 1 1 1 2 1 1 1 1 2 2 1 2 1 2 1 1 1 2 1 1 1 2
2 oar3_OAR2_130254778 142.855 130254778 2 2 2 2 1 2 2 2 2 2 1 2 1 2 2 2 2 2 1 2 1 2 2 2 2 2 2 2 1 2 2 2 2 2 1 2 2 2 2 2 2 2 2 2 2 2 2 2 2 2 1 2 2 2 2 2 2 2 2 2 2 2 2 2 2 2 2 2 1 2 1 2 1 2 2 2 2 2 2 2 2 2 2 2 2 2 2 2 1 2 2 2 2 2 2 2 2 2 2 2 2 2 2 2 2 2 2 2 2 2 2 2 2 2 1 2 2 2 2 2 2 2 1 2 2 2 2 2 1 2 2 2 1 2 2 2 2 2 2 2 1 2 2 2 2 2 2 2 2 2 2 2
2 oar3_OAR2_130265224 142.866 130265224 1 2 1 2 1 2 2 2 1 1 1 2 1 2 1 2 1 1 1 2 1 2 1 2 1 1 2 2 1 2 2 2 2 2 1 2 1 2 1 1 1 2 1 1 1 1 1 2 2 2 1 1 2 2 1 1 1 2 1 2 2 2 2 2 1 2 2 2 1 1 1 2 1 2 1 2 1 1 2 2 2 2 2 2 1 1 2 2 1 2 1 2 1 2 1 2 1 2 2 2 1 2 1 2 2 2 1 2 1 2 2 2 2 2 1 1 2 2 2 2 1 2 1 2 1 2 2 2 1 1 2 2 1 2 1 2 1 1 1 2 1 2 1 2 1 1 2 2 1 1 1 2
2 oar3_OAR2_130692729 143.323 130692729 1 2 1 2 1 2 2 2 1 2 1 2 1 2 2 2 1 2 1 2 1 2 1 2 1 1 2 2 1 2 2 2 2 2 1 2 1 2 1 2 1 1 2 2 1 1 1 2 2 2 1 2 2 2 1 2 2 2 1 2 2 2 2 2 2 2 2 2 1 2 1 2 1 2 1 2 1 2 2 2 2 2 2 2 2 2 2 2 1 2 2 2 2 2 2 2 2 2 2 2 1 2 1 2 2 2 2 2 2 2 2 2 2 2 1 2 2 2 2 2 1 2 1 2 1 2 2 2 1 1 2 2 1 2 1 2 1 2 2 2 1 2 1 2 2 2 2 2 1 1 1 2
2 OAR2_139288134.1 143.574 130926896 2 2 1 2 1 2 1 2 2 2 1 2 1 2 2 2 2 2 1 2 1 2 2 2 2 2 2 2 1 2 2 2 1 2 1 2 2 2 2 2 1 2 2 2 2 2 2 2 2 2 1 2 1 2 2 2 2 2 2 2 2 2 1 2 1 2 1 2 1 2 1 2 1 1 2 2 2 2 2 2 2 2 2 2 2 2 1 2 1 2 1 2 2 2 2 2 1 2 2 2 2 2 2 2 2 2 1 2 2 2 2 2 1 2 1 2 2 2 2 2 2 2 1 2 2 2 2 2 1 2 2 2 1 2 2 2 2 2 2 2 1 2 2 2 2 2 2 2 2 2 2 2
2 OAR2_140167981.1 144.466 131761141 2 2 2 2 2 2 2 2 2 2 2 2 2 2 2 2 2 2 2 2 2 2 2 2 2 2 2 2 1 2 2 2 2 2 2 2 2 2 2 2 2 2 2 2 2 2 2 2 2 2 2 2 2 2 2 2 2 2 1 2 2 2 2 2 2 2 1 2 2 2 2 2 2 2 2 2 2 2 1 2 2 2 2 2 2 2 2 2 2 2 2 2 2 2 2 2 2 2 2 2 2 2 2 2 2 2 2 2 2 2 1 2 2 2 2 2 2 2 2 2 2 2 2 2 2 2 2 2 2 2 2 2 2 2 2 2 2 2 2 2 2 2 2 2 2 2 2 2 2 2 2 2
2 oar3_OAR2_131922049 144.638 131922049 1 2 1 1 2 2 1 2 1 1 1 2 1 2 2 2 1 2 2 2 1 2 1 1 1 2 1 2 2 2 2 2 1 1 2 2 1 1 1 2 2 2 1 2 1 1 1 2 1 2 2 2 2 2 1 2 2 2 1 2 1 2 1 1 1 1 1 2 2 2 2 2 1 2 2 2 1 2 2 2 1 2 1 2 1 2 1 2 1 1 1 2 2 2 1 2 1 2 2 2 1 2 1 1 2 2 1 2 1 2 2 2 1 1 1 2 2 2 2 2 2 2 2 2 1 1 2 2 1 2 2 2 1 2 2 2 1 2 2 2 2 2 1 1 2 2 1 2 1 1 1 2
2 oar3_OAR2_132158656 144.891 132158656 1 2 1 2 1 2 1 2 1 2 1 2 1 2 2 2 1 2 2 2 1 2 1 2 2 2 1 2 2 2 2 2 1 1 2 2 1 2 2 2 2 2 2 2 2 2 1 2 1 2 2 2 2 2 2 2 1 2 2 2 1 2 1 1 1 1 1 2 2 2 2 2 1 2 2 2 2 2 2 2 1 2 1 2 1 2 1 2 1 1 1 2 2 2 1 2 1 2 1 2 1 1 1 2 1 2 1 2 1 1 2 2 1 1 1 2 1 2 1 2 2 2 2 2 1 2 1 2 2 2 2 2 1 2 1 2 2 2 2 2 2 2 1 2 2 2 1 2 2 2 1 2
2 oar3_OAR2_132419815 145.17 132419815 0 0 0 0 1 2 1 2 2 2 2 2 2 2 2 2 2 2 2 2 2 2 2 2 1 2 2 2 2 2 2 2 1 2 2 2 2 2 1 2 2 2 1 2 2 2 2 2 2 2 1 2 1 2 2 2 2 2 2 2 2 2 1 2 1 2 1 2 2 2 2 2 1 2 1 2 2 2 2 2 1 2 2 2 2 2 1 2 2 2 1 2 2 2 2 2 1 1 1 2 1 2 2 2 2 2 1 2 2 2 2 2 1 2 2 2 2 2 1 2 2 2 2 2 2 2 2 2 2 2 2 2 2 2 1 2 1 2 2 2 2 2 2 2 1 1 2 2 2 2 1 2
2 oar3_OAR2_133082347 145.833 133082347 2 2 2 2 1 2 1 2 1 2 1 2 1 1 1 1 1 2 1 2 1 1 2 2 1 2 1 2 1 2 1 1 1 2 1 1 1 2 2 2 1 2 1 2 2 2 1 2 1 1 1 2 2 2 1 2 1 1 2 2 1 2 1 2 1 2 2 2 1 1 1 1 1 2 1 2 1 2 1 2 1 1 1 2 1 1 2 2 1 1 1 2 1 2 1 1 2 2 2 2 1 2 1 2 1 1 1 2 1 1 1 2 1 2 1 1 1 1 1 1 1 2 1 1 1 2 2 2 1 2 1 2 1 1 1 1 2 2 1 1 1 1 1 2 1 2 1 1 2 2 2 2
2 oar3_OAR2_133319822 146.019 133319822 1 2 1 2 2 2 1 2 1 1 2 2 1 1 1 2 1 1 2 2 2 2 1 2 1 1 1 2 1 2 1 1 2 2 2 2 1 2 1 1 1 1 1 2 1 1 1 1 1 2 1 2 1 2 1 2 1 1 1 1 1 2 2 2 1 2 1 2 2 2 1 2 2 2 1 1 1 2 1 1 2 2 2 2 1 2 1 2 1 2 2 2 1 2 1 1 1 2 1 2 2 2 1 2 1 1 2 2 1 2 1 1 2 2 1 2 1 1 1 2 1 2 1 2 1 2 1 2 1 2 1 1 2 2 1 1 1 1 1 2 1 2 1 2 1 2 1 2 1 1 1 2
2 oar3_OAR2_133365628 146.055 133365628 2 2 2 2 2 2 2 2 2 2 2 2 2 2 1 2 2 2 2 2 2 2 2 2 2 2 2 2 2 2 2 2 2 2 2 2 2 2 2 2 2 2 2 2 2 2 2 2 2 2 2 2 2 2 1 2 2 2 2 2 2 2 2 2 2 2 2 2 0 0 2 2 2 2 2 2 1 2 2 2 2 2 2 2 1 2 2 2 2 2 1 2 1 2 2 2 2 2 2 2 2 2 2 2 2 2 1 2 2 2 2 2 2 2 2 2 2 2 2 2 2 2 2 2 2 2 2 2 2 2 2 2 2 2 2 2 2 2 1 2 2 2 2 2 2 2 2 2 2 2 2 2
2 oar3_OAR2_133645598 146.285 133645598 2 2 2 2 2 2 2 2 2 2 2 2 2 2 2 2 2 2 1 2 2 2 2 2 2 2 2 2 2 2 2 2 2 2 2 2 2 2 1 2 2 2 2 2 2 2 2 2 2 2 1 2 2 2 2 2 2 2 2 2 2 2 2 2 2 2 2 2 2 2 2 2 2 2 2 2 2 2 2 2 1 2 2 2 2 2 2 2 1 2 2 2 2 2 2 2 1 2 2 2 2 2 2 2 2 2 2 2 2 2 2 2 2 2 2 2 2 2 1 2 1 2 2 2 1 2 2 2 2 2 2 2 2 2 2 2 1 2 2 2 2 2 2 2 1 1 2 2 2 2 2 2
2 oar3_OAR2_134520734 147.845 134520734 1 2 1 2 1 2 1 1 1 2 1 2 1 1 1 1 2 2 1 2 2 2 1 2 2 2 1 2 1 2 1 1 1 2 2 2 2 2 2 2 1 2 1 2 2 2 2 2 1 2 1 2 2 2 1 2 1 2 1 2 1 2 1 2 1 1 1 1 1 2 1 2 1 2 1 2 1 2 1 1 1 2 1 2 1 1 1 1 1 1 1 1 1 1 1 1 1 2 1 1 1 2 2 2 1 2 1 1 2 2 1 1 1 2 1 2 1 2 1 2 1 1 1 1 1 2 1 1 1 2 1 1 2 2 2 2 2 2 1 1 1 2 2 2 1 2 1 2 2 2 1 2
2 oar3_OAR2_135289831 148.826 135289831 2 2 2 2 2 2 1 2 2 2 2 2 1 2 1 2 2 2 2 2 2 2 2 2 2 2 2 2 2 2 1 1 2 2 2 2 2 2 2 2 1 2 1 2 2 2 2 2 1 2 1 2 2 2 2 2 1 2 2 2 2 2 2 2 2 2 2 2 2 2 1 2 2 2 2 2 2 2 1 2 2 2 2 2 2 2 2 2 2 2 2 2 2 2 1 2 2 2 2 2 2 2 2 2 1 2 2 2 2 2 1 2 2 2 2 2 1 2 2 2 1 2 1 1 2 2 2 2 1 2 1 2 2 2 2 2 2 2 1 2 1 2 2 2 2 2 1 2 2 2 2 2
2 oar3_OAR2_136387631 149.422 136387631 1 2 1 2 2 2 1 2 1 2 2 2 2 2 1 2 1 1 2 2 2 2 1 2 1 2 2 2 2 2 1 2 2 2 1 2 1 2 1 1 1 1 2 2 1 1 1 2 2 2 1 1 2 2 1 2 1 1 1 2 2 2 2 2 2 2 2 2 1 2 2 2 2 2 2 2 1 2 2 2 2 2 2 2 2 2 2 2 2 2 2 2 2 2 1 2 1 2 2 2 2 2 1 2 1 1 2 2 1 2 2 2 2 2 2 2 1 1 1 2 1 2 1 1 1 2 2 2 1 1 2 2 2 2 1 2 1 1 1 2 1 2 1 2 1 2 2 2 1 2 1 2
2 oar3_OAR2_138341981 150.617 138341981 1 2 1 2 2 2 2 2 1 2 2 2 2 2 2 2 1 1 2 2 2 2 1 2 1 2 1 2 2 2 2 2 1 2 2 2 1 1 1 2 1 2 2 2 1 1 2 2 1 2 2 2 2 2 1 2 1 2 1 2 1 2 2 2 2 2 2 2 2 2 2 2 2 2 1 2 2 2 2 2 1 2 1 2 2 2 1 2 2 2 2 2 1 2 2 2 2 2 1 2 1 1 1 2 1 2 2 2 1 2 2 2 2 2 2 2 1 2 2 2 2 2 2 2 1 2 1 2 1 2 1 2 1 2 1 2 1 2 2 2 2 2 2 2 2 2 2 2 1 2 1 2
2 OAR2_147417007.1 151.105 138813572 2 2 2 2 2 2 1 2 2 2 2 2 2 2 1 2 2 2 2 2 2 2 2 2 2 2 2 2 2 2 1 2 2 2 1 2 2 2 2 2 1 2 2 2 2 2 2 2 2 2 2 2 2 2 2 2 1 1 2 2 2 2 1 2 2 2 2 2 1 2 2 2 2 2 2 2 2 2 2 2 2 2 2 2 2 2 2 2 2 2 2 2 2 2 1 2 2 2 2 2 1 2 2 2 1 1 2 2 1 2 2 2 1 2 2 2 1 1 2 2 1 2 1 1 2 2 2 2 1 2 2 2 2 2 1 2 2 2 1 2 1 2 2 2 2 2 2 2 2 2 2 2
2 oar3_OAR2_139060874 151.361 139060874 2 2 0 0 1 2 2 2 2 2 0 0 2 2 2 2 2 2 1 2 0 0 1 2 2 2 1 2 1 2 2 2 2 2 0 0 2 2 2 2 2 2 2 2 2 2 2 2 2 2 2 2 1 2 2 2 2 2 2 2 1 2 2 2 2 2 2 2 2 2 1 2 1 2 2 2 2 2 2 2 2 2 1 2 2 2 2 2 2 2 2 2 2 2 2 2 2 2 2 2 2 2 1 2 2 2 2 2 1 2 2 2 2 2 1 2 2 2 2 2 2 2 2 2 2 2 2 2 2 2 2 2 1 2 2 2 2 2 2 2 1 2 1 2 2 2 1 2 2 2 2 2
2 oar3_OAR2_139116515 151.419 139116515 1 2 1 2 1 2 2 2 2 2 2 2 1 2 2 2 2 2 1 2 2 2 2 2 2 2 2 2 2 2 1 2 1 2 2 2 2 2 2 2 2 2 1 2 2 2 1 2 1 2 1 2 1 1 2 2 2 2 2 2 2 2 1 2 1 2 2 2 2 2 1 2 1 2 2 2 2 2 1 2 1 2 2 2 2 2 1 2 1 2 1 2 2 2 2 2 1 2 1 2 2 2 2 2 2 2 1 2 2 2 1 2 1 2 2 2 2 2 1 2 1 2 2 2 1 2 1 2 2 2 1 2 2 2 2 2 2 2 2 2 2 2 2 2 1 2 1 2 1 2 1 2
2 oar3_OAR2_141070366 152.666 141070366 2 2 2 2 1 2 2 2 2 2 1 2 2 2 2 2 2 2 1 1 1 1 2 2 2 2 1 1 1 2 2 2 2 2 1 2 2 2 2 2 2 2 2 2 2 2 2 2 2 2 2 2 2 2 2 2 2 2 2 2 1 2 2 2 2 2 2 2 2 2 2 2 1 2 1 2 2 2 2 2 1 2 2 2 2 2 1 2 1 2 2 2 1 2 2 2 2 2 1 2 2 2 1 1 2 2 2 2 1 2 2 2 2 2 1 2 1 2 1 2 2 2 2 2 1 2 1 1 2 2 1 2 1 2 2 2 2 2 2 2 1 2 1 2 1 2 1 2 1 2 2 2
2 oar3_OAR2_141198240 152.833 141198240 1 2 0 0 2 2 2 2 2 2 2 2 2 2 2 2 1 2 2 2 2 2 1 2 1 2 0 0 1 2 2 2 2 2 2 2 2 2 1 1 1 2 2 2 1 1 2 2 2 2 1 2 2 2 2 2 2 2 1 2 2 2 2 2 2 2 2 2 2 2 2 2 2 2 1 2 2 2 2 2 2 2 2 2 2 2 1 2 2 2 2 2 1 2 2 2 1 2 1 2 2 2 2 2 2 2 2 2 2 2 2 2 2 2 2 2 2 2 2 2 2 2 2 2 2 2 1 2 1 2 1 2 2 2 2 2 1 1 2 2 2 2 2 2 1 2 2 2 1 2 2 2
2 oar3_OAR2_141259051 152.912 141259051 1 2 0 0 2 2 2 2 2 2 2 2 2 2 2 2 1 2 2 2 2 2 1 2 1 2 1 2 1 2 2 2 2 2 2 2 2 2 1 1 1 2 2 2 1 1 2 2 2 2 1 2 2 2 2 2 0 0 1 2 2 2 2 2 2 2 2 2 0 0 2 2 2 2 1 2 2 2 2 2 2 2 2 2 2 2 1 2 2 2 2 2 1 2 2 2 1 2 1 2 2 2 2 2 2 2 2 2 2 2 2 2 2 2 2 2 2 2 2 2 2 2 2 2 2 2 1 2 1 2 1 2 2 2 2 2 1 1 2 2 2 2 2 2 1 2 2 2 1 2 2 2
2 oar3_OAR2_141259789 152.913 141259789 1 2 1 2 2 2 2 2 2 2 2 2 2 2 2 2 1 2 2 2 2 2 1 2 1 2 1 2 1 2 2 2 2 2 2 2 2 2 1 1 1 2 2 2 1 1 2 2 2 2 1 2 2 2 2 2 2 2 1 2 2 2 2 2 2 2 2 2 2 2 2 2 2 2 1 2 2 2 2 2 2 2 2 2 2 2 1 2 2 2 2 2 1 2 2 2 1 2 1 2 2 2 2 2 2 2 2 2 2 2 2 2 2 2 2 2 2 2 2 2 2 2 2 2 2 2 1 2 1 2 1 2 2 2 2 2 1 1 2 2 2 2 2 2 1 2 2 2 1 2 2 2
2 oar3_OAR2_141277495 152.936 141277495 1 2 0 0 2 2 2 2 2 2 2 2 2 2 2 2 1 2 2 2 2 2 1 2 1 2 1 2 1 2 2 2 2 2 2 2 2 2 1 1 1 2 2 2 1 1 2 2 2 2 1 2 2 2 2 2 2 2 1 2 2 2 2 2 2 2 2 2 2 2 2 2 2 2 1 2 2 2 2 2 2 2 2 2 2 2 1 2 2 2 2 2 1 2 2 2 1 2 1 2 2 2 2 2 2 2 2 2 2 2 2 2 2 2 2 2 2 2 2 2 2 2 2 2 2 2 1 2 1 2 1 2 2 2 2 2 1 1 2 2 2 2 2 2 1 2 2 2 1 2 2 2
2 oar3_OAR2_142126563 153.438 142126563 1 2 1 1 2 2 2 2 2 2 2 2 1 2 2 2 1 2 2 2 2 2 1 2 1 2 2 2 1 2 2 2 2 2 2 2 2 2 2 2 1 2 1 2 1 1 2 2 2 2 2 2 2 2 1 2 2 2 1 2 2 2 2 2 2 2 2 2 2 2 2 2 2 2 2 2 1 2 2 2 1 2 2 2 2 2 2 2 1 2 2 2 1 2 2 2 2 2 2 2 2 2 2 2 2 2 1 2 2 2 2 2 2 2 2 2 2 2 1 2 2 2 2 2 1 2 2 2 1 2 2 2 2 2 2 2 1 2 1 2 2 2 2 2 1 2 2 2 1 1 2 2
2 oar3_OAR2_142315573 153.635 142315573 1 2 1 1 2 2 2 2 2 2 2 2 1 2 2 2 1 2 2 2 2 2 1 2 1 2 2 2 1 2 2 2 2 2 2 2 2 2 2 2 1 2 2 2 1 1 2 2 2 2 2 2 2 2 1 2 2 2 1 2 2 2 2 2 2 2 2 2 2 2 2 2 2 2 2 2 1 2 2 2 1 2 2 2 2 2 2 2 1 2 2 2 1 2 2 2 2 2 2 2 2 2 2 2 2 2 1 2 2 2 2 2 2 2 2 2 2 2 1 2 2 2 2 2 1 2 2 2 1 2 2 2 2 2 2 2 1 2 1 2 2 2 2 2 1 2 2 2 1 1 2 2
2 oar3_OAR2_143334523 154.692 143334523 1 2 2 2 1 2 2 2 2 2 2 2 2 2 1 2 2 2 2 2 2 2 2 2 1 2 2 2 2 2 1 2 1 2 1 2 2 2 2 2 1 2 2 2 2 2 2 2 2 2 1 2 2 2 2 2 1 2 2 2 1 2 2 2 2 2 2 2 1 2 2 2 2 2 2 2 1 2 2 2 2 2 2 2 2 2 1 2 2 2 2 2 2 2 2 2 1 2 1 2 1 2 2 2 1 2 2 2 1 2 2 2 1 2 2 2 2 2 2 2 1 2 1 1 2 2 2 2 2 2 2 2 2 2 1 2 2 2 2 2 2 2 1 2 2 2 2 2 2 2 1 2
2 oar3_OAR2_143341175 154.698 143341175 1 2 2 2 1 2 2 2 2 2 2 2 2 2 1 2 2 2 2 2 2 2 2 2 1 2 2 2 2 2 1 2 1 2 1 2 2 2 2 2 1 2 2 2 2 2 2 2 2 2 1 2 2 2 2 2 1 2 2 2 1 2 2 2 2 2 2 2 1 2 2 2 2 2 2 2 1 2 2 2 2 2 2 2 2 2 1 2 2 2 2 2 2 2 2 2 1 2 1 2 1 2 2 2 1 2 2 2 1 2 2 2 1 2 2 2 2 2 2 2 1 2 1 1 2 2 2 2 2 2 2 2 2 2 1 2 2 2 2 2 2 2 1 2 2 2 2 2 2 2 1 2
2 oar3_OAR2_143347672 154.705 143347672 1 2 2 2 1 2 2 2 2 2 2 2 2 2 1 2 2 2 2 2 2 2 2 2 1 2 2 2 2 2 1 2 1 2 1 2 2 2 2 2 1 2 2 2 2 2 2 2 2 2 1 2 2 2 2 2 1 2 2 2 1 2 2 2 2 2 2 2 1 2 2 2 2 2 2 2 1 2 2 2 2 2 2 2 2 2 1 2 2 2 2 2 2 2 2 2 1 2 1 2 1 2 2 2 1 2 2 2 1 2 2 2 1 2 2 2 2 2 2 2 1 2 1 1 2 2 2 2 2 2 2 2 2 2 1 2 2 2 2 2 2 2 1 2 2 2 2 2 2 2 1 2
2 oar3_OAR2_143601619 154.969 143601619 1 2 1 2 1 1 2 2 2 2 1 2 2 2 1 2 2 2 1 2 1 1 2 2 1 2 1 2 1 2 1 2 1 2 1 1 2 2 2 2 1 2 2 2 2 2 2 2 2 2 1 2 2 2 1 2 1 2 2 2 1 1 2 2 2 2 2 2 1 2 2 2 1 2 2 2 1 1 2 2 2 2 2 2 2 2 1 2 2 2 2 2 1 2 2 2 1 2 1 2 1 2 1 1 1 2 1 2 1 1 2 2 1 2 1 2 1 2 2 2 1 2 1 1 2 2 1 2 2 2 2 2 2 2 1 1 2 2 1 2 1 2 1 1 2 2 1 2 2 2 1 1
2 OAR2_155220459.1 157.19 146181891 2 2 2 2 2 2 2 2 2 2 2 2 2 2 1 2 2 2 2 2 2 2 2 2 2 2 1 2 2 2 2 2 2 2 2 2 2 2 2 2 2 2 2 2 2 2 2 2 2 2 2 2 2 2 2 2 2 2 2 2 2 2 2 2 2 2 2 2 2 2 2 2 2 2 1 2 2 2 2 2 2 2 2 2 2 2 1 2 2 2 2 2 1 2 2 2 2 2 1 2 2 2 2 2 2 2 2 2 2 2 2 2 2 2 2 2 2 2 2 2 2 2 2 2 2 2 1 2 2 2 1 2 2 2 2 2 2 2 2 2 2 2 2 2 2 2 2 2 2 2 2 2
2 oar3_OAR2_148057619 158.178 148057619 1 2 2 2 1 2 1 2 2 2 2 2 2 2 1 2 2 2 1 2 2 2 2 2 1 2 1 2 2 2 1 2 1 2 1 2 2 2 1 2 2 2 2 2 2 2 1 2 2 2 1 2 2 2 1 2 1 2 1 2 1 2 2 2 2 2 1 2 1 1 1 2 2 2 2 2 2 2 2 2 2 2 2 2 1 2 1 2 2 2 1 2 2 2 2 2 1 1 1 2 1 2 2 2 1 1 2 2 1 1 1 2 1 2 1 2 1 2 1 2 1 2 1 1 2 2 2 2 1 2 2 2 1 2 2 2 1 2 1 2 1 2 2 2 1 2 1 2 2 2 1 2
2 oar3_OAR2_148515149 158.35 148515149 1 2 2 2 2 2 2 2 2 2 2 2 1 2 2 2 1 2 2 2 2 2 2 2 2 2 2 2 2 2 1 2 2 2 2 2 2 2 2 2 2 2 2 2 2 2 1 2 2 2 1 2 2 2 2 2 2 2 2 2 2 2 2 2 1 2 1 2 2 2 2 2 1 2 2 2 2 2 1 2 1 2 2 2 2 2 2 2 1 1 1 2 2 2 1 2 2 2 2 2 2 2 2 2 2 2 1 2 2 2 2 2 1 2 2 2 2 2 1 2 2 2 2 2 1 2 2 2 1 2 2 2 2 2 2 2 2 2 2 2 2 2 2 2 1 2 2 2 1 1 2 2
2 oar3_OAR2_148529592 158.35 148529592 1 1 1 2 1 2 1 2 2 2 1 2 1 2 2 2 1 1 1 2 2 2 1 2 1 1 1 1 1 2 1 1 1 2 1 2 1 2 1 2 1 2 2 2 1 1 1 1 2 2 1 1 1 2 1 2 1 2 1 1 1 2 1 2 1 2 1 1 1 1 1 2 1 2 1 2 2 2 1 2 1 2 2 2 1 2 1 1 1 1 1 1 1 2 1 2 1 1 1 1 1 2 2 2 1 1 1 2 1 1 1 2 1 1 1 2 1 2 1 1 1 2 1 1 1 2 1 2 1 1 1 2 1 2 1 2 1 2 1 2 1 2 2 2 1 1 1 2 1 1 1 2
2 oar3_OAR2_148712100 158.528 148712100 1 2 1 1 2 2 2 2 2 2 1 2 1 2 2 2 1 2 2 2 2 2 1 2 1 2 2 2 1 2 2 2 2 2 2 2 2 2 2 2 2 2 2 2 1 1 1 2 2 2 1 2 2 2 1 2 2 2 1 2 2 2 2 2 1 2 2 2 2 2 2 2 1 2 2 2 1 2 2 2 1 2 2 2 2 2 2 2 1 2 2 2 1 2 2 2 2 2 2 2 2 2 2 2 2 2 1 1 2 2 2 2 1 2 2 2 2 2 1 2 2 2 2 2 1 2 2 2 1 2 2 2 2 2 2 2 2 2 1 2 2 2 2 2 1 2 2 2 1 1 2 2
2 oar3_OAR2_149488307 159.545 149488307 2 2 2 2 2 2 1 2 1 2 2 2 1 2 1 2 2 2 2 2 2 2 2 2 2 2 2 2 2 2 2 2 2 2 2 2 1 2 1 2 2 2 2 2 2 2 2 2 1 2 2 2 2 2 2 2 0 0 2 2 2 2 2 2 2 2 2 2 2 2 1 2 2 2 1 2 2 2 1 2 1 2 1 2 2 2 2 2 2 2 2 2 2 2 1 2 2 2 2 2 1 2 1 2 2 2 2 2 2 2 1 2 2 2 2 2 2 2 2 2 2 2 2 2 1 2 2 2 2 2 1 2 1 2 2 2 2 2 2 2 2 2 2 2 2 2 1 2 2 2 2 2
2 oar3_OAR2_149680342 159.797 149680342 2 2 2 2 2 2 1 2 1 2 2 2 1 2 1 2 2 2 2 2 2 2 2 2 2 2 1 2 2 2 2 2 2 2 2 2 1 2 1 2 2 2 2 2 2 2 2 2 1 2 2 2 2 2 2 2 1 2 2 2 2 2 2 2 2 2 2 2 2 2 1 2 2 2 1 1 2 2 1 2 1 2 1 2 2 2 2 2 2 2 2 2 2 2 1 2 2 2 1 2 1 2 1 2 2 2 2 2 2 2 1 2 2 2 2 2 2 2 2 2 2 2 2 2 1 2 1 2 2 2 1 1 1 2 2 2 2 2 2 2 2 2 2 2 2 2 1 2 2 2 2 2
2 oar3_OAR2_151014974 161.1 151014974 1 2 2 2 2 2 2 2 1 2 1 2 1 2 1 2 1 1 2 2 1 2 1 2 2 2 2 2 1 2 1 2 1 2 1 2 1 2 1 2 2 2 1 2 2 2 1 2 1 2 1 1 1 1 1 2 2 2 2 2 1 2 1 2 1 1 1 2 2 2 2 2 1 2 2 2 1 2 1 2 2 2 1 2 1 2 1 2 1 1 1 2 1 2 1 2 1 2 2 2 2 2 1 2 2 2 1 2 2 2 2 2 1 2 1 2 1 2 1 2 1 2 2 2 1 2 1 2 1 2 2 2 2 2 1 2 1 1 1 2 1 2 1 1 1 1 2 2 1 1 1 2
2 oar3_OAR2_151257391 161.222 151257391 1 1 1 2 1 1 1 1 1 2 1 1 1 2 1 2 1 2 1 1 1 1 1 2 1 1 1 2 1 1 1 2 1 1 1 1 2 2 2 2 1 1 1 2 1 2 1 2 1 2 1 2 1 2 2 2 1 1 1 1 1 1 1 2 1 1 1 2 1 1 1 2 1 1 2 2 2 2 2 2 1 2 2 2 1 1 1 2 1 2 1 2 1 2 1 2 1 2 1 2 1 2 1 2 1 1 1 2 1 1 1 2 1 1 1 1 1 1 1 1 1 1 1 1 1 2 1 2 1 1 2 2 1 2 1 1 1 2 2 2 1 1 1 2 1 2 1 2 1 1 1 1
2 oar3_OAR2_151485010 161.338 151485010 1 2 1 1 2 2 1 2 1 1 1 1 1 1 2 2 1 2 1 2 1 2 1 2 1 2 1 2 1 1 2 2 1 2 1 2 1 2 1 2 1 2 2 2 1 2 1 1 1 1 1 2 2 2 1 2 2 2 1 1 1 2 2 2 1 1 1 2 0 0 1 1 1 2 1 1 1 2 1 2 1 1 1 2 1 1 2 2 1 2 1 2 2 2 2 2 2 2 1 2 1 1 1 1 1 1 1 1 1 2 1 1 1 2 1 1 1 1 1 1 1 1 2 2 1 1 1 1 1 1 1 1 1 1 1 1 1 2 1 2 1 1 1 2 1 2 1 2 1 1 1 2
2 oar3_OAR2_152081970 161.752 152081970 2 2 1 2 2 2 1 2 2 2 1 2 2 2 2 2 2 2 1 2 1 2 1 2 1 2 1 2 2 2 2 2 2 2 2 2 2 2 2 2 1 2 2 2 1 2 1 2 2 2 2 2 2 2 2 2 2 2 1 2 2 2 2 2 2 2 1 2 1 2 1 2 2 2 1 2 2 2 2 2 1 2 2 2 1 2 2 2 2 2 1 2 2 2 2 2 2 2 1 2 1 2 2 2 1 2 2 2 1 2 1 2 2 2 1 2 1 2 1 2 1 2 2 2 2 2 1 2 1 2 1 2 1 2 1 2 2 2 2 2 1 2 2 2 2 2 2 2 2 2 2 2
2 oar3_OAR2_152408466 161.984 152408466 2 2 2 2 2 2 1 2 2 2 2 2 2 2 2 2 2 2 1 2 1 2 2 2 2 2 2 2 2 2 1 2 2 2 2 2 2 2 2 2 1 2 2 2 2 2 1 2 2 2 2 2 2 2 2 2 2 2 1 2 2 2 2 2 2 2 1 1 1 2 1 2 2 2 2 2 2 2 1 2 1 2 2 2 1 2 2 2 2 2 1 2 2 2 2 2 2 2 2 2 1 2 2 2 1 2 2 2 1 2 1 2 2 2 1 2 1 2 1 2 1 2 2 2 2 2 2 2 1 2 2 2 1 2 1 2 2 2 2 2 1 2 2 2 2 2 2 2 2 2 2 2
2 oar3_OAR2_152454119 162.016 152454119 1 2 2 2 1 1 1 2 2 2 2 2 2 2 1 2 2 2 1 2 2 2 2 2 1 2 1 2 2 2 1 2 1 2 1 2 2 2 2 2 1 2 2 2 2 2 2 2 2 2 2 2 2 2 2 2 1 1 2 2 1 2 1 2 2 2 2 2 1 2 2 2 1 2 2 2 2 2 2 2 2 2 2 2 2 2 1 2 2 2 2 2 1 2 1 2 1 2 1 2 2 2 2 2 1 2 2 2 1 2 2 2 1 2 2 2 2 2 2 2 2 2 1 1 2 2 2 2 2 2 2 2 2 2 2 2 2 2 2 2 2 2 2 2 1 2 1 2 2 2 1 2
2 oar3_OAR2_152506883 162.054 152506883 1 2 1 1 2 2 1 2 2 2 1 1 1 2 1 2 1 1 1 2 1 1 1 2 1 2 1 2 1 2 1 2 1 1 1 2 1 2 2 2 1 2 1 2 1 2 1 2 1 2 1 2 2 2 1 1 2 2 1 2 1 2 1 2 1 2 1 1 1 2 1 2 1 2 1 2 1 2 1 2 1 2 2 2 1 1 2 2 1 2 1 2 2 2 2 2 2 2 1 2 1 2 1 2 1 2 1 1 1 2 1 2 1 2 1 1 1 1 1 1 1 1 2 2 1 2 1 1 1 1 1 2 1 2 1 1 1 2 1 1 1 1 1 2 2 2 2 2 1 1 1 2
2 oar3_OAR2_154298306 163.27 154298306 1 2 2 2 1 2 1 2 2 2 2 2 2 2 1 2 1 2 1 2 2 2 2 2 1 2 1 2 2 2 1 2 2 2 1 2 2 2 2 2 1 2 2 2 2 2 2 2 2 2 2 2 2 2 2 2 1 1 1 2 1 2 1 2 2 2 2 2 1 2 2 2 1 2 2 2 2 2 2 2 2 2 2 2 2 2 1 2 1 2 1 2 1 1 1 2 1 2 1 2 2 2 1 2 1 2 2 2 1 1 2 2 1 2 2 2 1 2 2 2 2 2 1 1 1 2 2 2 1 2 2 2 2 2 2 2 2 2 2 2 2 2 2 2 1 2 1 2 1 2 1 2
2 oar3_OAR2_154680927 163.27 154680927 2 2 0 0 2 2 2 2 2 2 2 2 2 2 2 2 2 2 2 2 2 2 2 2 2 2 2 2 2 2 2 2 2 2 2 2 2 2 1 2 2 2 2 2 2 2 2 2 2 2 1 2 2 2 1 2 2 2 2 2 2 2 2 2 2 2 2 2 2 2 2 2 2 2 2 2 1 2 2 2 2 2 2 2 2 2 1 2 2 2 2 2 2 2 2 2 1 2 2 2 2 2 2 2 2 2 1 2 2 2 2 2 2 2 2 2 2 2 2 2 2 2 2 2 2 2 2 2 2 2 2 2 2 2 2 2 1 2 1 2 2 2 2 2 1 2 2 2 2 2 2 2
2 oar3_OAR2_154877173 163.593 154877173 1 2 1 2 1 2 1 2 1 2 1 2 1 1 1 2 1 2 1 2 1 1 1 2 2 2 1 2 1 1 1 2 1 2 1 2 1 1 1 1 1 2 2 2 2 2 1 1 1 1 1 2 2 2 1 1 2 2 1 2 1 2 1 2 2 2 1 1 1 2 1 1 2 2 1 1 1 2 1 1 1 1 1 1 1 1 1 2 1 2 1 2 2 2 2 2 1 2 1 2 1 1 1 2 1 2 1 2 2 2 1 1 2 2 1 2 1 2 1 1 1 1 2 2 1 2 1 1 1 2 1 1 1 1 1 1 1 1 1 1 1 1 1 1 1 2 1 2 1 2 1 2
2 oar3_OAR2_156257239 165.411 156257239 2 2 2 2 2 2 2 2 2 2 2 2 1 2 2 2 2 2 1 2 1 2 2 2 1 2 2 2 2 2 1 1 2 2 1 2 2 2 1 2 1 1 2 2 2 2 1 1 1 2 1 2 2 2 2 2 2 2 1 2 2 2 2 2 2 2 1 2 1 1 1 1 2 2 2 2 2 2 1 1 2 2 2 2 1 2 1 2 2 2 1 2 1 2 2 2 1 1 2 2 1 2 2 2 1 2 2 2 2 2 1 1 1 2 1 2 2 2 1 1 1 2 1 1 1 2 2 2 1 2 1 2 1 2 1 2 1 2 2 2 1 2 2 2 1 2 1 1 1 2 2 2
2 oar3_OAR2_156269925 165.421 156269925 2 2 2 2 2 2 2 2 2 2 2 2 1 2 2 2 2 2 1 2 1 2 2 2 1 2 2 2 2 2 1 1 2 2 1 2 2 2 1 2 1 1 2 2 2 2 1 1 1 2 1 2 2 2 2 2 2 2 1 2 2 2 2 2 2 2 1 2 1 1 1 1 2 2 2 2 2 2 1 1 2 2 2 2 1 2 1 2 2 2 1 2 1 2 2 2 1 1 2 2 1 2 2 2 1 2 2 2 2 2 1 1 1 2 1 2 2 2 1 1 1 2 1 1 1 2 2 2 1 2 1 2 1 2 1 2 1 2 2 2 1 2 2 2 1 2 1 1 1 2 2 2
2 oar3_OAR2_157214538 166.206 157214538 1 2 0 0 1 1 2 2 1 2 1 2 1 2 2 2 1 2 1 1 2 2 1 2 1 2 1 2 2 2 2 2 1 2 2 2 2 2 2 2 2 2 2 2 1 1 2 2 2 2 1 2 1 2 2 2 1 1 2 2 1 2 1 2 1 1 2 2 2 2 2 2 1 1 2 2 1 2 2 2 2 2 2 2 2 2 1 2 1 2 2 2 1 2 1 1 2 2 1 2 2 2 1 2 1 2 1 2 1 2 2 2 1 2 1 2 1 1 2 2 2 2 2 2 1 2 2 2 1 2 2 2 2 2 2 2 2 2 2 2 2 2 2 2 1 2 2 2 1 2 1 2
2 oar3_OAR2_157258819 166.242 157258819 1 2 1 2 2 2 1 1 2 2 2 2 0 0 1 1 1 2 2 2 1 2 2 2 0 0 1 2 2 2 1 1 2 2 1 2 1 2 1 2 1 1 1 1 2 2 1 1 0 0 1 2 1 2 1 1 2 2 1 1 2 2 1 2 2 2 1 1 1 1 1 1 2 2 1 2 0 0 1 1 2 2 2 2 1 2 1 2 1 2 1 1 0 0 2 2 1 1 1 2 0 0 1 2 1 2 1 2 1 2 1 1 1 2 1 2 2 2 1 1 1 1 1 1 1 2 1 2 1 2 1 1 0 0 1 2 1 2 1 1 1 2 2 2 1 2 1 1 1 2 2 2
2 oar3_OAR2_158942682 167.641 158942682 1 2 2 2 1 1 1 2 1 2 1 2 1 2 1 2 1 2 1 2 2 2 1 2 2 2 1 2 1 1 2 2 1 1 1 2 1 2 1 2 2 2 2 2 1 2 2 2 1 2 1 2 2 2 2 2 1 1 1 2 1 2 1 2 1 2 2 2 1 2 2 2 1 1 1 2 1 2 2 2 1 1 1 1 2 2 1 2 1 1 1 2 1 1 1 1 2 2 1 2 1 2 1 2 1 2 1 2 1 1 2 2 1 2 1 2 1 1 2 2 2 2 2 2 1 2 1 2 1 2 2 2 1 2 1 2 1 2 2 2 1 2 1 1 1 2 2 2 1 2 1 1
2 oar3_OAR2_159411632 167.91 159411632 1 1 1 1 1 1 1 1 1 2 1 1 1 1 1 1 1 1 1 1 1 1 1 2 1 1 1 1 1 2 1 1 1 1 1 1 1 2 1 2 1 1 1 2 1 1 1 1 1 1 1 1 1 2 1 1 1 1 1 1 1 1 1 1 1 1 1 1 1 1 1 1 1 1 1 2 1 1 1 1 1 2 2 2 1 1 1 1 1 1 1 1 1 2 1 1 1 1 1 2 1 2 1 1 1 1 1 1 1 1 1 1 1 1 1 1 1 1 1 1 1 1 1 1 1 1 1 1 1 1 1 1 1 2 1 1 1 1 1 1 1 1 1 2 1 1 1 1 1 1 1 2
2 oar3_OAR2_160313744 167.985 160313744 1 2 2 2 1 1 2 2 2 2 1 2 1 2 2 2 1 2 1 2 2 2 2 2 2 2 1 2 1 2 2 2 1 1 1 2 2 2 2 2 2 2 2 2 1 2 2 2 1 2 1 2 2 2 2 2 1 1 2 2 1 2 1 2 1 2 2 2 1 2 2 2 1 1 2 2 1 2 2 2 1 2 2 2 2 2 1 2 1 2 2 2 2 2 1 1 2 2 2 2 2 2 1 2 1 2 1 2 1 2 2 2 2 2 1 2 1 1 2 2 2 2 2 2 1 1 1 2 1 2 2 2 2 2 1 2 1 2 2 2 1 2 1 1 1 2 2 2 1 1 1 2
2 oar3_OAR2_160561994 168.15 160561994 1 2 2 2 2 2 1 2 2 2 2 2 2 2 1 2 2 2 2 2 2 2 1 2 2 2 1 2 1 2 2 2 2 2 2 2 2 2 1 2 2 2 2 2 2 2 2 2 2 2 2 2 1 2 2 2 2 2 1 2 2 2 2 2 2 2 2 2 2 2 2 2 2 2 1 1 2 2 2 2 2 2 2 2 2 2 2 2 1 2 1 2 1 2 2 2 2 2 1 2 2 2 2 2 2 2 2 2 1 2 2 2 1 2 2 2 2 2 1 2 2 2 2 2 2 2 1 2 2 2 1 2 2 2 2 2 2 2 2 2 2 2 2 2 2 2 2 2 2 2 2 2
2 OAR2_170299021.1 168.233 160748450 2 2 1 1 1 2 1 2 1 2 1 1 1 2 1 2 1 2 1 1 1 1 1 2 1 1 2 2 1 2 1 1 1 1 1 1 1 2 1 2 1 1 2 2 1 2 1 1 1 1 1 1 2 2 1 1 2 2 1 2 1 2 1 2 1 2 1 1 1 1 1 1 1 2 2 2 1 2 1 1 1 2 1 2 1 1 1 2 2 2 1 2 2 2 1 2 1 1 2 2 1 2 1 2 1 2 1 1 2 2 1 1 1 2 1 2 2 2 1 2 1 1 1 1 1 2 1 2 1 2 1 2 1 2 1 2 1 1 1 1 1 1 1 2 1 2 1 1 1 2 1 2
2 oar3_OAR2_161057678 168.369 161057678 2 2 2 2 2 2 1 2 2 2 2 2 2 2 2 2 1 2 2 2 2 2 2 2 2 2 2 2 2 2 2 2 2 2 2 2 1 2 2 2 2 2 2 2 2 2 2 2 2 2 2 2 2 2 1 2 2 2 2 2 2 2 1 2 2 2 1 2 2 2 2 2 2 2 2 2 2 2 2 2 2 2 2 2 2 2 2 2 2 2 2 2 2 2 2 2 2 2 2 2 2 2 1 2 1 2 2 2 2 2 2 2 2 2 2 2 2 2 2 2 1 2 2 2 2 2 2 2 1 2 2 2 2 2 2 2 2 2 1 2 2 2 2 2 2 2 2 2 2 2 2 2
2 oar3_OAR2_161062912 168.384 161062912 2 2 1 2 2 2 2 2 1 1 1 2 1 2 1 2 2 2 1 2 1 1 1 2 1 1 2 2 2 2 1 1 2 2 1 2 1 2 1 2 1 1 1 2 1 2 1 1 1 2 1 2 2 2 2 2 2 2 1 2 1 2 2 2 1 2 1 2 1 2 1 1 2 2 2 2 2 2 1 1 1 2 1 1 1 1 1 2 2 2 1 2 1 2 2 2 1 1 1 2 1 1 2 2 2 2 2 2 2 2 1 1 1 2 1 2 2 2 1 2 1 2 1 1 2 2 2 2 2 2 1 2 1 1 2 2 1 2 1 2 2 2 2 2 1 2 1 1 2 2 1 2
2 oar3_OAR2_164883446 170.356 164883446 1 2 1 1 1 2 1 1 2 2 2 2 1 2 1 2 1 1 2 2 2 2 2 2 2 2 2 2 2 2 2 2 2 2 2 2 1 2 1 1 2 2 1 1 1 1 2 2 2 2 1 2 1 2 1 1 0 0 1 2 1 2 1 1 1 2 1 2 2 2 2 2 1 2 1 2 1 1 2 2 2 2 2 2 2 2 1 1 1 1 1 2 1 2 1 2 1 2 2 2 2 2 1 2 1 1 1 2 1 2 2 2 1 2 1 2 1 1 1 2 2 2 2 2 2 2 2 2 1 1 2 2 2 2 2 2 1 2 1 2 1 2 1 1 1 1 2 2 2 2 2 2
2 oar3_OAR2_165318406 170.385 165318406 2 2 2 2 2 2 1 2 2 2 2 2 2 2 1 2 2 2 2 2 2 2 2 2 2 2 2 2 2 2 2 2 2 2 2 2 2 2 2 2 2 2 2 2 2 2 2 2 2 2 2 2 1 2 2 2 2 2 1 2 2 2 2 2 2 2 2 2 2 2 2 2 2 2 2 2 2 2 2 2 2 2 2 2 2 2 2 2 1 2 1 2 1 2 2 2 2 2 2 2 2 2 2 2 2 2 1 2 1 2 2 2 1 2 2 2 2 2 1 2 2 2 2 2 2 2 2 2 2 2 2 2 2 2 2 2 2 2 2 2 2 2 2 2 2 2 2 2 2 2 2 2
2 oar3_OAR2_165674556 170.994 165674556 1 2 2 2 2 2 1 1 2 2 2 2 2 2 1 2 1 2 2 2 2 2 2 2 2 2 1 2 2 2 2 2 2 2 2 2 1 2 1 2 2 2 1 2 2 2 2 2 2 2 1 2 1 2 1 1 2 2 1 2 2 2 1 2 2 2 1 2 2 2 2 2 2 2 1 2 1 2 2 2 2 2 2 2 2 2 1 2 1 2 1 2 1 2 2 2 1 2 1 2 2 2 1 2 1 2 1 2 1 2 2 2 1 2 2 2 2 2 1 2 2 2 2 2 2 2 1 2 1 2 1 2 2 2 2 2 1 2 1 2 2 2 2 2 1 2 2 2 1 2 2 2
2 oar3_OAR2_166157648 171 166157648 1 2 1 2 1 1 1 2 2 2 1 2 1 2 2 2 1 1 1 2 2 2 2 2 2 2 2 2 1 2 2 2 1 1 2 2 1 2 2 2 2 2 1 2 1 1 2 2 1 2 2 2 1 2 1 2 1 2 2 2 1 2 1 1 1 2 1 2 0 0 2 2 1 1 2 2 1 2 2 2 1 2 2 2 2 2 1 2 1 2 2 2 2 2 1 1 2 2 0 0 2 2 1 2 1 1 1 2 2 2 2 2 2 2 1 2 1 1 2 2 2 2 2 2 1 2 2 2 1 1 2 2 2 2 1 2 1 2 1 2 1 1 1 1 1 2 2 2 1 2 1 2
2 oar3_OAR2_166158282 171 166158282 1 2 0 0 1 1 1 2 2 2 1 2 1 2 2 2 1 1 1 2 2 2 2 2 2 2 2 2 1 2 2 2 1 1 2 2 0 0 2 2 2 2 1 2 1 1 2 2 1 2 2 2 1 2 1 2 0 0 2 2 1 2 1 1 1 2 1 2 1 2 2 2 1 1 2 2 1 2 2 2 1 2 2 2 2 2 1 2 1 2 2 2 2 2 1 1 2 2 2 2 2 2 1 2 1 1 1 2 2 2 2 2 2 2 0 0 1 1 2 2 2 2 2 2 1 2 2 2 1 1 2 2 2 2 1 2 1 2 1 2 1 1 1 1 1 2 2 2 1 2 1 2
2 oar3_OAR2_166200633 171 166200633 1 2 1 2 1 1 1 2 2 2 1 2 1 2 2 2 1 1 1 2 2 2 2 2 2 2 2 2 1 2 2 2 1 1 2 2 1 2 2 2 2 2 1 2 1 1 2 2 1 2 2 2 1 2 1 2 1 2 2 2 1 2 1 1 1 2 1 2 0 0 2 2 1 1 2 2 1 2 2 2 1 2 2 2 0 0 1 2 1 2 2 2 0 0 1 1 2 2 2 2 2 2 1 2 1 1 1 2 2 2 2 2 2 2 1 2 1 1 2 2 2 2 2 2 1 2 2 2 1 1 2 2 2 2 1 2 1 2 1 2 1 1 1 1 1 2 2 2 1 2 1 2
2 oar3_OAR2_166208023 171 166208023 1 2 2 2 2 2 1 2 2 2 2 2 2 2 1 2 2 2 2 2 2 2 1 2 2 2 1 2 1 2 2 2 2 2 1 2 2 2 1 1 2 2 1 2 2 2 2 2 2 2 1 2 1 2 1 2 0 0 1 2 2 2 2 2 2 2 2 2 2 2 2 2 2 2 1 1 1 2 2 2 2 2 2 2 2 2 1 2 1 2 1 2 1 2 2 2 1 2 1 2 2 2 2 2 2 2 1 2 1 2 2 2 1 2 2 2 2 2 1 2 2 2 2 2 2 2 1 1 2 2 1 2 2 2 2 2 1 2 2 2 2 2 2 2 1 2 2 2 1 2 2 2
2 OAR2_175895340.1 171 166231789 1 2 0 0 1 1 1 1 2 2 1 2 1 2 1 2 1 1 1 2 2 2 2 2 2 2 2 2 1 2 2 2 1 1 2 2 1 2 1 2 2 2 1 2 1 1 2 2 1 2 1 2 1 2 1 2 1 2 1 2 1 2 1 1 1 2 1 2 1 2 2 2 1 1 2 2 1 2 2 2 1 2 2 2 2 2 1 1 1 1 1 2 1 2 1 1 1 2 2 2 2 2 1 2 1 1 1 1 1 2 2 2 1 2 1 2 1 1 1 2 2 2 2 2 1 2 2 2 1 1 2 2 2 2 1 2 1 1 1 2 1 1 1 1 1 1 2 2 1 2 1 2
2 oar3_OAR2_166236436 171 166236436 1 2 1 2 1 1 1 1 2 2 1 2 1 2 1 2 1 1 1 2 2 2 2 2 2 2 2 2 1 2 2 2 1 1 2 2 1 2 1 2 2 2 1 2 1 1 2 2 1 2 1 2 1 2 1 2 1 2 1 2 1 2 1 1 1 2 1 2 0 0 2 2 1 1 2 2 1 2 2 2 1 2 2 2 2 2 1 1 1 1 1 2 1 2 1 1 1 2 2 2 2 2 1 2 1 1 1 1 1 2 2 2 1 2 1 2 1 1 1 2 2 2 2 2 1 2 2 2 1 1 2 2 2 2 1 2 1 1 1 2 1 1 1 1 1 1 2 2 1 2 1 2
2 oar3_OAR2_166250267 171 166250267 2 2 2 2 1 2 2 2 2 2 1 2 2 2 2 2 2 2 1 2 2 2 2 2 2 2 2 2 1 2 2 2 1 2 2 2 2 2 1 2 2 2 2 2 2 2 2 2 2 2 1 2 2 2 2 2 2 2 2 2 2 2 2 2 2 2 2 2 2 2 2 2 1 2 2 2 2 2 2 2 0 0 2 2 2 2 0 0 2 2 2 2 2 2 2 2 1 2 2 2 2 2 2 2 2 2 0 0 2 2 2 2 2 2 2 2 2 2 2 2 2 2 2 2 1 2 2 2 2 2 2 2 2 2 1 2 1 2 2 2 0 0 2 2 1 2 2 2 1 2 0 0
2 oar3_OAR2_166252959 171 166252959 2 2 2 2 1 2 2 2 2 2 1 2 2 2 2 2 2 2 1 2 2 2 2 2 2 2 2 2 1 2 2 2 1 2 2 2 2 2 1 2 2 2 2 2 2 2 2 2 2 2 1 2 2 2 2 2 2 2 2 2 2 2 2 2 2 2 2 2 2 2 2 2 1 2 2 2 2 2 2 2 1 2 2 2 2 2 1 2 2 2 2 2 2 2 2 2 1 2 2 2 2 2 2 2 2 2 1 2 2 2 2 2 2 2 2 2 2 2 2 2 2 2 2 2 1 2 2 2 2 2 2 2 2 2 1 2 1 2 2 2 1 2 2 2 1 2 2 2 1 2 1 2
2 oar3_OAR2_166254615 171 166254615 2 2 2 2 1 2 2 2 2 2 0 0 2 2 2 2 2 2 1 2 2 2 2 2 2 2 2 2 1 2 2 2 1 2 2 2 2 2 1 2 2 2 2 2 2 2 2 2 2 2 1 2 2 2 2 2 2 2 2 2 2 2 2 2 2 2 2 2 2 2 2 2 1 2 2 2 2 2 2 2 1 2 2 2 2 2 1 2 2 2 2 2 2 2 2 2 0 0 2 2 2 2 2 2 2 2 1 2 2 2 2 2 2 2 2 2 2 2 2 2 2 2 2 2 1 2 2 2 2 2 2 2 2 2 0 0 1 2 2 2 1 2 2 2 1 2 2 2 1 2 1 2
2 OAR2_177063739.1 171.538 167358125 2 2 2 2 2 2 1 2 2 2 2 2 2 2 1 2 2 2 2 2 2 2 2 2 2 2 2 2 2 2 2 2 2 2 2 2 2 2 2 2 2 2 1 2 2 2 2 2 2 2 2 2 1 2 2 2 2 2 1 2 2 2 2 2 2 2 2 2 2 2 2 2 2 2 2 2 2 2 2 2 2 2 2 2 2 2 2 2 1 2 1 2 2 2 2 2 2 2 2 2 2 2 2 2 2 2 1 2 1 2 2 2 1 2 2 2 2 2 1 2 2 2 2 2 2 2 2 2 2 2 2 2 2 2 2 2 2 2 2 2 2 2 2 2 2 2 2 2 2 2 2 2
2 oar3_OAR2_167937518 172.069 167937518 2 2 2 2 2 2 1 2 2 2 2 2 2 2 1 2 2 2 2 2 2 2 2 2 2 2 2 2 2 2 2 2 2 2 2 2 2 2 2 2 2 2 2 2 2 2 2 2 2 2 2 2 2 2 2 2 2 2 1 2 2 2 2 2 2 2 2 2 2 2 2 2 2 2 2 2 2 2 2 2 2 2 2 2 2 2 2 2 1 2 1 2 2 2 2 2 2 2 2 2 2 2 2 2 2 2 2 2 2 2 2 2 1 2 2 2 2 2 1 2 2 2 2 2 2 2 2 2 2 2 2 2 2 2 2 2 2 2 2 2 2 2 2 2 2 2 2 2 2 2 2 2
2 oar3_OAR2_169166107 173.716 169166107 2 2 0 0 1 2 2 2 2 2 1 2 2 2 2 2 2 2 1 2 2 2 2 2 2 2 2 2 1 2 2 2 2 2 2 2 2 2 2 2 2 2 1 2 2 2 2 2 2 2 2 2 1 2 1 2 2 2 2 2 2 2 2 2 2 2 2 2 0 0 2 2 1 2 2 2 1 2 2 2 1 2 2 2 1 2 2 2 2 2 2 2 2 2 2 2 2 2 2 2 2 2 2 2 2 2 2 2 2 2 2 2 2 2 2 2 2 2 2 2 2 2 2 2 1 2 2 2 2 2 2 2 2 2 1 2 2 2 2 2 1 2 2 2 2 2 2 2 1 2 2 2
2 oar3_OAR2_169627021 174.388 169627021 2 2 2 2 1 2 2 2 2 2 1 2 2 2 2 2 2 2 1 2 2 2 2 2 2 2 2 2 1 2 2 2 2 2 2 2 2 2 2 2 2 2 2 2 2 2 2 2 2 2 2 2 2 2 2 2 2 2 2 2 2 2 2 2 2 2 2 2 2 2 2 2 1 2 2 2 2 2 2 2 1 2 2 2 2 2 2 2 2 2 2 2 2 2 2 2 2 2 2 2 2 2 2 2 2 2 2 2 2 2 2 2 2 2 2 2 2 2 2 2 2 2 2 2 1 2 2 2 2 2 2 2 2 2 1 2 2 2 2 2 1 2 2 2 2 2 2 2 1 2 2 2
2 oar3_OAR2_169765238 174.589 169765238 1 2 2 2 1 1 2 2 1 2 1 2 2 2 2 2 2 2 1 2 2 2 2 2 2 2 2 2 1 2 2 2 2 2 2 2 1 2 1 2 2 2 2 2 2 2 2 2 2 2 2 2 2 2 1 2 1 2 2 2 2 2 2 2 2 2 2 2 2 2 2 2 1 2 2 2 1 2 2 2 1 2 1 2 1 2 2 2 2 2 2 2 1 1 2 2 2 2 1 2 1 2 2 2 2 2 2 2 2 2 1 2 2 2 2 2 2 2 2 2 2 2 2 2 1 2 1 2 2 2 2 2 1 2 1 2 2 2 2 2 1 2 2 2 2 2 2 2 1 2 1 2
2 oar3_OAR2_170493881 175.652 170493881 2 2 2 2 2 2 1 1 2 2 2 2 2 2 1 2 1 2 2 2 2 2 2 2 2 2 2 2 2 2 2 2 2 2 2 2 1 2 1 2 2 2 1 2 2 2 2 2 2 2 1 2 1 2 1 2 2 2 1 2 2 2 2 2 2 2 1 2 2 2 2 2 2 2 2 2 2 2 2 2 2 2 2 2 2 2 1 2 1 2 1 2 2 2 2 2 1 2 2 2 2 2 1 2 2 2 2 2 2 2 2 2 1 2 2 2 2 2 1 2 2 2 2 2 2 2 2 2 1 2 2 2 2 2 2 2 1 2 1 2 2 2 2 2 1 2 2 2 2 2 2 2
2 oar3_OAR2_170693316 175.942 170693316 1 1 1 2 1 1 2 2 1 2 1 2 1 2 1 2 2 2 1 1 1 1 1 2 1 1 1 1 1 1 1 1 2 2 1 1 2 2 1 2 1 1 1 2 2 2 1 1 1 2 1 2 2 2 1 2 1 2 2 2 1 2 1 2 1 2 1 2 1 2 1 1 1 2 1 2 1 2 1 1 1 1 1 2 1 1 2 2 2 2 1 2 1 2 2 2 1 2 1 2 1 2 1 2 2 2 1 2 1 2 1 1 1 2 1 2 2 2 1 2 1 1 1 1 1 1 1 1 2 2 1 1 1 2 1 1 2 2 1 2 1 2 2 2 2 2 1 1 1 1 1 2
2 oar3_OAR2_172239080 177.98 172239080 2 2 1 2 2 2 2 2 1 2 1 2 1 2 2 2 1 2 2 2 2 2 1 2 2 2 2 2 2 2 2 2 2 2 2 2 2 2 1 2 2 2 2 2 1 2 2 2 1 2 2 2 2 2 2 2 1 2 1 2 1 2 1 2 2 2 2 2 1 2 2 2 1 2 2 2 1 2 2 2 2 2 2 2 2 2 1 1 1 2 2 2 2 2 1 1 1 2 2 2 2 2 2 2 1 2 1 2 1 2 2 2 2 2 2 2 1 2 2 2 2 2 2 2 2 2 2 2 1 2 2 2 2 2 2 2 1 1 2 2 1 2 1 1 1 1 2 2 2 2 2 2
2 oar3_OAR2_175346746 182.063 175346746 2 2 1 2 2 2 1 2 1 2 1 1 1 2 1 2 1 2 2 2 2 2 1 2 2 2 2 2 1 2 2 2 2 2 2 2 1 2 2 2 2 2 2 2 1 2 2 2 1 2 2 2 2 2 1 2 1 2 1 2 1 2 2 2 2 2 2 2 1 2 2 2 2 2 2 2 1 2 2 2 1 1 1 2 1 2 1 2 1 2 2 2 1 2 1 1 2 2 1 2 1 2 1 2 1 2 2 2 2 2 1 2 2 2 2 2 1 2 2 2 2 2 2 2 1 2 2 2 1 2 2 2 1 2 2 2 1 2 2 2 1 1 1 1 1 2 2 2 1 2 1 2
2 oar3_OAR2_175808709 182.173 175808709 2 2 2 2 2 2 1 1 2 2 1 2 2 2 1 2 1 2 2 2 2 2 2 2 2 2 2 2 1 2 2 2 2 2 2 2 1 2 2 2 2 2 2 2 2 2 2 2 2 2 2 2 2 2 1 2 2 2 2 2 2 2 2 2 2 2 1 2 2 2 2 2 2 2 2 2 1 2 2 2 1 2 2 2 1 1 2 2 2 2 2 2 2 2 2 2 2 2 2 2 2 2 2 2 2 2 2 2 2 2 2 2 2 2 2 2 2 2 2 2 2 2 2 2 1 2 2 2 1 2 2 2 2 2 2 2 2 2 1 2 1 2 2 2 2 2 2 2 1 2 2 2
2 oar3_OAR2_175827902 182.178 175827902 2 2 2 2 2 2 1 1 2 2 1 2 2 2 1 2 1 2 2 2 2 2 2 2 2 2 2 2 1 2 2 2 2 2 2 2 1 2 2 2 2 2 1 2 2 2 2 2 2 2 2 2 2 2 1 2 2 2 2 2 2 2 2 2 2 2 1 2 2 2 2 2 2 2 2 2 1 2 2 2 1 2 2 2 1 1 2 2 2 2 2 2 2 2 2 2 2 2 2 2 2 2 2 2 2 2 2 2 2 2 2 2 2 2 2 2 2 2 2 2 2 2 2 2 1 2 2 2 1 2 2 2 2 2 2 2 2 2 1 2 1 2 2 2 2 2 2 2 1 2 2 2
2 oar3_OAR2_176556906 183.143 176556906 1 2 1 2 2 2 1 2 1 2 2 2 1 2 2 2 1 2 2 2 2 2 2 2 1 2 1 2 2 2 1 2 2 2 1 2 1 1 1 2 2 2 1 1 2 2 1 2 2 2 1 2 2 2 1 2 2 2 2 2 2 2 2 2 1 2 1 1 2 2 1 2 2 2 1 2 1 2 1 2 1 2 1 2 1 2 1 2 2 2 1 2 1 2 2 2 1 1 1 1 1 2 2 2 2 2 2 2 2 2 2 2 1 2 1 2 2 2 1 2 2 2 1 2 2 2 1 2 1 2 1 1 1 2 2 2 1 2 1 1 2 2 2 2 1 2 1 2 1 2 1 2
2 oar3_OAR2_176944043 183.666 176944043 2 2 2 2 2 2 2 2 2 2 2 2 2 2 2 2 2 2 2 2 2 2 2 2 2 2 2 2 2 2 2 2 2 2 2 2 2 2 1 2 2 2 2 2 2 2 2 2 2 2 2 2 1 2 2 2 1 2 2 2 2 2 1 2 2 2 2 2 2 2 2 2 1 2 2 2 2 2 2 2 2 2 2 2 2 2 2 2 2 2 1 2 1 2 2 2 2 2 2 2 2 2 2 2 2 2 2 2 2 2 2 2 2 2 2 2 2 2 2 2 2 2 2 2 2 2 2 2 2 2 2 2 2 2 2 2 2 2 2 2 2 2 2 2 2 2 2 2 2 2 1 2
2 oar3_OAR2_177589331 184.537 177589331 2 2 0 0 2 2 2 2 1 2 2 2 1 2 2 2 2 2 1 2 1 2 2 2 1 2 2 2 2 2 1 2 1 2 1 2 2 2 1 2 2 2 2 2 2 2 1 2 1 2 1 2 1 1 2 2 1 2 2 2 1 2 1 2 1 1 2 2 0 0 1 2 1 2 2 2 2 2 2 2 2 2 2 2 2 2 1 2 2 2 1 2 1 2 2 2 1 1 2 2 2 2 2 2 2 2 2 2 2 2 2 2 1 2 2 2 2 2 0 0 2 2 1 2 2 2 2 2 2 2 1 2 2 2 2 2 1 1 2 2 2 2 2 2 1 2 1 2 2 2 1 2
2 oar3_OAR2_177591678 184.541 177591678 2 2 2 2 2 2 2 2 1 2 2 2 1 2 2 2 2 2 1 2 1 2 2 2 1 2 2 2 2 2 1 2 1 2 1 2 2 2 1 2 2 2 2 2 2 2 1 2 1 2 1 2 1 1 2 2 1 2 2 2 1 2 1 2 1 1 2 2 1 2 1 2 1 2 2 2 2 2 2 2 2 2 2 2 2 2 1 2 2 2 1 2 1 2 2 2 1 1 2 2 2 2 2 2 2 2 2 2 2 2 2 2 1 2 2 2 2 2 1 2 2 2 1 2 2 2 2 2 2 2 1 2 2 2 2 2 1 1 2 2 2 2 2 2 1 2 1 2 2 2 1 2
2 oar3_OAR2_177679486 184.659 177679486 2 2 2 2 1 2 2 2 1 2 2 2 1 2 1 2 2 2 1 2 1 2 1 2 1 1 1 2 1 2 1 1 1 1 1 1 2 2 2 2 1 2 2 2 2 2 1 1 1 2 1 1 2 2 2 2 2 2 2 2 2 2 1 2 1 1 2 2 1 2 1 1 1 2 2 2 2 2 1 2 2 2 1 2 2 2 2 2 2 2 2 2 2 2 2 2 1 2 2 2 2 2 2 2 2 2 1 1 1 1 2 2 1 2 2 2 2 2 1 1 1 2 1 1 2 2 2 2 2 2 1 2 1 2 1 1 2 2 2 2 2 2 2 2 2 2 1 1 2 2 2 2
2 oar3_OAR2_177835034 184.869 177835034 2 2 2 2 1 2 2 2 1 2 2 2 1 2 1 2 2 2 1 2 1 2 1 2 1 1 1 2 1 2 1 1 1 1 1 1 2 2 2 2 1 2 2 2 2 2 1 1 1 2 1 1 2 2 2 2 2 2 2 2 2 2 1 2 1 1 2 2 1 2 1 1 1 2 2 2 2 2 1 2 2 2 1 2 2 2 2 2 2 2 2 2 2 2 2 2 1 2 2 2 2 2 2 2 2 2 1 1 1 1 2 2 1 2 2 2 2 2 1 1 1 2 1 1 2 2 2 2 2 2 1 2 1 2 1 1 2 2 2 2 2 2 2 2 2 2 1 1 2 2 2 2
2 OAR2_188924496.1 185.253 178119127 2 2 2 2 2 2 2 2 1 2 2 2 1 2 2 2 2 2 2 2 2 2 2 2 1 2 2 2 2 2 1 2 1 2 1 2 2 2 2 2 2 2 2 2 2 2 1 2 2 2 1 2 2 2 2 2 2 2 2 2 2 2 2 2 1 1 2 2 2 2 1 2 2 2 2 2 2 2 2 2 2 2 2 2 2 2 2 2 2 2 2 2 2 2 2 2 1 2 2 2 2 2 2 2 2 2 2 2 2 2 2 2 1 2 2 2 2 2 1 2 2 2 1 2 2 2 2 2 2 2 1 2 2 2 2 2 2 2 2 2 2 2 2 2 2 2 1 2 2 2 2 2
2 oar3_OAR2_178361502 185.3 178361502 2 2 2 2 2 2 2 2 2 2 2 2 2 2 2 2 1 2 2 2 2 2 2 2 2 2 2 2 2 2 2 2 2 2 2 2 1 2 2 2 2 2 1 2 2 2 2 2 2 2 2 2 2 2 1 2 1 2 2 2 2 2 2 2 2 2 2 2 2 2 2 2 2 2 2 2 1 2 2 2 2 2 2 2 1 2 2 2 2 2 2 2 2 2 0 0 2 2 2 2 2 2 2 2 1 2 2 2 2 2 2 2 2 2 2 2 1 2 2 2 2 2 2 2 2 2 2 2 1 2 2 2 2 2 2 2 2 2 1 2 1 2 2 2 2 2 2 2 2 2 2 2
2 oar3_OAR2_179671698 185.455 179671698 1 2 1 2 1 2 2 2 2 2 2 2 2 2 2 2 2 2 1 2 1 2 2 2 2 2 1 2 2 2 2 2 2 2 2 2 2 2 1 1 2 2 1 2 2 2 2 2 1 2 2 2 1 1 2 2 1 2 2 2 1 2 1 2 2 2 2 2 1 2 2 2 1 2 1 2 1 2 2 2 1 2 2 2 1 2 2 2 2 2 1 2 1 2 2 2 2 2 1 2 2 2 1 2 2 2 2 2 2 2 2 2 2 2 2 2 2 2 2 2 1 2 2 2 1 1 1 2 2 2 1 2 2 2 2 2 1 2 2 2 2 2 2 2 2 2 2 2 1 2 1 2
2 oar3_OAR2_179708667 185.474 179708667 1 2 2 2 2 2 1 2 1 2 1 1 1 2 1 2 1 2 2 2 2 2 1 2 1 2 2 2 1 2 2 2 1 2 2 2 2 2 2 2 2 2 2 2 1 2 2 2 2 2 2 2 2 2 2 2 2 2 1 1 1 2 2 2 1 1 2 2 2 2 2 2 2 2 2 2 2 2 2 2 2 2 2 2 2 2 1 2 1 2 2 2 2 2 1 2 1 2 2 2 2 2 2 2 2 2 2 2 2 2 1 2 2 2 2 2 2 2 2 2 2 2 2 2 2 2 1 2 1 2 2 2 2 2 2 2 2 2 2 2 1 2 1 1 1 2 2 2 1 2 2 2
2 oar3_OAR2_182056065 186.8 182056065 1 1 1 1 1 1 1 1 1 1 1 1 1 1 1 1 1 1 1 1 1 1 1 1 1 1 1 1 1 1 1 1 1 1 1 1 1 2 1 1 1 2 2 2 1 2 1 1 1 1 1 1 1 2 1 1 1 2 1 1 1 1 1 1 1 1 1 1 1 1 1 1 1 1 1 2 1 1 1 1 2 2 1 2 1 2 1 2 1 2 1 1 1 2 1 2 1 2 1 2 2 2 1 2 2 2 1 1 1 1 1 2 1 2 1 2 2 2 1 1 1 2 1 1 2 2 1 1 1 1 1 1 1 2 1 1 1 2 1 1 1 2 1 1 1 2 1 1 1 1 1 2
2 oar3_OAR2_183449124 188.255 183449124 1 2 1 2 1 2 2 2 1 2 2 2 1 2 2 2 2 2 2 2 2 2 2 2 2 2 1 2 2 2 1 2 2 2 1 2 2 2 1 2 2 2 1 1 2 2 1 2 2 2 1 2 1 2 2 2 2 2 2 2 2 2 2 2 2 2 1 2 2 2 1 2 2 2 1 2 2 2 1 2 2 2 2 2 2 2 2 2 2 2 1 2 2 2 2 2 2 2 1 2 2 2 2 2 2 2 2 2 2 2 2 2 1 2 1 2 2 2 1 2 2 2 1 2 2 2 1 2 2 2 1 1 2 2 2 2 2 2 1 2 2 2 2 2 2 2 1 2 1 2 2 2
2 oar3_OAR2_183922581 188.664 183922581 2 2 0 0 2 2 2 2 2 2 2 2 2 2 2 2 2 2 1 2 1 2 2 2 2 2 2 2 2 2 1 2 2 2 1 2 1 2 2 2 2 2 2 2 2 2 2 2 0 0 2 2 1 2 2 2 1 2 2 2 1 2 2 2 2 2 1 2 1 2 2 2 2 2 2 2 1 2 1 2 1 2 1 2 2 2 2 2 2 2 1 1 1 2 1 2 2 2 1 2 1 2 2 2 1 2 2 2 2 2 2 2 2 2 1 2 1 2 2 2 2 2 2 2 2 2 2 2 2 2 2 2 1 2 2 2 1 2 1 2 1 2 2 2 2 2 2 2 2 2 1 1
2 oar3_OAR2_185224055 189.27 185224055 2 2 1 1 2 2 2 2 2 2 2 2 2 2 2 2 2 2 2 2 2 2 2 2 2 2 2 2 2 2 2 2 2 2 2 2 1 2 2 2 2 2 2 2 2 2 2 2 2 2 2 2 2 2 2 2 1 2 2 2 2 2 1 2 2 2 1 2 2 2 2 2 1 2 2 2 2 2 1 2 2 2 2 2 2 2 2 2 2 2 1 2 2 2 2 2 2 2 2 2 2 2 2 2 2 2 2 2 1 2 2 2 2 2 1 2 2 2 2 2 2 2 2 2 2 2 2 2 1 2 2 2 2 2 2 2 2 2 1 1 2 2 2 2 2 2 2 2 2 2 2 2
2 oar3_OAR2_185602967 189.356 185602967 2 2 2 2 2 2 2 2 1 2 2 2 1 2 2 2 2 2 2 2 2 2 2 2 2 2 2 2 2 2 2 2 2 2 2 2 2 2 2 2 1 2 2 2 1 2 1 2 2 2 1 2 1 2 2 2 2 2 2 2 2 2 2 2 2 2 2 2 1 2 1 2 2 2 1 2 2 2 2 2 2 2 2 2 2 2 1 2 2 2 2 2 2 2 2 2 1 2 2 2 1 2 2 2 1 2 2 2 2 2 1 2 1 2 1 2 1 2 1 2 2 2 1 1 2 2 2 2 2 2 1 2 2 2 2 2 1 2 2 2 2 2 1 2 1 2 1 2 2 2 2 2
2 oar3_OAR2_186136257 189.465 186136257 1 2 2 2 1 2 1 2 1 2 1 1 1 2 1 2 1 2 1 2 2 2 1 2 2 2 2 2 1 1 2 2 2 2 1 2 2 2 2 2 1 2 2 2 1 2 2 2 2 2 2 2 2 2 2 2 2 2 1 2 1 2 2 2 1 2 2 2 2 2 2 2 1 2 2 2 1 2 2 2 2 2 2 2 2 2 1 2 1 2 1 2 2 2 1 2 2 2 2 2 2 2 2 2 2 2 2 2 2 2 1 2 2 2 2 2 1 2 1 2 1 2 2 2 2 2 1 2 1 2 2 2 2 2 2 2 2 2 2 2 1 2 1 2 1 2 2 2 1 2 1 2
2 oar3_OAR2_187952120 189.764 187952120 1 2 2 2 1 2 1 2 2 2 2 2 2 2 2 2 2 2 2 2 2 2 2 2 2 2 2 2 2 2 1 1 2 2 1 2 1 2 2 2 2 2 2 2 2 2 1 2 1 1 2 2 2 2 2 2 2 2 2 2 2 2 2 2 2 2 1 2 1 2 1 2 2 2 2 2 2 2 1 2 1 2 1 2 2 2 2 2 2 2 2 2 1 2 2 2 2 2 1 2 1 2 2 2 2 2 1 1 1 2 2 2 1 2 2 2 2 2 2 2 2 2 2 2 2 2 2 2 2 2 2 2 1 2 2 2 1 2 2 2 2 2 2 2 2 2 1 2 1 2 1 2
2 oar3_OAR2_188656563 189.969 188656563 2 2 0 0 2 2 2 2 2 2 2 2 2 2 2 2 2 2 2 2 1 2 2 2 2 2 2 2 2 2 2 2 1 2 2 2 1 2 2 2 2 2 2 2 2 2 2 2 2 2 2 2 2 2 2 2 2 2 2 2 2 2 2 2 2 2 2 2 0 0 2 2 2 2 2 2 2 2 2 2 2 2 2 2 2 2 2 2 1 2 2 2 2 2 2 2 2 2 2 2 2 2 2 2 2 2 2 2 2 2 2 2 2 2 1 2 1 2 2 2 2 2 2 2 2 2 2 2 1 2 2 2 2 2 2 2 2 2 1 1 2 2 2 2 2 2 2 2 2 2 2 2
2 oar3_OAR2_188737150 189.993 188737150 2 2 0 0 1 2 2 2 1 2 1 2 1 2 2 2 2 2 1 2 2 2 1 2 2 2 2 2 1 1 2 2 2 2 0 0 2 2 1 2 2 2 2 2 1 2 2 2 2 2 2 2 1 2 1 1 1 2 2 2 2 2 2 2 1 2 1 2 1 2 2 2 1 2 2 2 1 1 1 2 2 2 2 2 1 2 2 2 1 2 1 1 1 2 1 1 2 2 2 2 2 2 0 0 1 2 2 2 2 2 1 2 2 2 2 2 1 2 1 2 2 2 2 2 2 2 2 2 2 2 2 2 2 2 2 2 2 2 2 2 0 0 1 2 2 2 2 2 2 2 0 0
2 oar3_OAR2_188810423 190.014 188810423 2 2 2 2 2 2 2 2 2 2 2 2 2 2 2 2 2 2 2 2 2 2 2 2 2 2 2 2 2 2 2 2 2 2 2 2 2 2 1 2 2 2 2 2 2 2 2 2 2 2 2 2 1 2 1 2 1 2 2 2 2 2 2 2 2 2 1 2 2 2 2 2 2 2 2 2 1 2 1 2 2 2 2 2 1 2 2 2 2 2 1 2 1 2 1 2 2 2 2 2 2 2 2 2 1 2 2 2 2 2 2 2 2 2 2 2 2 2 1 2 2 2 2 2 2 2 2 2 2 2 2 2 2 2 2 2 2 2 2 2 1 2 2 2 2 2 2 2 2 2 2 2
2 oar3_OAR2_188871870 190.032 188871870 1 2 1 2 1 1 1 2 1 2 1 2 1 2 2 2 1 2 1 1 2 2 1 2 1 2 2 2 1 1 1 1 1 2 1 1 1 2 2 2 2 2 2 2 1 2 1 2 1 1 2 2 1 2 2 2 1 2 1 2 1 2 1 2 1 1 1 2 1 2 1 2 1 1 2 2 1 2 1 2 1 2 1 2 2 2 1 2 1 2 1 2 1 2 1 2 1 1 1 2 1 2 2 2 2 2 1 1 1 1 1 2 1 2 2 2 1 2 2 2 2 2 2 2 2 2 2 2 2 2 2 2 1 2 2 2 1 1 2 2 2 2 1 2 1 2 1 2 1 2 1 1
2 oar3_OAR2_189123892 190.106 189123892 1 2 1 2 2 2 1 2 1 2 1 2 1 2 1 2 2 2 2 2 2 2 2 2 2 2 0 0 2 2 2 2 2 2 2 2 2 2 1 2 1 2 2 2 2 2 1 2 2 2 1 2 1 2 2 2 2 2 1 2 1 2 2 2 2 2 2 2 2 2 1 2 2 2 1 2 2 2 2 2 1 2 2 2 1 2 1 1 2 2 2 2 2 2 2 2 1 2 1 2 2 2 1 2 2 2 2 2 2 2 1 2 1 2 1 2 2 2 1 2 1 2 1 2 1 1 1 1 1 2 1 1 2 2 2 2 1 2 1 2 1 2 1 2 1 1 1 2 1 2 2 2
2 oar3_OAR2_189132327 190.108 189132327 1 2 1 2 2 2 1 2 1 2 1 2 1 2 1 2 2 2 2 2 2 2 2 2 2 2 1 2 2 2 2 2 2 2 2 2 2 2 1 2 1 2 2 2 2 2 1 2 2 2 1 2 1 2 2 2 2 2 1 2 1 2 2 2 2 2 2 2 2 2 1 2 2 2 1 2 2 2 2 2 1 2 2 2 1 2 1 1 2 2 2 2 2 2 2 2 1 2 1 2 2 2 1 2 2 2 2 2 2 2 1 2 1 2 1 2 2 2 1 2 1 2 1 2 1 1 1 1 1 2 1 1 2 2 2 2 1 2 1 2 1 2 1 2 1 1 1 2 1 2 2 2
2 oar3_OAR2_190784544 190.707 190784544 1 2 2 2 2 2 1 2 2 2 1 2 2 2 1 2 2 2 2 2 2 2 2 2 2 2 1 2 2 2 2 2 2 2 2 2 2 2 1 2 1 2 2 2 2 2 2 2 2 2 2 2 2 2 2 2 2 2 1 2 1 2 2 2 2 2 2 2 2 2 2 2 2 2 1 2 2 2 2 2 2 2 2 2 2 2 1 2 2 2 2 2 2 2 2 2 2 2 1 2 2 2 2 2 2 2 2 2 2 2 2 2 2 2 2 2 2 2 2 2 1 2 2 2 2 2 1 1 1 2 1 2 2 2 2 2 2 2 2 2 1 2 2 2 1 2 2 2 1 2 2 2
2 oar3_OAR2_191199501 190.916 191199501 2 2 1 2 2 2 2 2 2 2 2 2 2 2 1 2 1 2 2 2 1 2 1 2 1 2 1 2 2 2 2 2 2 2 2 2 2 2 2 2 2 2 1 2 2 2 2 2 2 2 1 2 2 2 2 2 2 2 2 2 2 2 1 2 2 2 2 2 2 2 2 2 2 2 2 2 2 2 2 2 2 2 1 2 2 2 2 2 2 2 2 2 2 2 2 2 2 2 2 2 2 2 2 2 2 2 2 2 2 2 2 2 2 2 1 2 2 2 2 2 1 2 2 2 2 2 2 2 2 2 2 2 1 2 1 1 2 2 1 2 2 2 2 2 2 2 2 2 2 2 2 2
2 oar3_OAR2_194066756 194.51 194066756 2 2 2 2 2 2 2 2 1 2 2 2 1 2 2 2 2 2 2 2 2 2 2 2 2 2 2 2 2 2 2 2 2 2 2 2 2 2 2 2 2 2 2 2 2 2 1 2 2 2 1 2 2 2 2 2 2 2 2 2 2 2 2 2 2 2 2 2 2 2 1 2 2 2 2 2 2 2 2 2 2 2 2 2 2 2 2 2 2 2 2 2 2 2 2 2 2 2 2 2 2 2 2 2 2 2 2 2 2 2 1 2 1 2 2 2 2 2 2 2 2 2 1 2 2 2 2 2 2 2 1 2 2 2 2 2 2 2 2 2 2 2 1 2 2 2 1 2 2 2 2 2
2 oar3_OAR2_195529009 194.838 195529009 2 2 0 0 2 2 2 2 2 2 2 2 2 2 2 2 2 2 2 2 2 2 2 2 2 2 1 2 2 2 2 2 2 2 2 2 2 2 1 1 2 2 1 2 2 2 2 2 2 2 2 2 1 2 2 2 0 0 2 2 2 2 2 2 2 2 2 2 0 0 2 2 2 2 1 1 2 2 2 2 1 2 2 2 1 1 2 2 2 2 2 2 2 2 1 1 0 0 1 2 2 2 1 2 0 0 2 2 2 2 2 2 2 2 1 1 2 2 2 2 2 2 2 2 1 1 1 2 2 2 1 2 2 2 2 2 2 2 1 2 2 2 2 2 0 0 2 2 2 2 2 2
2 oar3_OAR2_195991571 195.315 195991571 1 1 1 2 1 1 1 1 1 1 1 1 1 1 1 1 1 1 1 1 1 1 1 1 1 1 1 2 1 1 1 1 1 1 1 1 1 1 1 2 1 2 2 2 1 1 1 1 1 1 1 1 2 2 1 1 0 0 1 1 1 1 1 1 1 1 1 1 0 0 1 1 1 1 1 2 1 1 1 1 1 2 1 1 1 2 1 1 1 1 1 1 0 0 1 2 1 1 1 2 1 1 1 2 1 1 1 1 1 1 1 1 1 1 1 2 1 1 1 2 1 1 1 1 2 2 1 2 1 1 1 2 1 1 1 1 1 1 1 2 1 1 1 1 1 1 1 1 1 1 1 1
2 oar3_OAR2_196058172 195.384 196058172 2 2 2 2 2 2 2 2 2 2 2 2 2 2 2 2 2 2 2 2 2 2 2 2 2 2 2 2 2 2 2 2 2 2 2 2 2 2 1 2 1 2 1 1 2 2 2 2 2 2 1 2 2 2 2 2 2 2 2 2 2 2 2 2 2 2 2 2 2 2 2 2 2 2 2 2 2 2 2 2 2 2 2 2 2 2 2 2 2 2 2 2 2 2 2 2 1 2 2 2 2 2 2 2 2 2 1 2 2 2 2 2 2 2 2 2 2 2 2 2 2 2 2 2 2 2 2 2 2 2 1 2 2 2 2 2 2 2 2 2 2 2 2 2 1 2 2 2 2 2 2 2
2 oar3_OAR2_196124243 195.452 196124243 2 2 0 0 2 2 2 2 1 2 2 2 1 2 2 2 2 2 2 2 2 2 2 2 2 2 2 2 2 2 2 2 2 2 2 2 2 2 2 2 1 2 1 2 2 2 1 2 2 2 1 2 2 2 1 2 2 2 2 2 2 2 2 2 2 2 2 2 2 2 1 2 2 2 2 2 2 2 2 2 2 2 2 2 2 2 2 2 2 2 2 2 1 2 2 2 2 2 2 2 2 2 1 2 2 2 2 2 2 2 1 2 1 2 1 2 2 2 1 2 2 2 1 2 2 2 2 2 2 2 1 2 2 2 2 2 2 2 1 2 2 2 1 2 2 2 1 2 2 2 2 2
2 OAR2_207636171.1 195.455 196126874 2 2 1 2 2 2 2 2 1 2 2 2 1 2 2 2 2 2 2 2 2 2 2 2 2 2 2 2 2 2 2 2 2 2 2 2 2 2 2 2 1 2 1 2 2 2 1 2 2 2 1 2 2 2 1 2 2 2 2 2 2 2 2 2 2 2 2 2 2 2 1 2 2 2 2 2 2 2 2 2 2 2 2 2 2 2 2 2 2 2 2 2 1 2 2 2 2 2 2 2 2 2 1 2 2 2 2 2 2 2 1 2 1 2 1 2 2 2 1 2 2 2 1 2 2 2 2 2 2 2 1 2 2 2 2 2 2 2 1 2 2 2 1 2 2 2 1 2 2 2 2 2
2 oar3_OAR2_196127213 195.455 196127213 2 2 1 2 2 2 2 2 1 2 2 2 1 2 2 2 2 2 2 2 2 2 2 2 2 2 2 2 2 2 2 2 2 2 2 2 2 2 2 2 1 2 1 2 2 2 1 2 2 2 1 2 2 2 1 2 2 2 2 2 2 2 2 2 2 2 2 2 2 2 1 2 2 2 2 2 2 2 2 2 2 2 2 2 2 2 2 2 2 2 2 2 1 2 2 2 2 2 2 2 2 2 1 2 2 2 2 2 2 2 1 2 1 2 1 2 2 2 1 2 2 2 1 2 2 2 2 2 2 2 1 2 2 2 2 2 2 2 1 2 2 2 1 2 2 2 1 2 2 2 2 2
2 oar3_OAR2_198110596 196.51 198110596 2 2 1 2 2 2 1 2 2 2 2 2 2 2 1 2 1 2 1 2 1 2 1 2 1 1 1 2 2 2 2 2 1 1 2 2 1 2 1 2 1 2 2 2 1 2 2 2 2 2 1 2 1 2 1 2 1 2 2 2 1 2 1 2 1 2 1 2 0 0 2 2 1 2 2 2 1 2 1 2 2 2 1 2 1 2 2 2 1 2 1 2 2 2 1 2 1 2 2 2 2 2 2 2 1 2 2 2 1 2 2 2 2 2 2 2 1 2 2 2 2 2 2 2 2 2 2 2 1 2 2 2 1 2 1 1 2 2 1 2 1 2 2 2 1 2 2 2 1 2 2 2
2 oar3_OAR2_199152323 197.01 199152323 1 1 1 2 1 2 1 2 1 2 1 2 1 2 1 1 2 2 2 2 1 2 1 2 1 2 1 2 2 2 2 2 1 2 2 2 1 2 2 2 1 2 1 1 1 1 1 2 2 2 1 1 1 2 1 1 1 2 1 1 1 2 2 2 2 2 1 2 1 2 1 2 2 2 1 2 1 2 1 2 2 2 1 2 1 2 1 1 1 2 1 2 1 1 1 2 1 2 1 2 1 2 1 2 1 1 2 2 2 2 1 2 1 2 1 1 1 2 1 2 1 1 1 1 2 2 1 2 1 1 1 2 1 2 1 1 1 2 1 1 1 1 1 2 1 2 1 2 1 1 1 2
2 oar3_OAR2_199173587 197.056 199173587 1 2 2 2 2 2 1 2 2 2 1 2 2 2 1 2 2 2 2 2 2 2 1 2 1 2 1 2 2 2 2 2 2 2 2 2 2 2 2 2 2 2 2 2 2 2 2 2 2 2 1 1 2 2 2 2 2 2 1 1 1 2 1 2 2 2 2 2 2 2 2 2 1 2 2 2 2 2 2 2 2 2 1 2 2 2 1 2 2 2 2 2 2 2 2 2 2 2 2 2 2 2 2 2 2 2 2 2 2 2 2 2 2 2 2 2 2 2 2 2 1 1 2 2 2 2 1 2 1 2 2 2 1 2 1 1 2 2 2 2 1 2 2 2 2 2 2 2 2 2 2 2
2 OAR2_211501156.1 197.717 199777656 2 2 2 2 1 2 1 2 1 2 1 2 1 2 2 2 1 2 1 2 1 2 1 2 2 2 2 2 1 1 1 1 2 2 1 1 1 2 2 2 2 2 2 2 2 2 1 2 1 1 2 2 2 2 2 2 2 2 2 2 2 2 1 2 1 2 1 2 2 2 1 2 1 2 2 2 1 2 1 2 1 2 1 2 2 2 2 2 1 2 1 2 2 2 2 2 2 2 2 2 1 2 2 2 2 2 1 1 1 2 1 2 1 2 2 2 1 2 1 2 2 2 2 2 2 2 2 2 2 2 2 2 1 2 2 2 1 2 2 2 2 2 1 2 2 2 1 2 2 2 1 2
2 oar3_OAR2_203120913 200.227 203120913 1 2 2 2 2 2 2 2 2 2 2 2 2 2 2 2 2 2 2 2 2 2 2 2 2 2 2 2 2 2 2 2 2 2 2 2 2 2 2 2 2 2 1 2 2 2 2 2 2 2 1 2 2 2 2 2 2 2 1 1 1 2 1 2 2 2 2 2 2 2 2 2 1 2 2 2 2 2 2 2 2 2 2 2 2 2 1 2 2 2 2 2 2 2 2 2 1 2 2 2 2 2 2 2 2 2 2 2 2 2 2 2 2 2 2 2 2 2 2 2 1 2 2 2 2 2 1 2 1 2 2 2 2 2 2 2 2 2 2 2 2 2 2 2 2 2 2 2 2 2 2 2
2 OAR2_216003477.1 200.704 204071553 2 2 1 2 2 2 1 2 2 2 2 2 2 2 2 2 2 2 2 2 2 2 2 2 2 2 2 2 2 2 1 1 2 2 2 2 1 2 2 2 2 2 2 2 2 2 1 2 1 2 2 2 2 2 2 2 0 0 2 2 2 2 2 2 2 2 1 2 0 0 1 2 2 2 2 2 2 2 1 2 1 2 1 2 0 0 2 2 2 2 2 2 2 2 2 2 2 2 2 2 1 2 2 2 2 2 1 1 1 2 1 2 1 2 1 2 2 2 2 2 2 2 2 2 2 2 2 2 2 2 2 2 1 2 2 2 1 2 1 2 2 2 2 2 2 2 1 2 2 2 2 2
2 oar3_OAR2_204891606 201.268 204891606 1 2 0 0 1 2 2 2 1 2 1 1 1 2 1 2 1 2 1 2 1 1 1 2 2 2 2 2 1 1 2 2 2 2 1 2 2 2 2 2 1 2 2 2 1 1 2 2 2 2 1 2 1 2 1 2 1 2 1 1 1 2 1 1 2 2 1 2 1 2 2 2 1 1 1 2 1 1 1 2 2 2 2 2 1 2 1 1 1 1 1 1 1 2 1 2 1 2 2 2 1 2 2 2 1 1 2 2 2 2 1 2 2 2 1 2 1 2 1 1 1 1 1 2 2 2 1 1 1 2 2 2 2 2 2 2 1 2 2 2 1 1 1 2 1 2 2 2 2 2 1 2
2 oar3_OAR2_205170576 201.732 205170576 2 2 2 2 1 2 1 1 2 2 2 2 2 2 1 2 2 2 1 2 2 2 1 2 1 2 1 2 2 2 1 1 2 2 1 2 1 2 1 2 2 2 2 2 2 2 1 2 1 2 2 2 2 2 2 2 0 0 2 2 2 2 2 2 2 2 1 2 0 0 1 2 1 2 1 2 2 2 1 2 1 1 1 2 1 2 2 2 2 2 2 2 2 2 1 2 1 2 1 2 1 2 1 2 2 2 1 1 1 2 1 2 1 2 2 2 2 2 2 2 2 2 2 2 1 1 2 2 2 2 1 2 1 1 2 2 1 2 2 2 2 2 2 2 2 2 1 2 2 2 2 2
2 oar3_OAR2_205285316 201.923 205285316 1 2 2 2 2 2 2 2 2 2 1 2 2 2 2 2 2 2 2 2 1 2 2 2 2 2 2 2 2 2 2 2 2 2 2 2 2 2 2 2 1 1 2 2 2 2 2 2 2 2 1 2 2 2 1 2 1 2 1 1 1 2 1 2 2 2 1 2 2 2 2 2 1 2 2 2 1 2 1 2 2 2 2 2 1 2 1 2 1 2 1 2 1 2 1 2 1 2 2 2 1 2 2 2 1 2 2 2 2 2 1 2 2 2 2 2 2 2 1 2 1 2 2 2 2 2 1 2 1 2 2 2 2 2 2 2 2 2 2 2 1 1 2 2 2 2 2 2 2 2 2 2
2 oar3_OAR2_205625565 202.422 205625565 1 2 2 2 2 2 2 2 2 2 1 2 2 2 2 2 2 2 2 2 2 2 2 2 2 2 2 2 2 2 2 2 2 2 2 2 2 2 2 2 2 2 2 2 2 2 2 2 2 2 1 2 2 2 1 1 1 2 1 1 1 2 1 2 2 2 1 2 2 2 2 2 1 2 2 2 1 2 1 2 2 2 2 2 1 2 1 2 2 2 1 2 1 2 1 2 1 2 2 2 2 2 2 2 1 2 2 2 2 2 1 2 2 2 2 2 2 2 2 2 1 2 2 2 2 2 1 2 1 2 2 2 2 2 2 2 2 2 2 2 1 1 2 2 2 2 2 2 2 2 2 2
2 oar3_OAR2_206545593 203.737 206545593 2 2 2 2 2 2 2 2 2 2 2 2 2 2 2 2 2 2 2 2 2 2 2 2 2 2 2 2 2 2 2 2 2 2 1 2 2 2 2 2 1 2 2 2 2 2 2 2 2 2 2 2 2 2 2 2 0 0 1 2 2 2 2 2 2 2 2 2 0 0 2 2 2 2 2 2 2 2 2 2 1 2 2 2 1 2 1 2 2 2 2 2 2 2 1 2 2 2 2 2 2 2 1 2 2 2 2 2 2 2 2 2 2 2 2 2 2 2 2 2 2 2 2 2 1 1 1 2 2 2 2 2 2 2 2 2 1 2 2 2 2 2 2 2 1 2 2 2 2 2 2 2
2 oar3_OAR2_206845657 204.076 206845657 1 2 1 2 2 2 1 2 2 2 1 2 2 2 2 2 1 2 1 2 1 2 2 2 1 2 2 2 2 2 1 2 1 2 2 2 2 2 1 2 1 2 2 2 2 2 2 2 1 2 2 2 1 2 1 2 1 2 1 2 2 2 2 2 1 2 1 1 0 0 2 2 2 2 2 2 1 2 1 2 2 2 1 2 1 2 1 2 1 2 1 2 1 2 1 2 1 2 2 2 1 2 2 2 1 2 2 2 1 2 1 2 2 2 2 2 2 2 1 2 1 2 2 2 2 2 1 1 1 2 2 2 2 2 2 2 1 2 2 2 1 1 2 2 1 1 2 2 2 2 2 2
2 oar3_OAR2_207886779 204.874 207886779 1 2 2 2 1 2 2 2 1 2 2 2 1 2 2 2 2 2 2 2 2 2 2 2 2 2 1 2 2 2 2 2 2 2 2 2 2 2 2 2 2 2 2 2 2 2 1 2 2 2 1 2 1 2 2 2 2 2 2 2 2 2 2 2 1 2 2 2 2 2 1 2 2 2 2 2 2 2 2 2 2 2 2 2 2 2 2 2 2 2 2 2 1 2 2 2 2 2 1 2 2 2 2 2 2 2 2 2 2 2 2 2 1 2 2 2 2 2 2 2 2 2 1 2 2 2 2 2 2 2 1 2 2 2 1 1 2 2 2 2 2 2 1 2 2 2 1 2 1 2 1 2
2 oar3_OAR2_208332057 204.986 208332057 2 2 2 2 2 2 1 2 1 2 1 2 1 2 1 2 1 2 2 2 1 2 1 1 1 2 1 2 1 1 2 2 2 2 1 2 2 2 1 2 2 2 2 2 1 1 2 2 2 2 1 2 2 2 2 2 2 2 2 2 1 1 1 1 2 2 2 2 1 2 2 2 1 2 1 1 1 2 2 2 2 2 2 2 2 2 1 1 1 2 1 2 2 2 2 2 1 2 1 2 2 2 2 2 1 2 2 2 2 2 1 2 2 2 1 2 1 2 1 2 1 2 1 2 2 2 1 2 2 2 1 2 1 2 2 2 1 2 2 2 2 2 1 2 1 2 1 2 2 2 1 2
2 oar3_OAR2_209160840 205.82 209160840 2 2 1 2 2 2 1 2 2 2 1 2 2 2 2 2 1 2 1 2 2 2 2 2 1 2 2 2 2 2 1 2 1 2 2 2 2 2 2 2 2 2 2 2 2 2 2 2 2 2 2 2 1 2 1 1 1 2 2 2 2 2 2 2 1 2 1 1 2 2 2 2 2 2 2 2 1 2 1 2 2 2 1 2 1 2 2 2 2 2 1 2 1 2 1 2 1 2 2 2 2 2 2 2 1 2 2 2 1 2 2 2 2 2 2 2 1 2 2 2 1 2 2 2 2 2 1 2 2 2 2 2 2 2 2 2 1 2 2 2 1 1 2 2 1 1 2 2 2 2 2 2
2 oar3_OAR2_209414745 206.124 209414745 1 1 1 1 1 1 1 2 1 2 1 2 1 2 1 2 1 2 1 1 1 2 2 2 1 2 1 2 2 2 1 2 1 2 1 2 2 2 1 2 2 2 1 2 2 2 1 2 1 2 1 2 2 2 1 1 1 1 1 1 2 2 2 2 1 1 1 1 1 2 1 2 1 2 1 2 1 2 1 2 1 2 1 2 1 1 2 2 2 2 1 2 1 1 1 1 1 2 1 2 1 2 1 2 1 2 1 2 1 1 1 2 1 2 1 2 1 2 1 2 1 2 1 2 1 1 1 1 1 2 1 2 2 2 1 1 1 2 1 2 1 1 1 2 1 1 1 2 1 1 1 2
2 oar3_OAR2_210130162 206.423 210130162 1 1 0 0 1 1 1 1 1 1 1 2 1 1 1 1 1 1 1 1 1 1 1 1 1 1 1 1 1 1 2 2 1 2 1 1 2 2 1 1 2 2 1 2 1 1 1 2 1 2 1 1 2 2 1 2 1 2 1 1 1 1 1 1 1 1 1 2 1 1 1 2 1 1 1 1 1 2 2 2 1 2 1 2 1 2 1 1 1 1 1 2 1 1 1 2 1 2 1 1 1 2 1 2 1 2 1 2 1 1 1 1 1 2 1 2 1 2 1 1 1 2 1 1 1 1 1 1 1 2 1 1 1 2 1 1 1 2 2 2 2 2 1 1 1 1 1 1 1 1 1 1
2 oar3_OAR2_210340527 206.51 210340527 2 2 2 2 2 2 2 2 2 2 1 2 2 2 2 2 2 2 2 2 2 2 2 2 2 2 2 2 2 2 1 2 2 2 2 2 2 2 2 2 2 2 2 2 2 2 2 2 2 2 2 2 2 2 1 2 1 2 2 2 2 2 2 2 2 2 0 0 2 2 2 2 2 2 2 2 1 2 1 2 2 2 2 2 1 2 2 2 2 2 1 2 2 2 0 0 1 2 2 2 2 2 2 2 1 2 2 2 2 2 2 2 2 2 2 2 1 2 2 2 0 0 2 2 2 2 2 2 2 2 2 2 2 2 2 2 2 2 0 0 1 1 2 2 2 2 2 2 2 2 2 2
2 oar3_OAR2_210895353 206.7 210895353 2 2 2 2 2 2 1 2 2 2 1 2 2 2 1 2 2 2 2 2 2 2 1 2 1 2 2 2 2 2 1 2 2 2 2 2 2 2 2 2 2 2 2 2 2 2 2 2 2 2 2 2 2 2 1 2 1 2 2 2 2 2 2 2 2 2 1 2 2 2 2 2 2 2 2 2 1 2 1 2 2 2 2 2 1 2 2 2 2 2 1 2 2 2 1 2 1 2 2 2 2 2 2 2 1 2 2 2 2 2 2 2 2 2 2 2 1 2 2 2 1 2 2 2 2 2 2 2 2 2 2 2 1 2 2 2 2 2 1 2 1 1 2 2 2 2 2 2 2 2 2 2
2 oar3_OAR2_210992075 206.775 210992075 2 2 2 2 2 2 2 2 2 2 2 2 2 2 1 2 2 2 2 2 2 2 2 2 2 2 2 2 2 2 2 2 2 2 1 2 2 2 2 2 2 2 2 2 2 2 2 2 2 2 2 2 2 2 2 2 1 2 1 2 2 2 2 2 2 2 2 2 1 2 2 2 2 2 2 2 2 2 2 2 1 2 2 2 1 2 2 2 2 2 2 2 2 2 1 2 2 2 2 2 2 2 1 2 2 2 1 2 1 2 2 2 2 2 2 2 2 2 1 2 2 2 2 2 1 2 2 2 2 2 2 2 2 2 2 2 2 2 2 2 2 2 2 2 2 2 2 2 1 2 2 2
2 oar3_OAR2_212160250 207.765 212160250 2 2 2 2 1 2 2 2 2 2 2 2 2 2 2 2 2 2 1 2 1 2 2 2 2 2 2 2 2 2 1 2 1 2 2 2 1 1 1 2 1 1 1 2 2 2 2 2 1 1 2 2 1 2 2 2 2 2 2 2 2 2 2 2 2 2 1 2 2 2 1 2 1 2 1 2 2 2 1 2 1 2 1 2 2 2 2 2 2 2 2 2 2 2 2 2 2 2 2 2 1 1 1 2 2 2 1 2 2 2 1 2 1 2 2 2 2 2 2 2 2 2 2 2 1 2 1 2 1 2 2 2 1 2 2 2 1 1 1 2 1 2 2 2 1 2 2 2 2 2 2 2
2 oar3_OAR2_212620022 208.376 212620022 1 2 1 2 1 2 1 2 1 2 1 1 1 2 2 2 1 2 1 1 1 1 1 2 1 2 1 2 1 1 1 1 1 2 1 2 1 2 1 2 2 2 2 2 1 1 1 2 1 2 1 1 1 2 1 2 1 2 1 2 1 2 1 1 1 2 1 2 1 2 2 2 1 1 1 2 1 1 1 2 1 2 1 1 1 2 1 2 1 1 1 1 1 2 1 2 1 2 2 2 1 2 2 2 1 1 2 2 1 2 1 1 2 2 1 2 1 1 1 2 1 1 1 2 1 2 1 2 1 2 2 2 1 2 1 2 2 2 1 2 1 1 1 2 1 2 1 2 2 2 1 2
2 oar3_OAR2_214226052 210.179 214226052 1 2 2 2 1 1 2 2 1 2 2 2 1 2 2 2 1 2 1 2 1 2 2 2 2 2 2 2 2 2 2 2 1 2 2 2 1 2 1 2 1 2 2 2 2 2 1 2 1 1 2 2 2 2 1 2 2 2 2 2 2 2 2 2 1 2 1 2 2 2 1 1 1 2 1 2 2 2 1 2 2 2 2 2 2 2 2 2 2 2 2 2 1 2 2 2 2 2 1 2 1 2 1 2 2 2 1 2 2 2 1 2 1 1 2 2 2 2 2 2 2 2 1 2 1 2 1 2 1 2 1 2 2 2 2 2 1 1 1 2 1 2 2 2 1 2 1 2 1 2 1 2
2 oar3_OAR2_214630062 210.472 214630062 1 2 2 2 2 2 2 2 1 2 1 2 1 2 2 2 1 2 1 2 1 2 1 2 2 2 2 2 1 1 1 2 2 2 1 2 1 2 2 2 2 2 2 2 1 1 1 2 2 2 1 2 2 2 2 2 2 2 1 2 1 2 1 1 2 2 2 2 1 2 2 2 1 2 2 2 1 2 2 2 1 2 1 2 2 2 1 2 1 2 1 2 2 2 2 2 2 2 2 2 1 2 2 2 1 2 2 2 2 2 1 2 2 2 1 2 1 2 1 2 1 2 1 2 2 2 1 2 1 2 2 2 1 2 1 2 2 2 2 2 2 2 1 1 2 2 1 2 2 2 1 2
2 oar3_OAR2_217340171 214.564 217340171 1 2 1 1 1 1 1 1 2 2 2 2 1 2 1 2 1 2 1 2 1 2 1 2 1 2 1 2 2 2 1 2 1 2 2 2 1 2 1 2 1 1 1 2 2 2 1 2 1 1 1 2 1 2 1 1 2 2 2 2 2 2 2 2 1 2 1 1 2 2 1 1 1 2 1 2 1 2 1 1 2 2 1 2 1 2 2 2 1 2 1 2 1 1 2 2 1 2 1 2 1 2 1 2 2 2 1 2 1 2 1 2 1 1 1 2 2 2 2 2 0 0 1 2 1 2 1 2 1 2 1 2 2 2 1 2 1 1 1 1 1 2 2 2 1 1 1 2 1 2 1 2
2 oar3_OAR2_217697636 215.597 217697636 2 2 2 2 2 2 2 2 1 2 2 2 2 2 1 2 2 2 2 2 2 2 2 2 1 2 2 2 2 2 2 2 1 2 2 2 2 2 2 2 2 2 1 2 1 2 2 2 2 2 2 2 2 2 2 2 1 2 1 2 1 2 2 2 1 2 2 2 1 2 2 2 2 2 2 2 2 2 2 2 1 2 2 2 1 2 2 2 2 2 2 2 2 2 2 2 2 2 2 2 2 2 1 2 1 2 1 2 1 2 1 2 2 2 1 2 2 2 1 2 2 2 2 2 1 2 2 2 2 2 2 2 2 2 2 2 2 2 2 2 2 2 2 2 2 2 2 2 1 2 2 2
2 oar3_OAR2_217873430 215.815 217873430 2 2 2 2 2 2 2 2 2 2 1 2 2 2 2 2 2 2 2 2 2 2 2 2 2 2 2 2 2 2 2 2 2 2 1 2 2 2 2 2 2 2 2 2 2 2 2 2 2 2 2 2 2 2 2 2 1 2 1 2 2 2 2 2 2 2 2 2 1 2 2 2 2 2 2 2 2 2 2 2 2 2 2 2 2 2 2 2 2 2 2 2 2 2 1 2 2 2 2 2 2 2 2 2 1 2 2 2 2 2 2 2 2 2 2 2 1 2 2 2 2 2 1 2 2 2 2 2 2 2 2 2 2 2 2 2 2 2 2 2 1 2 2 2 2 2 2 2 2 2 2 2
2 oar3_OAR2_219773798 218.848 219773798 1 2 1 1 1 2 1 1 1 1 1 2 1 2 1 2 1 2 1 1 1 2 1 1 1 2 1 2 1 1 1 1 1 1 1 2 1 1 2 2 1 2 2 2 1 2 1 2 1 1 1 1 2 2 1 2 2 2 2 2 1 2 1 1 1 2 1 1 2 2 1 2 1 1 2 2 1 1 1 1 2 2 1 1 1 1 2 2 1 1 1 1 1 2 1 2 1 2 2 2 1 1 1 2 2 2 1 2 1 2 1 2 1 2 1 2 1 2 1 2 1 1 2 2 2 2 1 2 1 1 2 2 1 1 1 1 1 2 1 1 2 2 1 1 1 2 1 2 2 2 1 2
2 oar3_OAR2_220267439 220.682 220267439 1 1 1 2 1 2 1 2 2 2 1 2 1 2 1 1 1 2 2 2 2 2 1 2 1 1 1 1 2 2 2 2 2 2 1 2 2 2 1 2 2 2 2 2 1 2 1 2 2 2 1 2 2 2 2 2 1 1 1 1 1 2 1 2 1 2 2 2 1 1 1 2 1 2 1 2 2 2 2 2 1 1 1 2 2 2 1 1 1 2 2 2 1 2 1 2 1 2 1 1 2 2 1 2 1 1 1 2 1 1 1 2 1 2 1 2 1 2 1 2 2 2 1 1 1 2 2 2 1 2 1 2 2 2 1 2 2 2 2 2 1 2 2 2 1 2 1 2 1 1 1 2
2 oar3_OAR2_220454903 221.36 220454903 2 2 2 2 2 2 2 2 2 2 2 2 2 2 2 2 2 2 2 2 1 2 2 2 2 2 2 2 2 2 2 2 2 2 2 2 2 2 1 2 2 2 2 2 2 2 2 2 2 2 2 2 2 2 1 2 2 2 2 2 2 2 2 2 2 2 2 2 2 2 2 2 2 2 1 2 2 2 2 2 2 2 2 2 2 2 2 2 2 2 2 2 2 2 2 2 2 2 2 2 2 2 2 2 2 2 2 2 2 2 2 2 2 2 2 2 2 2 2 2 2 2 2 2 1 2 1 2 2 2 2 2 2 2 2 2 1 2 2 2 1 2 2 2 1 2 2 2 2 2 2 2
2 OAR2_233792622.1 221.922 221153389 2 2 2 2 2 2 2 2 1 1 1 2 1 2 2 2 1 2 1 2 1 2 1 2 2 2 2 2 1 1 1 2 1 1 1 2 1 1 2 2 1 2 2 2 1 2 1 2 1 2 1 2 2 2 2 2 2 2 2 2 1 2 1 2 1 2 2 2 2 2 2 2 2 2 2 2 1 2 2 2 2 2 1 2 1 2 2 2 1 2 1 2 2 2 2 2 2 2 2 2 1 1 1 2 2 2 2 2 2 2 2 2 2 2 2 2 1 2 1 2 1 2 2 2 2 2 1 1 1 2 1 2 1 2 1 2 1 1 1 2 2 2 1 1 1 2 1 2 2 2 1 2
2 OAR2_233917337.1 222.225 221274691 1 1 1 1 1 1 1 2 1 2 2 2 2 2 2 2 2 2 1 2 1 2 2 2 2 2 1 1 2 2 1 2 1 1 2 2 1 2 1 2 1 2 2 2 2 2 2 2 1 1 1 2 1 1 1 2 2 2 2 2 2 2 1 2 1 2 1 1 2 2 1 2 1 1 1 2 1 2 1 1 2 2 1 2 1 1 1 2 1 2 1 2 1 2 1 2 1 1 1 2 1 2 1 2 2 2 1 2 1 2 1 2 1 2 1 2 2 2 2 2 1 2 2 2 2 2 2 2 1 1 1 2 1 2 1 2 1 2 1 1 2 2 2 2 1 2 2 2 1 2 2 2
2 OAR2_234213654.1 222.975 221574841 1 2 1 2 1 2 1 2 1 2 1 2 1 2 2 2 1 2 2 2 1 1 2 2 1 2 1 1 2 2 1 2 1 1 1 2 1 2 1 1 1 1 1 2 2 2 1 2 1 2 1 2 2 2 1 1 1 2 1 2 2 2 1 1 1 1 1 2 1 2 1 2 1 2 1 1 1 2 1 2 1 2 1 2 1 1 1 2 1 2 1 2 1 1 1 1 1 1 1 1 1 2 1 1 1 2 2 2 1 2 2 2 1 2 2 2 1 2 2 2 1 2 1 1 1 1 2 2 1 2 1 2 2 2 1 2 1 2 1 1 1 1 2 2 1 2 1 2 1 1 1 2
2 oar3_OAR2_221856453 223.818 221856453 2 2 1 2 2 2 2 2 2 2 2 2 2 2 2 2 2 2 2 2 2 2 2 2 2 2 1 2 2 2 2 2 2 2 2 2 2 2 2 2 2 2 2 2 2 2 2 2 2 2 1 2 2 2 2 2 2 2 2 2 2 2 1 2 2 2 2 2 2 2 2 2 1 2 2 2 2 2 2 2 2 2 1 2 2 2 2 2 1 2 2 2 2 2 2 2 2 2 2 2 2 2 2 2 2 2 2 2 1 2 2 2 2 2 2 2 2 2 2 2 2 2 2 2 2 2 2 2 2 2 2 2 2 2 1 2 2 2 2 2 2 2 2 2 1 2 2 2 2 2 2 2
2 oar3_OAR2_223859974 226.592 223859974 1 2 2 2 2 2 1 2 2 2 2 2 2 2 1 2 2 2 2 2 2 2 1 2 1 2 2 2 2 2 2 2 2 2 2 2 2 2 2 2 2 2 2 2 2 2 2 2 2 2 2 2 2 2 2 2 1 2 2 2 2 2 2 2 2 2 1 2 1 2 2 2 2 2 2 2 2 2 2 2 1 2 2 2 2 2 2 2 2 2 2 2 2 2 2 2 1 2 2 2 2 2 2 2 2 2 1 2 1 2 1 2 2 2 1 2 2 2 1 2 1 2 2 2 2 2 2 2 1 2 2 2 2 2 2 2 2 2 2 2 2 2 2 2 2 2 2 2 2 2 2 2
2 oar3_OAR2_225171812 227.874 225171812 1 1 1 2 1 2 2 2 1 2 1 2 1 2 1 2 1 2 2 2 1 2 1 2 1 1 1 1 2 2 2 2 1 1 1 2 2 2 1 1 1 2 1 2 2 2 1 2 2 2 1 1 2 2 2 2 1 1 1 1 1 2 1 2 1 1 2 2 1 1 1 2 1 2 1 2 2 2 2 2 1 1 1 2 1 2 1 1 1 2 2 2 1 2 1 2 1 2 1 1 2 2 1 1 1 2 1 2 1 1 2 2 1 2 1 2 1 2 1 2 2 2 1 1 1 1 1 2 1 1 1 2 2 2 1 2 1 1 1 2 1 2 2 2 1 1 1 2 1 1 1 2
2 oar3_OAR2_225909007 228.79 225909007 1 2 2 2 2 2 2 2 2 2 2 2 2 2 1 2 2 2 2 2 2 2 1 2 1 2 2 2 2 2 1 2 2 2 2 2 2 2 2 2 2 2 2 2 2 2 2 2 2 2 2 2 2 2 2 2 1 2 2 2 2 2 2 2 2 2 2 2 0 0 2 2 2 2 2 2 2 2 2 2 1 2 2 2 2 2 2 2 2 2 2 2 2 2 2 2 2 2 2 2 2 2 2 2 2 2 1 2 1 2 2 2 2 2 1 2 2 2 2 2 2 2 2 2 2 2 2 2 1 2 2 2 2 2 2 2 2 2 2 2 2 2 2 2 2 2 2 2 2 2 2 2
2 oar3_OAR2_225911955 228.793 225911955 1 1 1 2 1 1 1 2 1 2 1 1 2 2 1 2 1 2 1 1 1 1 1 1 1 2 1 1 1 1 1 2 1 1 1 2 2 2 1 2 1 1 2 2 1 2 2 2 2 2 1 2 2 2 2 2 1 2 2 2 1 2 1 1 1 2 1 2 1 2 1 2 1 1 1 2 2 2 2 2 1 2 1 2 1 2 1 2 1 2 1 2 2 2 1 2 1 2 1 2 1 2 1 2 1 2 1 1 1 1 1 2 1 2 1 2 2 2 1 2 1 2 2 2 2 2 1 2 1 1 1 2 1 2 1 2 1 1 1 2 1 1 2 2 1 1 2 2 1 2 1 2
2 oar3_OAR2_226200122 229.053 226200122 1 2 2 2 1 2 2 2 2 2 2 2 2 2 2 2 2 2 2 2 2 2 2 2 2 2 1 2 2 2 1 2 2 2 2 2 2 2 1 2 2 2 2 2 2 2 2 2 2 2 2 2 2 2 2 2 2 2 2 2 2 2 2 2 2 2 2 2 2 2 2 2 2 2 1 2 2 2 2 2 2 2 2 2 2 2 1 2 2 2 2 2 2 2 2 2 1 2 1 2 2 2 2 2 2 2 2 2 2 2 2 2 2 2 2 2 2 2 2 2 2 2 2 2 2 2 2 2 2 2 1 2 2 2 2 2 2 2 2 2 2 2 2 2 2 2 2 2 1 2 2 2
2 oar3_OAR2_227297629 229.768 227297629 1 2 1 2 1 2 1 2 1 2 2 2 2 2 1 2 2 2 1 2 1 1 1 2 1 2 1 2 2 2 1 1 1 2 2 2 2 2 1 2 2 2 1 2 1 2 2 2 1 2 1 2 1 2 2 2 1 2 2 2 1 2 1 2 1 2 1 1 1 2 1 2 1 1 1 2 1 2 1 2 1 2 1 2 1 2 2 2 1 2 2 2 2 2 2 2 2 2 2 2 2 2 2 2 1 2 1 1 1 1 1 2 1 2 1 2 1 2 1 2 2 2 2 2 1 2 2 2 1 2 2 2 1 2 1 2 1 2 2 2 1 2 1 2 1 2 2 2 2 2 2 2
2 oar3_OAR2_227327633 229.811 227327633 1 2 1 2 1 2 1 2 1 2 2 2 2 2 1 2 2 2 1 2 1 1 1 2 1 2 1 2 2 2 1 1 1 2 2 2 2 2 1 2 2 2 1 2 1 2 2 2 1 2 1 2 1 2 2 2 1 2 2 2 1 2 1 2 1 2 1 1 1 2 1 2 1 1 1 2 1 2 1 2 1 2 1 2 1 2 2 2 1 2 2 2 2 2 2 2 2 2 2 2 2 2 2 2 1 2 1 1 1 1 1 2 1 2 1 2 1 2 1 2 2 2 2 2 1 2 2 2 1 2 2 2 1 2 1 2 1 2 2 2 1 2 1 2 1 2 2 2 2 2 2 2
2 oar3_OAR2_227869375 230.628 227869375 1 2 1 2 2 2 1 2 1 2 1 2 1 2 1 1 1 2 2 2 1 2 1 2 1 1 1 2 2 2 2 2 1 1 2 2 2 2 2 2 1 1 2 2 2 2 1 2 2 2 1 1 2 2 2 2 1 2 1 2 1 2 1 1 1 1 2 2 1 2 1 2 1 2 1 2 1 2 2 2 1 1 1 2 1 2 1 2 1 2 2 2 1 2 2 2 1 2 1 2 1 2 1 1 2 2 1 2 1 2 1 2 1 2 1 2 1 2 1 2 1 2 1 2 1 2 2 2 1 2 2 2 2 2 1 2 1 2 1 2 1 2 1 2 1 2 1 2 1 2 1 2
2 oar3_OAR2_228605982 232.09 228605982 1 1 1 2 1 2 1 1 1 2 1 1 1 2 1 2 1 2 1 2 2 2 1 2 2 2 1 2 1 1 1 2 1 2 1 2 1 2 1 1 1 1 1 2 1 2 1 2 1 2 2 2 1 1 2 2 2 2 2 2 2 2 1 2 2 2 1 2 1 2 2 2 2 2 1 2 2 2 2 2 2 2 1 2 2 2 1 2 1 2 1 2 2 2 1 2 1 1 1 2 1 1 1 2 2 2 2 2 1 2 1 2 2 2 1 2 2 2 1 2 2 2 2 2 1 2 1 2 1 2 1 1 1 2 1 2 2 2 1 1 1 2 1 2 2 2 2 2 1 2 1 2
2 oar3_OAR2_228634829 232.154 228634829 1 2 1 2 2 2 1 1 1 2 1 1 1 2 1 2 1 2 1 2 2 2 1 2 2 2 2 2 1 1 1 2 1 2 1 2 1 2 1 2 1 1 1 2 1 2 1 2 1 2 2 2 1 1 2 2 2 2 2 2 2 2 1 2 2 2 1 2 1 2 2 2 2 2 2 2 2 2 2 2 2 2 1 2 2 2 2 2 1 2 1 2 2 2 1 2 1 2 2 2 1 1 1 2 2 2 2 2 1 2 1 2 2 2 1 2 2 2 1 2 2 2 2 2 1 2 1 2 1 2 1 2 1 2 1 2 2 2 1 1 1 2 1 2 2 2 2 2 2 2 1 2
2 OAR2_241839448_X.1 233.017 229023952 1 2 2 2 1 2 2 2 2 2 2 2 2 2 2 2 2 2 2 2 1 2 2 2 2 2 1 2 2 2 2 2 2 2 2 2 1 2 1 2 2 2 1 2 2 2 2 2 2 2 2 2 2 2 1 2 2 2 2 2 1 2 2 2 2 2 2 2 2 2 1 2 2 2 1 2 2 2 2 2 2 2 2 2 2 2 1 2 2 2 2 2 2 2 2 2 1 2 1 2 2 2 2 2 2 2 1 2 2 2 2 2 1 2 2 2 2 2 2 2 2 2 2 2 2 2 2 2 2 2 1 2 2 2 2 2 2 2 2 2 2 2 2 2 2 2 2 2 1 2 2 2
2 oar3_OAR2_229193537 233.363 229193537 1 2 2 2 1 2 1 1 2 2 1 2 2 2 1 2 2 2 2 2 2 2 2 2 2 2 1 2 2 2 2 2 1 2 2 2 2 2 1 2 1 1 2 2 2 2 2 2 1 2 2 2 2 2 1 2 2 2 2 2 2 2 1 2 2 2 1 2 2 2 2 2 2 2 1 2 1 2 1 2 2 2 1 2 1 2 1 2 2 2 1 2 1 2 2 2 1 1 1 2 1 2 1 2 2 2 2 2 1 2 2 2 2 2 2 2 2 2 2 2 1 2 2 2 2 2 2 2 2 2 1 2 2 2 2 2 2 2 1 2 1 2 2 2 2 2 1 2 1 2 2 2
2 oar3_OAR2_229220109 233.415 229220109 2 2 2 2 2 2 1 1 2 2 1 2 2 2 1 2 2 2 2 2 2 2 2 2 2 2 2 2 2 2 2 2 1 2 2 2 2 2 2 2 1 1 2 2 2 2 2 2 1 2 2 2 2 2 1 2 2 2 2 2 2 2 1 2 2 2 1 2 2 2 2 2 2 2 2 2 1 2 1 2 2 2 1 2 1 2 2 2 2 2 1 2 1 2 2 2 1 2 2 2 1 2 1 2 2 2 2 2 1 2 2 2 2 2 2 2 2 2 2 2 1 2 2 2 2 2 2 2 2 2 2 2 2 2 2 2 2 2 1 2 1 2 2 2 2 2 1 2 2 2 2 2
2 oar3_OAR2_229529183 233.924 229529183 1 2 2 2 1 2 2 2 2 2 1 2 2 2 2 2 2 2 1 2 1 2 2 2 2 2 2 2 2 2 1 2 2 2 2 2 1 2 2 2 2 2 2 2 1 2 2 2 2 2 2 2 2 2 1 2 2 2 2 2 1 2 2 2 1 2 1 2 1 2 1 2 1 2 1 2 1 2 1 2 2 2 2 2 2 2 2 2 2 2 2 2 2 2 1 2 2 2 2 2 2 2 2 2 1 2 1 2 2 2 1 2 1 2 2 2 2 2 2 2 2 2 2 2 2 2 2 2 1 2 2 2 1 2 2 2 2 2 2 2 1 2 1 2 2 2 2 2 2 2 2 2
2 oar3_OAR2_229600563 233.988 229600563 2 2 2 2 2 2 1 1 2 2 2 2 2 2 1 2 2 2 2 2 2 2 2 2 2 2 2 2 2 2 2 2 1 2 2 2 2 2 2 2 1 1 1 2 2 2 2 2 2 2 2 2 1 1 2 2 2 2 2 2 2 2 1 2 2 2 1 2 2 2 2 2 2 2 2 2 2 2 2 2 2 2 2 2 2 2 2 2 2 2 2 2 2 2 2 2 0 0 2 2 1 2 1 2 2 2 2 2 2 2 2 2 2 2 2 2 2 2 2 2 2 2 2 2 2 2 2 2 2 2 2 2 2 2 2 2 2 2 1 2 1 2 2 2 2 2 2 2 2 2 2 2
2 oar3_OAR2_229720234 234.095 229720234 2 2 2 2 2 2 2 2 2 2 2 2 1 2 1 2 1 2 2 2 2 2 1 2 1 1 2 2 2 2 2 2 2 2 2 2 2 2 1 2 2 2 2 2 2 2 2 2 2 2 1 2 2 2 2 2 1 2 1 2 1 2 2 2 2 2 2 2 2 2 1 2 2 2 2 2 2 2 2 2 1 1 2 2 2 2 1 2 2 2 2 2 1 2 2 2 2 2 1 2 2 2 1 2 2 2 1 2 2 2 2 2 1 2 1 2 2 2 2 2 1 2 1 2 1 1 2 2 2 2 2 2 2 2 2 2 2 2 2 2 2 2 2 2 2 2 1 2 1 2 1 2
2 oar3_OAR2_230581303 235.562 230581303 1 1 1 1 1 2 1 1 1 2 2 2 2 2 1 2 2 2 2 2 1 2 2 2 2 2 1 1 2 2 2 2 1 1 1 2 2 2 1 1 1 1 1 1 2 2 2 2 2 2 1 2 1 2 2 2 1 2 1 2 2 2 1 1 1 2 1 2 1 1 2 2 1 2 1 2 2 2 2 2 2 2 2 2 1 2 1 2 1 2 2 2 2 2 1 1 1 1 1 2 1 2 1 2 1 2 2 2 1 2 1 2 2 2 1 2 1 1 1 2 2 2 1 2 1 2 2 2 1 1 1 2 2 2 1 2 1 2 1 1 1 2 2 2 1 2 2 2 1 2 2 2
2 oar3_OAR2_231539625 237.463 231539625 1 2 2 2 1 2 1 2 1 2 1 2 1 2 2 2 1 2 1 2 2 2 1 2 2 2 1 2 0 0 2 2 1 2 1 1 1 1 1 1 1 1 2 2 1 2 1 2 1 2 2 2 1 1 1 2 1 2 2 2 2 2 1 2 2 2 1 2 0 0 2 2 2 2 1 2 1 2 2 2 2 2 1 2 2 2 1 2 1 2 1 2 2 2 1 2 1 1 1 2 1 1 1 2 1 1 2 2 2 2 2 2 2 2 2 2 1 2 1 2 2 2 1 2 1 2 1 2 1 2 1 1 1 1 1 2 2 2 1 2 1 2 1 1 2 2 2 2 0 0 1 2
2 oar3_OAR2_231979676 238.251 231979676 2 2 1 2 1 2 2 2 2 2 1 2 2 2 1 2 1 2 1 2 1 2 1 2 1 1 2 2 1 2 1 1 2 2 2 2 2 2 2 2 2 2 2 2 1 2 2 2 1 2 2 2 2 2 1 2 1 2 1 1 1 1 2 2 1 2 1 2 1 2 1 2 1 2 1 2 1 2 1 1 1 1 2 2 1 2 1 2 2 2 1 2 1 1 2 2 2 2 1 2 2 2 1 2 2 2 1 1 2 2 1 2 1 1 1 1 2 2 2 2 1 2 1 2 1 2 2 2 2 2 2 2 2 2 2 2 2 2 1 2 1 2 2 2 2 2 1 2 1 2 1 2
2 oar3_OAR2_233327965 239.792 233327965 2 2 1 2 1 2 2 2 2 2 1 1 2 2 1 2 1 2 1 2 1 2 1 2 1 1 2 2 1 2 2 2 2 2 2 2 2 2 2 2 2 2 2 2 1 2 2 2 2 2 2 2 2 2 2 2 1 2 1 2 1 1 2 2 1 2 2 2 2 2 1 2 1 2 1 2 2 2 2 2 1 1 2 2 2 2 1 2 2 2 1 2 1 2 2 2 2 2 1 2 2 2 1 2 1 2 1 1 2 2 1 2 1 1 1 1 2 2 2 2 1 2 1 1 1 2 1 2 2 2 2 2 2 2 2 2 1 2 1 2 1 2 2 2 1 2 1 2 1 2 1 2
2 oar3_OAR2_239508273 254.393 239508273 1 2 1 2 1 1 1 2 1 2 1 2 1 2 1 2 1 2 1 2 1 1 1 1 1 2 1 1 1 2 2 2 1 2 1 2 2 2 1 2 1 2 2 2 2 2 1 2 2 2 2 2 2 2 2 2 2 2 1 2 2 2 1 1 1 1 2 2 2 2 2 2 1 1 1 1 2 2 2 2 2 2 1 2 1 2 1 2 1 2 1 2 2 2 1 2 1 2 1 2 1 2 2 2 2 2 2 2 1 2 1 2 2 2 1 2 1 2 1 2 1 2 2 2 2 2 1 2 2 2 1 2 2 2 1 2 1 1 1 2 2 2 2 2 1 2 2 2 1 2 2 2
2 oar3_OAR2_241944532 260.637 241944532 2 2 1 2 1 2 1 2 1 2 1 2 1 2 2 2 2 2 1 1 1 2 1 2 1 2 2 2 1 1 1 1 1 2 1 1 1 1 1 2 1 2 1 2 1 2 1 2 1 1 1 2 2 2 1 2 1 2 1 2 1 2 1 2 1 2 1 1 1 2 1 1 1 2 2 2 1 1 1 1 2 2 1 2 1 2 2 2 1 1 1 2 1 2 1 1 1 2 2 2 1 2 1 2 1 2 1 1 1 2 2 2 1 2 1 2 1 2 1 2 2 2 1 1 1 2 1 1 1 1 1 2 1 2 1 2 1 1 1 2 1 1 1 1 1 2 1 2 2 2 1 2
2 oar3_OAR2_242027235 260.817 242027235 2 2 2 2 2 2 1 2 2 2 1 2 2 2 1 2 1 2 2 2 1 2 1 2 2 2 2 2 2 2 2 2 2 2 2 2 2 2 2 2 1 2 2 2 2 2 2 2 2 2 2 2 2 2 2 2 2 2 2 2 2 2 1 2 2 2 2 2 2 2 2 2 1 2 2 2 2 2 2 2 2 2 2 2 2 2 2 2 2 2 2 2 2 2 2 2 2 2 2 2 1 2 2 2 2 2 2 2 2 2 1 2 2 2 1 2 2 2 2 2 2 2 2 2 2 2 2 2 2 2 2 2 2 2 2 2 2 2 1 2 2 2 2 2 2 2 2 2 2 2 2 2
2 oar3_OAR2_242796212 262.486 242796212 1 2 1 2 2 2 2 2 1 2 2 2 1 2 2 2 2 2 2 2 2 2 2 2 2 2 1 2 2 2 2 2 1 2 2 2 2 2 2 2 2 2 2 2 1 2 1 2 2 2 2 2 2 2 2 2 2 2 2 2 2 2 2 2 1 2 2 2 1 2 2 2 2 2 1 2 2 2 2 2 2 2 1 2 1 2 2 2 2 2 1 2 2 2 2 2 2 2 2 2 2 2 2 2 2 2 2 2 1 2 2 2 2 2 2 2 1 2 1 2 1 2 2 2 2 2 2 2 2 2 2 2 1 2 1 2 2 2 2 2 2 2 2 2 2 2 2 2 2 2 2 2
2 oar3_OAR2_244607475 266.416 244607475 2 2 2 2 2 2 1 2 2 2 2 2 2 2 1 2 2 2 2 2 2 2 2 2 1 2 2 2 2 2 1 2 1 2 2 2 2 2 1 2 1 2 2 2 2 2 2 2 2 2 1 2 1 2 1 2 1 1 2 2 1 2 2 2 2 2 1 2 2 2 1 2 2 2 2 2 2 2 1 2 1 2 2 2 2 2 2 2 2 2 2 2 2 2 1 2 1 2 2 2 2 2 1 1 1 2 1 2 2 2 1 2 2 2 2 2 2 2 2 2 2 2 2 2 1 2 1 2 2 2 1 2 2 2 2 2 1 1 2 2 1 2 2 2 1 2 1 1 1 2 2 2
2 oar3_OAR2_245164871 267.625 245164871 1 1 1 2 1 2 2 2 1 2 2 2 1 2 2 2 2 2 2 2 2 2 2 2 2 2 1 1 2 2 2 2 2 2 2 2 2 2 1 2 2 2 1 2 1 2 1 2 2 2 1 2 2 2 2 2 2 2 2 2 2 2 2 2 1 2 2 2 2 2 1 2 2 2 1 1 2 2 2 2 2 2 1 2 1 2 1 2 2 2 2 2 2 2 1 2 2 2 1 2 2 2 2 2 2 2 2 2 2 2 2 2 2 2 2 2 1 2 1 2 1 2 2 2 2 2 2 2 1 2 1 2 1 2 1 2 2 2 2 2 2 2 2 2 2 2 2 2 1 2 2 2
2 oar3_OAR2_245244631 267.799 245244631 1 1 1 1 1 1 1 1 1 2 1 2 1 1 1 2 1 2 1 1 1 1 1 2 1 2 1 1 1 2 1 2 1 1 2 2 2 2 1 2 1 1 1 2 1 1 1 2 1 2 1 2 1 2 1 1 1 2 1 2 1 2 1 1 1 2 1 1 2 2 1 1 1 1 1 1 1 2 1 1 2 2 1 2 1 1 1 2 1 1 1 1 1 2 1 1 1 2 1 2 1 2 1 2 2 2 1 2 1 2 1 2 2 2 1 1 1 2 1 1 1 2 1 2 1 2 1 2 1 2 1 1 1 2 1 1 1 1 1 1 1 1 2 2 1 2 1 2 1 2 1 2
2 oar3_OAR2_245845429 269.102 245845429 1 2 2 2 1 2 1 2 1 2 2 2 2 2 2 2 1 2 2 2 2 2 2 2 2 2 0 0 1 2 1 2 1 2 1 2 1 1 1 2 1 2 2 2 2 2 1 2 1 2 1 2 2 2 1 2 1 2 1 2 1 1 2 2 1 2 1 2 1 2 1 2 2 2 1 2 1 2 1 2 1 2 1 2 2 2 1 1 2 2 2 2 1 2 1 2 1 2 1 1 1 2 1 2 1 2 1 1 2 2 2 2 1 1 2 2 1 2 2 2 1 2 1 2 2 2 1 2 1 2 1 1 1 2 2 2 1 2 2 2 1 2 1 1 1 1 0 0 1 2 1 2
2 oar3_OAR2_246288895 270.065 246288895 1 2 2 2 1 2 2 2 2 2 2 2 2 2 1 2 2 2 2 2 2 2 2 2 1 2 1 2 2 2 2 2 2 2 2 2 2 2 1 1 2 2 2 2 2 2 2 2 2 2 2 2 1 2 2 2 0 0 2 2 2 2 2 2 2 2 2 2 2 2 2 2 2 2 1 2 2 2 2 2 1 2 2 2 2 2 1 2 2 2 2 2 2 2 2 2 1 2 1 2 2 2 1 2 1 2 2 2 2 2 1 2 2 2 2 2 2 2 2 2 2 2 2 2 1 2 1 2 2 2 1 2 2 2 2 2 1 2 2 2 2 2 2 2 1 2 1 2 1 1 2 2
2 oar3_OAR2_248282448 274.391 248282448 1 2 2 2 1 2 2 2 1 2 1 2 2 2 1 2 2 2 1 2 1 2 1 2 1 2 1 2 1 2 1 2 1 2 1 1 1 2 1 2 1 2 2 2 2 2 1 2 1 2 1 2 1 1 1 2 1 2 2 2 1 2 2 2 1 2 2 2 1 1 1 2 2 2 1 2 1 2 1 2 1 2 1 2 2 2 1 2 2 2 2 2 1 2 1 2 1 2 1 2 1 2 1 1 1 2 1 2 1 2 2 2 2 2 2 2 1 2 2 2 2 2 1 2 2 2 2 2 1 2 1 1 1 2 2 2 2 2 2 2 1 2 1 2 1 2 1 2 1 1 2 2
2 oar3_OAR2_248287908 274.402 248287908 1 2 2 2 1 2 2 2 1 2 1 2 2 2 1 2 2 2 1 2 1 2 1 2 1 2 1 2 1 2 1 2 1 2 1 1 1 2 1 2 1 2 2 2 2 2 1 2 1 2 1 2 1 1 1 2 0 0 2 2 1 2 2 2 1 2 2 2 1 1 1 2 2 2 1 2 1 2 1 2 1 2 1 2 2 2 1 2 2 2 2 2 1 2 1 2 1 2 1 2 1 2 1 1 1 2 1 2 1 2 2 2 2 2 2 2 1 2 2 2 2 2 1 2 2 2 2 2 1 2 1 1 1 2 2 2 2 2 2 2 1 2 1 2 1 2 1 2 1 1 2 2
2 oar3_OAR2_248604002 275.089 248604002 1 1 0 0 1 1 1 2 1 1 0 0 1 1 1 1 1 2 1 1 1 2 1 1 1 1 1 1 0 0 1 2 1 1 1 1 1 1 1 1 1 2 2 2 1 2 1 1 1 2 1 1 2 2 1 2 0 0 1 1 1 1 1 2 1 1 2 2 0 0 1 1 1 2 1 1 1 2 1 2 1 1 1 1 1 2 1 1 1 2 2 2 1 2 1 1 1 1 1 1 1 2 1 1 1 1 2 2 1 2 1 2 1 2 2 2 1 1 1 2 1 1 1 2 2 2 2 2 1 1 1 1 1 1 1 2 1 2 2 2 1 2 1 2 1 1 1 1 1 1 1 2
2 oar3_OAR2_248908660 275.75 248908660 1 2 2 2 1 2 1 2 2 2 0 0 2 2 2 2 1 2 2 2 1 2 2 2 2 2 1 2 0 0 2 2 2 2 2 2 2 2 1 2 1 2 0 0 0 0 2 2 2 2 2 2 1 2 2 2 2 2 2 2 2 2 1 2 2 2 1 2 2 2 2 2 1 2 1 2 1 2 2 2 2 2 2 2 2 2 1 2 1 2 1 2 1 2 2 2 0 0 1 2 1 2 2 2 2 2 1 1 1 2 0 0 1 2 1 2 2 2 1 2 2 2 1 2 1 1 1 1 2 2 1 2 2 2 1 2 1 2 1 1 1 2 1 2 1 2 2 2 0 0 1 2
3 oar3_OAR3_1194831 2.437 1194831 1 2 0 0 2 2 1 2 2 2 2 2 1 2 1 2 1 2 1 2 2 2 2 2 1 2 1 1 2 2 1 1 1 2 2 2 2 2 1 2 1 2 1 2 2 2 1 1 1 2 2 2 2 2 2 2 1 1 2 2 1 2 2 2 1 2 2 2 1 2 2 2 2 2 1 1 2 2 0 0 1 2 1 2 2 2 1 2 1 1 1 1 2 2 2 2 1 1 1 2 1 2 2 2 1 2 2 2 1 2 1 2 1 2 2 2 1 2 1 1 1 2 1 2 1 1 1 2 1 2 1 2 2 2 1 1 1 1 2 2 2 2 0 0 1 2 1 2 1 1 1 1
3 oar3_OAR3_1581495 3.79265 1581495 2 2 2 2 2 2 2 2 2 2 2 2 2 2 2 2 2 2 2 2 2 2 2 2 2 2 2 2 2 2 1 2 1 2 2 2 2 2 2 2 2 2 2 2 2 2 2 2 1 2 2 2 2 2 2 2 1 2 2 2 2 2 2 2 1 2 2 2 1 2 2 2 2 2 1 2 2 2 1 2 2 2 2 2 2 2 2 2 2 2 1 2 2 2 2 2 2 2 2 2 2 2 2 2 1 2 2 2 2 2 2 2 2 2 2 2 1 2 2 2 1 2 2 2 2 2 2 2 1 2 2 2 2 2 2 2 2 2 2 2 2 2 2 2 2 2 2 2 2 2 2 2
3 oar3_OAR3_3104844 9.1274 3104844 1 1 0 0 1 2 2 2 1 2 2 2 1 2 2 2 1 2 1 2 2 2 2 2 1 2 1 1 2 2 2 2 1 2 2 2 1 2 1 2 1 1 2 2 2 2 1 2 2 2 1 2 1 2 2 2 1 2 2 2 1 2 2 2 1 2 2 2 0 0 2 2 2 2 1 1 2 2 2 2 2 2 1 2 2 2 1 2 1 2 1 2 0 0 1 2 1 2 1 1 1 2 2 2 1 2 1 2 1 2 1 2 1 2 2 2 1 2 1 2 1 2 1 2 1 1 1 1 1 2 1 2 2 2 1 2 1 1 2 2 1 2 1 2 2 2 1 2 1 1 1 1
3 oar3_OAR3_5162486 15.7753 5162486 2 2 1 2 1 2 2 2 1 2 1 2 2 2 2 2 2 2 1 2 1 2 2 2 2 2 2 2 2 2 1 1 1 2 2 2 1 2 1 2 2 2 2 2 1 2 2 2 1 2 2 2 1 2 2 2 2 2 2 2 1 2 1 1 1 2 2 2 2 2 1 2 1 2 2 2 1 2 1 2 1 2 2 2 1 2 2 2 2 2 1 2 2 2 2 2 1 2 2 2 1 2 1 2 1 2 2 2 2 2 2 2 1 2 1 2 2 2 1 2 1 2 1 2 2 2 2 2 2 2 1 2 1 2 1 2 2 2 1 2 1 2 1 2 1 2 1 2 2 2 2 2
3 oar3_OAR3_6227996 18.6002 6227996 2 2 2 2 2 2 1 1 2 2 2 2 1 1 1 1 2 2 2 2 1 2 1 2 1 2 1 2 2 2 2 2 2 2 2 2 2 2 1 2 2 2 2 2 1 2 1 2 1 2 1 2 2 2 1 2 1 2 2 2 2 2 2 2 2 2 1 2 2 2 1 2 1 2 1 2 2 2 1 2 1 2 1 2 2 2 1 2 1 2 2 2 1 2 1 2 2 2 1 2 2 2 1 2 2 2 1 2 1 2 1 2 2 2 2 2 1 2 2 2 2 2 2 2 2 2 1 2 2 2 2 2 2 2 2 2 1 2 2 2 2 2 2 2 2 2 2 2 2 2 1 2
3 oar3_OAR3_6724139 19.4124 6724139 2 2 2 2 2 2 1 1 2 2 1 2 2 2 1 2 2 2 2 2 2 2 2 2 2 2 2 2 2 2 2 2 2 2 2 2 2 2 2 2 1 2 2 2 1 2 1 2 1 2 1 2 2 2 1 2 1 2 2 2 2 2 2 2 2 2 1 2 2 2 2 2 2 2 2 2 2 2 1 2 2 2 2 2 1 2 2 2 2 2 1 2 2 2 2 2 1 2 2 2 2 2 1 2 1 2 2 2 2 2 1 2 2 2 1 1 2 2 1 2 2 2 1 2 2 2 2 2 2 2 1 2 2 2 0 0 2 2 1 2 1 2 1 2 1 2 2 2 2 2 2 2
3 oar3_OAR3_7284988 20.6312 7284988 1 2 2 2 1 2 2 2 1 2 2 2 2 2 2 2 2 2 2 2 2 2 2 2 2 2 2 2 2 2 2 2 1 2 2 2 2 2 2 2 2 2 2 2 2 2 2 2 2 2 1 2 2 2 1 2 1 2 2 2 2 2 2 2 1 2 2 2 0 0 2 2 1 2 1 2 2 2 2 2 1 2 2 2 2 2 2 2 2 2 1 2 1 2 1 2 2 2 1 2 2 2 1 2 1 2 2 2 2 2 2 2 2 2 2 2 1 2 2 2 1 2 2 2 2 2 2 2 1 2 1 2 2 2 2 2 2 2 2 2 2 2 2 2 2 2 2 2 2 2 2 2
3 oar3_OAR3_7589931 21.4282 7589931 1 2 1 1 2 2 2 2 1 2 1 2 2 2 2 2 1 2 1 2 2 2 2 2 1 2 1 2 2 2 1 1 1 2 2 2 1 1 1 2 1 1 1 1 1 2 1 2 1 2 2 2 2 2 2 2 2 2 2 2 1 2 2 2 1 2 2 2 2 2 2 2 2 2 2 2 1 1 1 2 1 2 1 2 0 0 2 2 1 2 1 2 2 2 2 2 1 2 2 2 1 1 1 2 1 2 2 2 1 2 2 2 1 2 1 2 2 2 1 1 1 2 1 1 1 2 1 2 2 2 2 2 1 2 1 1 1 2 1 2 1 1 1 1 2 2 1 2 1 2 2 2
3 oar3_OAR3_9895196 27.4361 9895196 2 2 2 2 2 2 1 2 2 2 2 2 2 2 2 2 2 2 2 2 2 2 2 2 2 2 1 2 2 2 1 2 2 2 2 2 2 2 1 2 2 2 2 2 1 2 1 2 1 2 1 2 2 2 2 2 2 2 2 2 2 2 2 2 2 2 1 2 2 2 2 2 2 2 1 2 2 2 1 2 2 2 2 2 2 2 1 2 2 2 2 2 2 2 2 2 2 2 1 2 2 2 2 2 2 2 2 2 2 2 1 2 2 2 2 2 2 2 2 2 2 2 2 2 2 2 1 2 2 2 2 2 2 2 2 2 1 2 2 2 2 2 2 2 2 2 2 2 2 2 1 2
3 oar3_OAR3_9985512 27.5592 9985512 1 1 1 2 1 2 1 1 1 2 1 2 1 1 1 1 1 1 1 2 1 1 1 1 1 2 1 1 1 1 1 2 1 2 1 1 2 2 1 2 1 1 2 2 1 2 1 1 1 2 1 1 2 2 1 2 1 1 1 1 1 2 2 2 1 2 1 1 1 1 1 2 1 2 1 1 1 2 1 2 1 2 1 1 2 2 1 1 1 2 1 2 1 1 1 1 1 1 1 1 1 2 1 2 1 2 1 1 1 2 1 2 1 2 2 2 1 1 1 2 1 2 1 2 1 2 1 1 1 1 1 1 1 2 1 2 1 2 2 2 1 2 1 1 1 1 1 2 1 1 1 2
3 oar3_OAR3_10311738 28.0038 10311738 1 1 1 2 1 2 1 1 1 2 1 1 1 1 1 1 1 1 1 2 1 1 1 1 1 2 1 1 1 1 1 2 1 2 1 1 2 2 1 2 1 1 2 2 1 2 1 1 1 2 1 1 2 2 1 2 1 1 1 1 1 2 2 2 1 2 1 1 1 1 1 2 1 2 1 1 1 2 1 2 1 2 1 1 2 2 1 1 1 2 1 1 1 1 1 1 1 1 1 1 1 2 1 1 1 1 1 1 1 2 1 2 1 2 1 2 1 1 1 1 1 2 1 1 1 1 1 1 1 1 1 1 1 2 1 1 1 2 2 2 1 1 1 1 1 1 1 2 1 1 1 2
3 oar3_OAR3_10594302 28.3 10594302 1 2 2 2 1 2 2 2 2 2 2 2 2 2 2 2 2 2 2 2 2 2 2 2 2 2 2 2 2 2 2 2 1 2 2 2 2 2 2 2 2 2 2 2 2 2 2 2 2 2 1 2 2 2 1 2 1 2 2 2 2 2 2 2 1 2 2 2 0 0 2 2 1 2 1 2 2 2 2 2 1 2 1 2 2 2 2 2 2 2 1 2 1 2 1 2 1 2 1 2 1 2 1 2 1 2 2 2 2 2 2 2 1 2 2 2 1 2 2 2 1 2 1 2 2 2 2 2 1 2 1 2 2 2 2 2 2 2 2 2 2 2 2 2 2 2 2 2 2 2 2 2
3 OAR3_11124571.1 28.3 10595214 1 2 2 2 1 2 2 2 2 2 2 2 2 2 2 2 2 2 2 2 2 2 2 2 2 2 2 2 2 2 2 2 1 2 2 2 2 2 2 2 2 2 2 2 2 2 2 2 2 2 1 2 2 2 1 2 1 2 2 2 2 2 2 2 1 2 2 2 1 2 2 2 1 2 1 2 2 2 2 2 1 2 1 2 2 2 2 2 2 2 1 2 1 2 1 2 1 2 1 2 1 2 1 2 1 2 2 2 2 2 2 2 1 2 2 2 1 2 2 2 1 2 1 2 2 2 2 2 1 2 1 2 2 2 2 2 2 2 2 2 2 2 2 2 2 2 2 2 2 2 2 2
3 oar3_OAR3_11492072 29.6197 11492072 1 2 2 2 2 2 2 2 2 2 2 2 1 2 2 2 1 1 2 2 2 2 2 2 2 2 2 2 2 2 2 2 2 2 2 2 2 2 2 2 1 2 2 2 2 2 2 2 2 2 2 2 2 2 2 2 2 2 1 2 1 2 2 2 2 2 2 2 2 2 2 2 2 2 2 2 2 2 2 2 2 2 2 2 2 2 2 2 1 2 2 2 2 2 2 2 2 2 2 2 2 2 2 2 2 2 2 2 2 2 2 2 2 2 2 2 2 2 2 2 2 2 2 2 2 2 1 2 1 2 2 2 2 2 1 2 2 2 2 2 1 2 1 2 2 2 2 2 1 2 2 2
3 oar3_OAR3_13698997 32.4211 13698997 2 2 2 2 2 2 2 2 2 2 2 2 2 2 1 2 2 2 1 2 1 2 1 2 1 2 1 2 1 2 2 2 2 2 2 2 2 2 2 2 2 2 1 2 2 2 1 2 2 2 2 2 1 2 1 2 2 2 1 2 2 2 2 2 2 2 2 2 2 2 2 2 2 2 2 2 1 2 2 2 2 2 1 2 1 2 2 2 2 2 2 2 1 2 1 2 2 2 2 2 2 2 1 2 2 2 2 2 2 2 2 2 2 2 1 2 1 2 1 2 2 2 2 2 1 2 2 2 2 2 2 2 2 2 2 2 2 2 1 2 2 2 1 2 2 2 1 2 2 2 2 2
3 s06722.1 32.9876 14225212 1 2 2 2 1 1 1 1 1 1 1 1 1 2 1 2 1 1 1 2 2 2 2 2 2 2 1 2 2 2 1 2 1 2 1 1 2 2 1 1 1 1 1 2 1 1 1 2 1 1 1 1 1 1 2 2 1 1 1 2 1 2 1 1 1 1 1 1 1 1 1 1 1 2 1 1 2 2 1 2 2 2 1 2 1 2 1 1 1 1 1 1 1 2 1 2 1 1 1 1 1 2 1 2 1 1 2 2 1 1 1 1 1 1 1 2 1 2 1 2 1 1 1 1 1 2 1 1 1 1 1 1 2 2 1 1 1 2 2 2 1 1 1 2 1 1 1 2 2 2 1 2
3 oar3_OAR3_14533358 33.5348 14533358 1 1 1 1 1 2 1 2 2 2 2 2 2 2 1 2 1 2 2 2 1 2 1 2 1 2 2 2 2 2 1 2 1 1 2 2 1 1 2 2 1 1 2 2 1 2 2 2 2 2 1 2 1 2 1 1 1 1 2 2 1 2 2 2 1 2 1 2 1 1 1 2 1 2 1 2 1 2 1 2 1 1 1 2 1 2 1 2 2 2 1 1 1 2 1 2 1 2 1 2 1 1 1 2 1 1 1 2 1 2 2 2 1 2 1 2 1 2 1 2 1 2 1 2 2 2 2 2 1 2 2 2 1 1 2 2 1 2 1 1 2 2 2 2 1 2 2 2 1 1 1 2
3 oar3_OAR3_14534077 33.5361 14534077 1 1 1 1 1 2 1 2 2 2 2 2 2 2 1 2 1 2 2 2 1 2 1 2 1 2 2 2 2 2 1 2 1 1 2 2 1 1 2 2 1 1 2 2 1 2 2 2 2 2 1 2 1 2 1 1 1 1 2 2 1 2 2 2 1 2 1 2 1 1 1 2 1 2 1 2 1 2 1 2 1 1 1 2 1 2 1 2 2 2 1 1 1 2 1 2 1 2 1 2 1 1 1 2 1 1 1 2 1 2 2 2 1 2 1 2 1 2 1 2 1 2 1 2 2 2 2 2 1 2 2 2 1 1 2 2 1 2 1 1 2 2 2 2 1 2 2 2 1 1 1 2
3 oar3_OAR3_14728095 33.877 14728095 2 2 2 2 2 2 2 2 2 2 1 2 2 2 1 2 2 2 1 2 1 2 1 2 1 2 1 2 1 1 2 2 2 2 1 2 2 2 2 2 2 2 2 2 2 2 1 2 2 2 2 2 2 2 1 2 2 2 1 2 2 2 2 2 2 2 2 2 2 2 2 2 1 2 2 2 1 2 2 2 2 2 1 2 2 2 2 2 2 2 2 2 1 2 1 2 1 2 2 2 2 2 1 2 2 2 2 2 2 2 2 2 2 2 2 2 1 2 1 2 2 2 2 2 2 2 2 2 2 2 1 2 2 2 2 2 2 2 2 2 2 2 1 2 1 2 1 2 2 2 2 2
3 oar3_OAR3_15150929 34.6199 15150929 2 2 2 2 2 2 1 2 2 2 2 2 2 2 2 2 1 2 2 2 2 2 2 2 2 2 1 2 2 2 1 2 2 2 1 2 2 2 1 2 1 2 2 2 2 2 1 2 1 2 1 2 1 2 2 2 2 2 1 2 2 2 2 2 2 2 1 2 2 2 2 2 2 2 1 2 2 2 1 2 1 2 1 2 2 2 1 2 2 2 2 2 2 2 2 2 2 2 1 2 1 2 2 2 2 2 2 2 1 2 1 2 1 2 2 2 2 2 2 2 2 2 1 2 2 2 1 2 1 2 2 2 2 2 2 2 1 2 2 2 2 2 2 2 2 2 2 2 2 2 1 2
3 oar3_OAR3_17512070 37.8641 17512070 2 2 1 2 1 2 2 2 1 1 2 2 1 2 2 2 2 2 1 2 2 2 2 2 2 2 1 2 2 2 2 2 1 1 2 2 2 2 1 1 2 2 1 1 1 2 2 2 1 2 1 2 2 2 1 2 2 2 2 2 1 1 1 2 1 1 2 2 1 2 1 2 1 2 1 1 2 2 2 2 2 2 1 2 1 1 1 2 1 1 2 2 2 2 2 2 1 1 1 2 1 2 1 1 2 2 1 2 2 2 1 2 1 1 1 1 2 2 2 2 1 1 1 1 1 2 1 2 2 2 1 1 2 2 1 1 1 2 1 2 1 2 2 2 1 1 1 2 2 2 1 2
3 oar3_OAR3_20756477 41.6703 20756477 2 2 1 2 2 2 1 1 1 2 1 2 1 2 1 2 1 2 1 2 1 2 1 2 2 2 2 2 2 2 2 2 1 2 2 2 2 2 1 2 2 2 1 2 1 2 1 1 1 2 1 2 2 2 2 2 1 1 1 2 1 2 2 2 2 2 1 2 1 1 2 2 1 2 2 2 2 2 2 2 1 2 1 2 1 1 2 2 1 2 1 2 1 2 1 1 2 2 2 2 1 2 1 2 1 1 1 1 1 2 1 2 1 2 1 2 1 1 1 2 1 2 1 1 1 2 2 2 1 1 2 2 2 2 1 1 2 2 1 1 1 1 2 2 1 2 2 2 2 2 1 2
3 oar3_OAR3_21549391 42.6737 21549391 1 1 2 2 1 1 2 2 1 2 1 2 2 2 1 2 1 2 1 2 1 2 1 1 1 2 1 2 1 1 1 2 1 2 1 2 1 2 2 2 1 2 2 2 2 2 1 2 2 2 2 2 2 2 1 2 2 2 1 2 1 1 1 1 1 2 2 2 2 2 1 1 1 1 1 2 1 1 1 2 1 2 1 1 1 2 1 1 1 2 1 2 1 2 2 2 1 1 1 2 1 2 1 1 2 2 2 2 1 2 2 2 1 1 2 2 2 2 1 2 1 1 1 1 1 1 1 1 2 2 1 1 1 1 1 2 2 2 2 2 1 2 1 1 1 1 1 2 1 2 2 2
3 oar3_OAR3_22456984 43.529 22456984 2 2 1 2 2 2 2 2 1 2 2 2 1 1 2 2 2 2 2 2 2 2 1 2 2 2 1 2 2 2 1 2 1 2 1 2 2 2 1 1 2 2 2 2 1 2 1 1 1 1 1 1 1 2 2 2 2 2 2 2 1 2 2 2 2 2 1 2 1 2 2 2 1 2 1 2 2 2 1 2 2 2 1 2 1 1 2 2 1 2 1 2 1 2 1 2 2 2 1 2 1 2 1 2 1 2 2 2 2 2 1 1 1 2 1 2 1 2 1 2 1 2 1 1 1 1 2 2 2 2 2 2 2 2 1 1 1 2 1 2 1 2 2 2 1 2 1 2 2 2 1 1
3 oar3_OAR3_22790702 43.7728 22790702 2 2 2 2 2 2 2 2 1 2 2 2 2 2 2 2 1 2 2 2 2 2 1 2 2 2 2 2 2 2 2 2 2 2 2 2 2 2 2 2 2 2 2 2 2 2 1 2 2 2 2 2 2 2 2 2 2 2 2 2 1 2 2 2 2 2 2 2 2 2 2 2 1 2 2 2 2 2 2 2 2 2 1 2 1 2 2 2 2 2 2 2 2 2 2 2 2 2 2 2 1 2 1 2 2 2 2 2 2 2 2 2 1 2 2 2 2 2 2 2 1 2 1 1 1 1 2 2 2 2 2 2 2 2 1 2 2 2 2 2 1 2 2 2 1 2 2 2 2 2 2 2
3 oar3_OAR3_23595395 44.9455 23595395 2 2 2 2 2 2 2 2 2 2 2 2 1 2 2 2 2 2 2 2 2 2 2 2 2 2 1 2 2 2 2 2 1 2 2 2 2 2 1 1 2 2 2 2 1 2 1 2 1 2 1 2 2 2 2 2 2 2 2 2 2 2 2 2 2 2 2 2 0 0 2 2 2 2 1 2 2 2 2 2 2 2 2 2 2 2 2 2 1 2 1 2 1 2 1 2 2 2 1 2 2 2 2 2 1 2 2 2 2 2 1 2 2 2 2 2 1 2 0 0 2 2 2 2 2 2 2 2 2 2 2 2 2 2 1 2 1 2 2 2 2 2 2 2 2 2 2 2 2 2 1 1
3 oar3_OAR3_24015544 45.6084 24015544 2 2 2 2 2 2 2 2 2 2 2 2 2 2 2 2 2 2 2 2 2 2 2 2 2 2 2 2 2 2 2 2 1 2 2 2 2 2 2 2 2 2 2 2 2 2 2 2 2 2 2 2 2 2 2 2 2 2 2 2 2 2 2 2 1 2 2 2 2 2 2 2 2 2 1 2 2 2 2 2 2 2 2 2 2 2 1 2 2 2 2 2 2 2 2 2 1 1 2 2 2 2 2 2 2 2 2 2 2 2 2 2 2 2 2 2 2 2 2 2 1 2 2 2 2 2 1 2 2 2 1 2 2 2 2 2 2 2 2 2 2 2 2 2 1 2 2 2 2 2 2 2
3 oar3_OAR3_24019481 45.6146 24019481 2 2 2 2 2 2 2 2 2 2 2 2 1 2 2 2 2 2 2 2 2 2 2 2 2 2 2 2 2 2 1 2 2 2 1 2 2 2 2 2 2 2 2 2 2 2 2 2 1 2 1 2 2 2 2 2 2 2 2 2 2 2 2 2 2 2 1 2 2 2 2 2 2 2 2 2 2 2 1 2 2 2 2 2 2 2 2 2 2 2 2 2 2 2 2 2 2 2 2 2 2 2 2 2 2 2 2 2 2 2 1 2 2 2 2 2 2 2 2 2 2 2 2 2 2 2 2 2 2 2 2 2 2 2 2 2 2 2 2 2 2 2 2 2 2 2 0 0 2 2 2 2
3 oar3_OAR3_25763723 48.4275 25763723 1 1 1 1 1 2 2 2 1 2 1 2 1 2 1 2 2 2 2 2 1 2 1 2 1 2 1 2 1 1 1 2 1 2 1 1 2 2 1 2 1 2 2 2 1 2 1 2 1 1 1 2 1 2 2 2 2 2 1 2 2 2 2 2 1 2 2 2 0 0 1 2 2 2 2 2 1 2 1 2 2 2 1 1 0 0 1 2 2 2 1 2 1 2 1 2 2 2 1 2 1 2 2 2 1 2 1 2 1 2 1 1 1 2 1 2 1 2 1 1 2 2 1 2 2 2 2 2 2 2 2 2 1 2 1 2 1 2 1 2 2 2 1 2 2 2 1 1 1 2 1 1
3 oar3_OAR3_26148720 48.6212 26148720 1 1 1 1 1 2 2 2 1 2 1 2 1 1 1 2 1 2 1 2 1 1 1 2 1 1 1 2 1 1 1 2 1 1 1 1 2 2 1 2 1 2 1 2 1 2 1 2 1 1 1 1 1 2 2 2 2 2 1 1 1 2 2 2 1 1 2 2 1 1 1 2 2 2 1 2 1 2 1 2 1 2 1 1 2 2 1 1 1 2 1 2 1 2 1 2 1 1 1 2 1 2 2 2 1 2 1 2 1 1 1 1 1 2 1 2 1 2 1 1 1 2 1 1 2 2 1 2 1 2 1 2 1 2 1 1 1 2 2 2 2 2 1 2 1 2 1 1 1 1 1 1
3 oar3_OAR3_26285518 48.69 26285518 1 2 1 1 2 2 2 2 1 2 1 2 2 2 1 2 2 2 2 2 1 2 1 2 1 2 1 2 1 1 2 2 1 1 1 2 2 2 1 2 1 2 2 2 1 2 1 2 1 2 2 2 1 2 2 2 2 2 1 2 2 2 2 2 1 1 2 2 1 2 1 2 2 2 2 2 1 2 2 2 2 2 1 2 2 2 1 2 2 2 1 2 1 2 1 2 2 2 2 2 2 2 2 2 1 2 2 2 1 2 1 2 2 2 2 2 1 2 1 1 2 2 2 2 2 2 2 2 2 2 2 2 1 2 1 1 1 2 2 2 2 2 1 2 2 2 1 2 1 2 1 2
3 oar3_OAR3_26631626 49.0031 26631626 2 2 1 1 2 2 2 2 1 2 2 2 2 2 2 2 2 2 2 2 2 2 2 2 2 2 2 2 2 2 1 2 2 2 1 2 2 2 2 2 1 2 2 2 1 2 2 2 1 2 1 2 2 2 2 2 2 2 2 2 2 2 2 2 1 2 2 2 2 2 2 2 2 2 2 2 2 2 1 2 2 2 1 2 2 2 2 2 2 2 2 2 2 2 2 2 2 2 2 2 1 2 2 2 2 2 2 2 2 2 1 2 1 2 2 2 1 2 2 2 2 2 1 2 2 2 2 2 2 2 2 2 2 2 2 2 2 2 2 2 2 2 2 2 2 2 2 2 2 2 2 2
3 oar3_OAR3_27134402 49.5933 27134402 2 2 1 1 2 2 2 2 1 2 2 2 2 2 2 2 2 2 2 2 2 2 2 2 2 2 2 2 2 2 2 2 2 2 2 2 2 2 2 2 1 2 1 2 1 2 2 2 2 2 2 2 2 2 2 2 2 2 2 2 1 2 2 2 1 2 2 2 1 2 2 2 2 2 2 2 2 2 2 2 2 2 2 2 2 2 1 2 2 2 2 2 2 2 2 2 1 2 2 2 2 2 2 2 2 2 1 2 2 2 2 2 2 2 2 2 1 2 2 2 2 2 2 2 2 2 1 2 2 2 1 2 2 2 2 2 2 2 2 2 2 2 2 2 1 2 2 2 2 2 2 2
3 s25520.1 49.8741 27373637 2 2 2 2 1 2 2 2 2 2 2 2 2 2 2 2 2 2 1 2 2 2 2 2 2 2 2 2 1 2 1 2 2 2 2 2 1 2 2 2 1 2 2 2 2 2 1 2 2 2 2 2 2 2 1 1 2 2 2 2 1 2 1 1 2 2 1 2 2 2 1 2 1 2 2 2 1 2 1 2 1 2 2 2 2 2 2 2 2 2 1 2 2 2 2 2 2 2 2 2 2 2 1 2 2 2 2 2 2 2 2 2 1 2 2 2 2 2 2 2 2 2 2 2 2 2 2 2 2 2 1 2 1 2 2 2 2 2 2 2 2 2 2 2 2 2 2 2 2 2 2 2
3 oar3_OAR3_28400695 51.3426 28400695 2 2 2 2 1 2 2 2 2 2 2 2 1 2 1 2 1 2 1 1 1 2 2 2 1 2 2 2 1 2 1 2 2 2 2 2 1 2 2 2 1 2 1 2 2 2 1 2 2 2 1 2 2 2 1 1 2 2 1 2 1 2 1 1 2 2 1 2 2 2 1 2 1 2 2 2 1 2 1 2 1 1 2 2 2 2 2 2 1 2 1 2 2 2 1 2 2 2 2 2 2 2 1 2 2 2 1 1 1 2 2 2 1 2 1 2 2 2 2 2 2 2 1 2 2 2 2 2 1 2 1 2 1 2 2 2 2 2 2 2 2 2 2 2 2 2 2 2 1 2 2 2
3 oar3_OAR3_28672423 51.814 28672423 1 2 2 2 1 2 2 2 1 2 1 2 2 2 2 2 1 2 1 2 1 2 1 1 1 2 2 2 1 1 1 2 2 2 1 2 1 2 2 2 1 2 1 2 1 2 1 2 2 2 2 2 2 2 1 1 2 2 1 2 1 2 1 1 2 2 1 2 1 2 1 2 1 1 2 2 1 2 1 2 1 2 1 2 0 0 2 2 1 2 1 2 2 2 2 2 2 2 2 2 1 2 1 1 2 2 2 2 2 2 1 2 1 1 2 2 2 2 2 2 1 2 1 2 1 1 2 2 2 2 1 2 1 2 2 2 2 2 2 2 1 2 2 2 1 2 2 2 1 2 2 2
3 oar3_OAR3_28680922 51.8288 28680922 1 2 2 2 1 2 2 2 1 2 1 2 2 2 2 2 1 2 1 2 1 2 1 1 1 2 2 2 1 1 1 2 2 2 1 2 1 2 2 2 1 2 1 2 1 2 1 2 2 2 2 2 2 2 1 1 2 2 1 2 1 2 1 1 2 2 1 2 0 0 1 2 1 1 2 2 1 2 1 2 1 2 1 2 1 2 2 2 1 2 1 2 2 2 2 2 2 2 2 2 1 2 1 1 2 2 2 2 2 2 1 2 1 1 2 2 2 2 2 2 1 2 1 2 1 1 2 2 2 2 1 2 1 2 2 2 2 2 2 2 1 2 2 2 1 2 2 2 1 2 2 2
3 oar3_OAR3_28681015 51.8289 28681015 1 2 2 2 1 2 2 2 1 2 1 2 2 2 2 2 1 2 1 2 1 2 1 1 1 2 2 2 1 1 0 0 2 2 1 2 1 2 2 2 1 2 1 2 1 2 1 2 2 2 2 2 2 2 1 1 2 2 1 2 1 2 1 1 2 2 1 2 1 2 1 2 1 1 2 2 1 2 1 2 1 2 1 2 1 2 2 2 1 2 1 2 2 2 2 2 2 2 2 2 1 2 1 1 2 2 2 2 2 2 0 0 1 1 2 2 2 2 2 2 1 2 1 2 1 1 2 2 2 2 1 2 1 2 2 2 2 2 2 2 1 2 2 2 1 2 2 2 0 0 2 2
3 oar3_OAR3_30844729 55.6864 30844729 2 2 2 2 2 2 2 2 2 2 2 2 2 2 2 2 2 2 2 2 2 2 2 2 2 2 2 2 1 2 1 2 2 2 1 2 2 2 2 2 2 2 2 2 2 2 2 2 1 2 1 2 2 2 2 2 2 2 2 2 2 2 2 2 2 2 2 2 2 2 2 2 2 2 2 2 2 2 1 2 2 2 2 2 2 2 2 2 2 2 2 2 2 2 2 2 2 2 2 2 2 2 2 2 2 2 2 2 2 2 1 2 2 2 2 2 2 2 2 2 2 2 2 2 2 2 2 2 2 2 2 2 2 2 2 2 2 2 2 2 2 2 2 2 2 2 2 2 2 2 2 2
3 oar3_OAR3_30894758 55.7576 30894758 2 2 1 1 1 2 2 2 1 1 1 2 2 2 2 2 1 2 1 2 1 1 1 1 1 2 1 2 1 1 1 1 2 2 1 1 1 2 1 2 1 1 1 2 2 2 1 2 1 2 1 2 2 2 1 1 2 2 1 2 1 1 1 1 1 2 1 2 1 2 1 2 1 1 1 2 1 2 1 1 2 2 2 2 1 2 1 2 1 2 1 2 1 2 2 2 1 2 1 2 2 2 1 2 2 2 2 2 2 2 1 1 1 2 2 2 1 2 2 2 1 2 2 2 1 2 1 2 2 2 1 1 1 2 2 2 1 2 2 2 1 2 2 2 1 1 2 2 2 2 2 2
3 oar3_OAR3_31017816 55.9328 31017816 1 2 2 2 1 2 1 1 2 2 1 2 1 2 1 2 2 2 2 2 2 2 2 2 2 2 1 2 2 2 2 2 1 1 2 2 1 2 1 2 2 2 1 2 1 1 1 2 1 2 2 2 2 2 2 2 1 1 2 2 2 2 2 2 1 2 1 2 1 2 1 2 2 2 1 2 1 2 2 2 1 2 1 1 1 2 1 2 2 2 1 2 1 2 1 2 1 2 1 2 1 1 1 2 1 1 2 2 1 2 2 2 1 2 1 2 1 2 1 1 1 2 1 2 1 2 1 2 1 2 2 2 1 2 1 1 1 2 1 1 1 2 1 1 2 2 1 1 1 2 1 1
3 oar3_OAR3_32411841 57.9155 32411841 2 2 2 2 2 2 2 2 2 2 2 2 2 2 2 2 2 2 2 2 2 2 2 2 2 2 2 2 1 2 1 2 2 2 1 2 2 2 2 2 2 2 2 2 2 2 2 2 1 2 1 2 2 2 2 2 2 2 2 2 2 2 2 2 2 2 2 2 2 2 2 2 2 2 2 2 2 2 1 2 2 2 2 2 2 2 2 2 2 2 2 2 2 2 2 2 2 2 2 2 2 2 2 2 2 2 2 2 2 2 1 2 2 2 2 2 2 2 2 2 2 2 2 2 2 2 2 2 2 2 2 2 2 2 2 2 2 2 2 2 2 2 2 2 2 2 2 2 2 2 2 2
3 oar3_OAR3_32825703 58.5028 32825703 1 1 1 1 1 2 1 1 1 2 1 2 1 2 1 1 1 2 1 2 1 2 2 2 1 2 1 1 2 2 1 2 1 2 1 2 1 2 1 2 1 2 1 2 1 2 2 2 1 2 1 2 1 2 2 2 1 1 1 2 1 2 2 2 1 1 1 2 1 2 2 2 2 2 1 1 1 2 1 2 1 1 1 1 2 2 1 1 1 2 2 2 1 2 1 1 1 1 1 1 1 1 2 2 1 2 1 1 1 1 1 2 1 2 1 2 1 2 1 2 1 2 1 1 2 2 1 2 1 1 1 2 1 2 1 2 1 2 1 2 1 2 1 2 0 0 1 1 1 1 1 2
3 oar3_OAR3_33521986 59.1626 33521986 1 1 1 1 1 2 1 2 1 2 1 2 1 2 1 2 1 2 1 2 1 2 2 2 1 2 1 2 1 2 1 2 1 1 1 2 1 2 1 1 1 2 2 2 1 1 1 2 1 1 1 1 1 1 2 2 1 2 2 2 2 2 2 2 1 1 1 2 1 2 1 2 2 2 1 1 1 2 1 2 1 1 1 2 1 2 1 2 1 2 1 2 1 1 1 1 1 2 1 1 1 2 1 2 1 1 1 1 1 1 1 2 2 2 1 1 1 1 1 1 1 2 1 2 1 2 1 2 1 1 2 2 1 2 1 1 1 1 1 1 1 2 1 1 2 2 1 1 1 1 1 1
3 oar3_OAR3_33766389 59.3508 33766389 2 2 2 2 2 2 2 2 2 2 2 2 2 2 2 2 1 2 2 2 2 2 2 2 2 2 2 2 2 2 1 2 2 2 1 2 2 2 2 2 1 2 1 2 2 2 2 2 1 2 2 2 1 2 2 2 2 2 1 2 2 2 2 2 2 2 2 2 1 2 2 2 2 2 2 2 2 2 1 2 2 2 2 2 2 2 2 2 2 2 2 2 2 2 2 2 2 2 2 2 2 2 2 2 2 2 2 2 2 2 1 2 2 2 2 2 1 2 2 2 2 2 2 2 2 2 2 2 2 2 2 2 2 2 2 2 2 2 2 2 2 2 2 2 2 2 2 2 2 2 2 2
3 oar3_OAR3_36205043 61.2841 36205043 1 2 1 2 2 2 2 2 2 2 2 2 2 2 1 2 2 2 1 2 2 2 2 2 1 2 2 2 2 2 1 2 1 2 2 2 1 2 2 2 1 2 2 2 2 2 2 2 2 2 2 2 2 2 1 1 2 2 2 2 2 2 2 2 2 2 1 2 2 2 2 2 2 2 1 2 1 2 1 2 1 1 1 2 2 2 2 2 1 2 1 2 2 2 1 2 2 2 2 2 2 2 1 2 2 2 2 2 1 2 2 2 2 2 1 2 2 2 2 2 2 2 1 2 2 2 2 2 1 2 2 2 1 1 2 2 2 2 2 2 2 2 2 2 2 2 1 2 1 2 2 2
3 oar3_OAR3_37419076 62.7304 37419076 1 2 1 1 1 2 1 1 1 2 2 2 1 1 1 2 1 1 1 1 2 2 1 2 2 2 1 1 2 2 1 2 1 2 2 2 1 2 1 1 2 2 2 2 1 2 1 1 1 2 1 2 2 2 2 2 1 2 1 2 1 1 1 2 2 2 1 2 1 1 1 1 1 1 1 2 1 2 2 2 1 1 1 1 1 1 1 1 1 1 1 2 1 1 1 2 1 2 1 2 1 1 1 2 1 2 1 1 1 1 1 2 1 1 1 1 1 2 1 2 1 2 1 1 1 1 1 1 1 2 1 1 1 2 1 1 1 1 1 1 1 2 1 1 1 1 1 2 2 2 1 2
3 oar3_OAR3_37847391 62.9604 37847391 1 1 1 2 1 2 2 2 1 2 1 2 2 2 1 2 2 2 1 2 1 2 1 2 1 1 2 2 1 1 1 2 2 2 1 2 2 2 2 2 1 2 2 2 1 2 2 2 2 2 1 2 2 2 2 2 2 2 1 2 2 2 2 2 1 1 2 2 2 2 2 2 2 2 2 2 2 2 2 2 1 1 1 2 2 2 2 2 1 2 2 2 2 2 1 2 1 2 1 2 2 2 2 2 2 2 2 2 1 2 2 2 2 2 1 2 1 2 2 2 2 2 1 2 2 2 2 2 1 2 2 2 1 2 2 2 2 2 2 2 1 2 2 2 2 2 1 2 1 1 1 2
3 oar3_OAR3_40057520 64.7307 40057520 1 2 1 2 1 2 1 1 1 2 1 2 1 2 1 1 1 1 2 2 1 2 1 2 1 1 1 2 1 1 2 2 1 2 1 2 1 1 1 2 1 2 1 2 1 2 1 2 1 2 1 1 1 2 2 2 1 1 1 1 1 2 1 2 1 1 1 2 1 1 1 1 1 2 2 2 1 2 2 2 2 2 2 2 1 2 1 2 2 2 1 2 1 2 2 2 1 2 1 2 1 2 1 2 1 2 2 2 1 2 1 2 1 2 1 2 1 2 1 2 1 2 2 2 1 2 1 2 2 2 1 2 1 2 1 1 1 2 1 1 1 2 1 1 2 2 2 2 1 1 1 1
3 oar3_OAR3_40107980 64.7492 40107980 1 2 1 2 2 2 2 2 2 2 2 2 1 2 2 2 2 2 1 2 2 2 2 2 2 2 2 2 2 2 1 2 2 2 2 2 2 2 2 2 2 2 2 2 1 2 2 2 2 2 2 2 2 2 2 2 2 2 2 2 2 2 2 2 2 2 2 2 2 2 2 2 2 2 2 2 2 2 2 2 1 1 1 2 2 2 2 2 1 1 2 2 2 2 1 2 2 2 2 2 2 2 2 2 2 2 1 2 1 2 2 2 2 2 1 2 2 2 2 2 2 2 1 2 2 2 2 2 1 2 2 2 1 2 2 2 2 2 2 2 2 2 2 2 2 2 1 2 2 2 2 2
3 OAR3_44507744.1 65.7907 41591060 1 1 1 1 1 2 1 1 1 1 1 1 1 1 1 1 1 1 1 2 1 1 1 2 1 1 1 1 1 1 1 1 1 1 1 1 1 1 1 2 1 1 2 2 1 1 1 2 1 1 1 1 1 2 1 1 1 1 1 1 1 1 1 1 1 1 1 1 1 1 1 1 1 2 1 2 1 1 1 1 1 1 1 2 1 2 1 1 1 1 1 1 1 1 1 1 1 1 1 1 1 2 1 1 1 1 1 2 1 1 1 1 1 2 1 1 1 2 1 1 1 2 1 2 1 1 1 1 1 1 1 2 1 1 1 1 1 2 1 1 1 1 1 1 1 2 1 1 1 1 1 1
3 oar3_OAR3_42994761 67.3902 42994761 2 2 2 2 2 2 2 2 2 2 2 2 1 2 2 2 2 2 2 2 2 2 2 2 2 2 2 2 2 2 2 2 2 2 2 2 2 2 1 2 2 2 2 2 1 2 2 2 2 2 2 2 1 2 1 2 2 2 2 2 2 2 2 2 2 2 1 2 2 2 2 2 2 2 1 2 1 2 1 2 2 2 2 2 1 2 2 2 1 2 1 2 2 2 2 2 2 2 2 2 2 2 2 2 2 2 2 2 2 2 2 2 2 2 2 2 2 2 2 2 2 2 2 2 2 2 2 2 2 2 1 2 2 2 2 2 1 2 2 2 2 2 2 2 2 2 2 2 2 2 2 2
3 oar3_OAR3_43856169 68.2408 43856169 1 2 0 0 1 2 1 2 1 2 1 1 1 2 1 2 1 1 2 2 1 1 1 2 1 1 2 2 1 2 1 2 1 2 2 2 1 2 2 2 1 1 2 2 1 2 1 2 1 2 2 2 2 2 1 2 1 2 2 2 1 2 1 1 1 2 1 2 2 2 1 1 1 2 1 2 2 2 1 2 1 2 2 2 2 2 2 2 1 2 1 2 1 2 1 1 2 2 1 2 1 2 1 1 1 1 1 2 2 2 1 2 1 2 1 1 1 2 1 1 1 2 1 2 1 2 1 2 1 2 1 2 2 2 1 2 1 2 1 1 1 1 0 0 2 2 2 2 1 1 1 1
3 oar3_OAR3_46278772 69.6592 46278772 2 2 2 2 2 2 2 2 2 2 2 2 2 2 2 2 2 2 2 2 2 2 2 2 2 2 1 2 2 2 2 2 2 2 2 2 2 2 2 2 2 2 2 2 2 2 2 2 2 2 2 2 2 2 2 2 2 2 2 2 1 2 2 2 2 2 2 2 2 2 2 2 2 2 2 2 2 2 2 2 2 2 2 2 2 2 1 2 2 2 2 2 1 2 2 2 1 2 1 2 2 2 2 2 2 2 2 2 2 2 2 2 2 2 2 2 2 2 2 2 2 2 2 2 2 2 1 2 2 2 2 2 2 2 2 2 2 2 2 2 1 2 2 2 0 0 2 2 2 2 2 2
3 oar3_OAR3_47587887 70.348 47587887 0 0 2 2 2 2 2 2 1 1 2 2 2 2 2 2 2 2 2 2 2 2 2 2 2 2 1 1 2 2 2 2 2 2 2 2 2 2 1 2 2 2 2 2 1 2 2 2 1 2 1 2 1 2 2 2 2 2 2 2 1 2 2 2 1 2 1 2 1 2 2 2 2 2 2 2 1 1 1 2 2 2 2 2 1 2 1 1 2 2 1 2 1 2 2 2 1 2 1 2 2 2 2 2 2 2 1 2 1 2 2 2 2 2 2 2 2 2 2 2 2 2 2 2 2 2 1 2 1 2 2 2 1 2 1 2 2 2 2 2 2 2 1 2 1 2 1 2 2 2 2 2
3 oar3_OAR3_49485584 70.7441 49485584 2 2 2 2 1 2 2 2 2 2 2 2 1 2 2 2 2 2 1 2 2 2 1 2 2 2 2 2 1 2 2 2 2 2 1 2 2 2 2 2 2 2 2 2 1 2 2 2 2 2 2 2 1 2 2 2 2 2 1 2 2 2 2 2 2 2 2 2 0 0 2 2 1 2 2 2 2 2 2 2 2 2 2 2 2 2 2 2 1 2 1 2 2 2 2 2 2 2 2 2 2 2 1 2 2 2 1 2 2 2 2 2 2 2 2 2 2 2 2 2 2 2 2 2 1 1 2 2 2 2 2 2 2 2 2 2 2 2 2 2 2 2 2 2 2 2 1 2 2 2 2 2
3 oar3_OAR3_52991358 71.7642 52991358 1 2 0 0 1 2 2 2 2 2 1 2 2 2 2 2 2 2 2 2 2 2 1 2 1 2 2 2 1 1 2 2 1 2 1 2 2 2 2 2 2 2 1 2 2 2 2 2 2 2 2 2 2 2 1 2 2 2 2 2 2 2 2 2 2 2 2 2 2 2 2 2 2 2 2 2 2 2 2 2 2 2 2 2 2 2 2 2 2 2 1 2 2 2 2 2 2 2 1 2 2 2 1 2 2 2 2 2 2 2 2 2 2 2 1 1 2 2 2 2 2 2 1 2 1 2 2 2 2 2 1 2 2 2 2 2 2 2 1 2 1 2 2 2 2 2 2 2 1 2 1 2
3 oar3_OAR3_56435168 77.5 56435168 1 2 1 2 1 2 1 2 2 2 1 2 1 1 1 2 1 2 1 2 1 2 2 2 1 2 2 2 1 2 1 2 1 1 1 2 1 2 2 2 1 1 1 2 2 2 1 2 1 2 1 2 1 2 1 2 1 2 1 2 1 2 1 1 2 2 1 1 2 2 1 1 1 2 1 2 1 2 1 1 1 2 2 2 1 2 2 2 1 1 1 2 1 2 1 1 2 2 1 2 1 2 1 2 1 1 1 2 2 2 1 1 1 2 1 1 1 2 1 2 1 2 1 2 1 1 1 2 1 2 1 2 2 2 1 2 1 2 1 1 1 1 1 2 1 2 2 2 1 1 1 1
3 oar3_OAR3_57104347 78.069 57104347 2 2 2 2 2 2 1 2 2 2 1 2 1 2 1 2 1 2 1 2 1 2 2 2 1 2 2 2 2 2 1 2 1 2 2 2 1 2 2 2 1 1 1 2 2 2 1 2 1 2 1 2 2 2 2 2 1 2 1 2 1 2 1 2 2 2 1 2 2 2 1 1 2 2 1 2 2 2 1 2 1 2 2 2 2 2 2 2 1 2 1 2 1 2 1 1 2 2 2 2 1 2 2 2 1 1 1 1 2 2 1 1 1 2 2 2 1 2 1 2 1 2 2 2 1 1 1 2 1 2 2 2 2 2 1 2 1 2 1 2 1 2 1 2 2 2 2 2 1 2 1 2
3 oar3_OAR3_57302789 78.4374 57302789 1 2 1 2 1 2 2 2 2 2 2 2 2 2 2 2 2 2 2 2 2 2 2 2 2 2 2 2 2 2 2 2 2 2 2 2 1 2 2 2 2 2 1 2 1 2 1 2 2 2 2 2 2 2 1 2 2 2 2 2 2 2 2 2 2 2 2 2 2 2 2 2 2 2 2 2 2 2 2 2 2 2 1 2 1 2 2 2 2 2 2 2 2 2 2 2 2 2 1 2 1 2 2 2 2 2 2 2 2 2 2 2 1 2 1 2 1 2 2 2 0 0 1 2 2 2 2 2 2 2 1 2 2 2 2 2 2 2 1 2 2 2 2 2 1 2 2 2 1 2 1 2
3 oar3_OAR3_57662766 78.7945 57662766 1 2 1 2 1 2 1 2 1 2 1 2 1 1 1 2 1 2 1 2 2 2 2 2 1 2 1 2 1 2 1 2 1 2 1 2 1 1 1 1 1 1 1 2 2 2 1 1 1 2 1 2 2 2 1 2 1 2 1 2 1 1 1 1 2 2 1 1 2 2 1 1 1 2 1 2 2 2 1 1 1 2 1 2 1 2 1 2 1 1 1 2 1 1 1 1 1 2 1 1 1 1 1 2 1 1 1 2 2 2 1 1 1 1 1 2 1 1 1 2 1 1 1 2 1 1 1 1 1 2 1 2 2 2 1 2 1 2 1 1 1 2 1 2 1 2 2 2 1 2 1 1
3 oar3_OAR3_57742591 78.8262 57742591 1 2 2 2 1 2 1 2 1 2 1 2 1 1 1 2 1 2 1 2 2 2 2 2 1 2 2 2 2 2 1 2 1 1 2 2 1 1 1 2 1 1 1 2 1 2 1 1 1 2 1 2 1 2 2 2 1 2 1 2 1 2 1 1 2 2 1 2 2 2 1 1 1 2 1 2 2 2 1 2 1 2 1 2 1 2 2 2 1 1 1 2 1 2 1 1 2 2 1 2 1 1 2 2 1 1 1 1 2 2 1 1 1 1 1 2 1 1 1 2 1 1 1 1 1 1 1 2 1 2 1 2 2 2 1 2 1 2 1 2 1 1 1 2 2 2 2 2 1 2 1 1
3 oar3_OAR3_57879730 78.8806 57879730 2 2 1 1 1 2 1 2 2 2 2 2 1 2 1 2 2 2 1 2 2 2 1 2 2 2 2 2 2 2 1 2 1 2 1 2 2 2 2 2 2 2 1 2 1 2 2 2 2 2 1 2 1 2 1 2 1 2 1 2 2 2 1 2 1 2 2 2 1 2 2 2 1 1 1 2 1 2 2 2 2 2 1 2 1 2 1 2 1 2 2 2 2 2 2 2 1 2 2 2 2 2 2 2 2 2 2 2 1 2 2 2 2 2 1 1 2 2 1 2 2 2 1 2 2 2 2 2 2 2 1 2 1 2 2 2 1 2 1 2 1 2 2 2 1 1 1 1 2 2 2 2
3 oar3_OAR3_58402305 78.9386 58402305 2 2 1 2 1 2 1 2 2 2 2 2 2 2 1 2 2 2 1 2 2 2 1 2 2 2 1 2 2 2 1 2 1 2 1 2 2 2 1 2 2 2 2 2 1 2 2 2 2 2 1 2 1 2 2 2 1 2 1 2 1 2 2 2 1 2 2 2 1 2 2 2 1 2 1 2 1 2 2 2 2 2 1 2 1 2 1 1 2 2 1 2 1 2 2 2 1 1 1 2 2 2 2 2 2 2 1 2 1 2 2 2 2 2 1 2 2 2 1 2 2 2 1 2 2 2 1 2 2 2 1 2 1 2 2 2 1 2 2 2 1 2 2 2 1 2 1 1 2 2 2 2
3 oar3_OAR3_59308079 79.7013 59308079 1 2 1 1 1 1 2 2 2 2 1 2 1 2 1 2 1 2 1 2 2 2 1 2 1 2 2 2 1 2 2 2 2 2 1 1 1 2 2 2 1 2 1 2 2 2 2 2 2 2 1 2 1 2 1 2 1 2 1 1 2 2 1 2 1 2 1 2 1 2 2 2 1 1 1 2 1 2 1 2 1 2 1 2 1 2 1 2 1 1 1 2 2 2 1 2 1 2 1 2 2 2 2 2 1 2 2 2 1 2 1 2 2 2 1 2 1 2 1 1 2 2 2 2 2 2 1 2 1 2 1 2 1 2 1 2 2 2 1 2 1 2 2 2 2 2 1 1 2 2 1 1
3 oar3_OAR3_59325002 79.7347 59325002 1 2 1 1 1 1 2 2 2 2 1 2 1 2 1 2 1 2 1 2 2 2 1 2 1 2 1 2 1 2 2 2 2 2 1 1 1 2 1 2 1 2 2 2 2 2 2 2 2 2 1 2 1 2 1 2 1 2 1 1 1 2 1 2 1 2 1 2 1 2 2 2 1 1 1 2 1 2 1 2 1 2 1 2 1 2 1 1 1 1 1 2 1 2 1 2 1 1 1 1 2 2 2 2 1 2 2 2 1 2 1 2 2 2 1 2 1 2 1 1 2 2 2 2 2 2 1 1 1 2 1 2 1 2 1 2 2 2 1 2 1 2 2 2 2 2 1 1 2 2 1 1
3 oar3_OAR3_59347261 79.7786 59347261 1 2 1 1 1 1 2 2 2 2 1 2 1 2 1 2 1 2 1 2 2 2 1 2 1 2 1 2 1 2 2 2 2 2 1 1 1 2 1 2 1 2 2 2 2 2 2 2 2 2 1 2 1 2 1 2 1 2 1 1 1 2 1 2 1 2 1 2 1 2 2 2 1 1 1 2 1 2 1 2 1 2 1 2 1 2 1 1 1 1 1 2 1 2 1 2 1 1 1 1 2 2 2 2 1 2 2 2 1 2 1 2 2 2 1 2 1 2 1 1 2 2 2 2 2 2 1 1 1 2 1 2 1 2 1 2 2 2 1 2 1 2 2 2 2 2 1 1 2 2 1 1
3 oar3_OAR3_59347413 79.7789 59347413 1 2 1 1 1 1 2 2 2 2 1 2 1 2 1 2 1 2 1 2 2 2 1 2 1 2 1 2 1 2 2 2 2 2 1 1 1 2 1 2 1 2 2 2 2 2 2 2 2 2 1 2 1 2 1 2 1 2 1 1 1 2 1 2 1 2 1 2 1 2 2 2 1 1 1 2 1 2 1 2 1 2 1 2 1 2 1 1 1 1 1 2 1 2 1 2 1 1 1 1 2 2 2 2 1 2 2 2 1 2 1 2 2 2 1 2 1 2 1 1 2 2 2 2 2 2 1 1 1 2 1 2 1 2 1 2 2 2 1 2 1 2 2 2 2 2 1 1 2 2 1 1
3 oar3_OAR3_60863603 83.5414 60863603 2 2 2 2 2 2 2 2 2 2 2 2 2 2 2 2 2 2 2 2 2 2 2 2 2 2 2 2 2 2 1 2 2 2 2 2 2 2 2 2 2 2 1 2 2 2 2 2 2 2 2 2 1 2 2 2 2 2 2 2 2 2 2 2 2 2 2 2 2 2 2 2 2 2 1 2 2 2 2 2 2 2 2 2 2 2 2 2 2 2 1 2 2 2 2 2 2 2 2 2 2 2 2 2 2 2 1 2 2 2 2 2 2 2 2 2 2 2 2 2 2 2 2 2 2 2 2 2 2 2 1 2 2 2 2 2 1 2 2 2 2 2 2 2 1 1 2 2 2 2 2 2
3 oar3_OAR3_61035650 83.7222 61035650 2 2 1 2 1 2 2 2 2 2 2 2 2 2 2 2 2 2 1 2 2 2 2 2 2 2 2 2 2 2 2 2 2 2 2 2 2 2 2 2 2 2 2 2 2 2 2 2 2 2 2 2 2 2 1 2 2 2 2 2 2 2 1 2 2 2 2 2 2 2 2 2 1 2 2 2 1 2 2 2 2 2 2 2 1 2 2 2 2 2 2 2 2 2 2 2 2 2 2 2 2 2 2 2 2 2 2 2 2 2 2 2 2 2 1 2 2 2 2 2 2 2 2 2 2 2 2 2 2 2 2 2 2 2 2 2 2 2 1 2 2 2 2 2 2 2 2 2 2 2 2 2
3 oar3_OAR3_62300194 84.9716 62300194 1 2 1 2 1 2 1 2 2 2 1 1 2 2 1 1 1 1 2 2 1 2 1 2 1 1 1 2 1 1 2 2 2 2 1 2 1 2 2 2 1 2 2 2 2 2 2 2 2 2 2 2 1 2 1 2 1 1 1 2 2 2 2 2 1 2 1 2 2 2 2 2 2 2 1 2 1 1 1 2 1 1 2 2 1 2 2 2 1 2 1 2 2 2 1 2 2 2 1 2 2 2 1 2 1 2 2 2 1 2 1 2 2 2 1 2 1 2 1 2 2 2 2 2 2 2 1 2 1 2 1 2 2 2 1 1 2 2 1 2 1 2 1 2 2 2 2 2 2 2 1 1
3 oar3_OAR3_62596963 85.2501 62596963 2 2 2 2 2 2 2 2 1 2 2 2 2 2 2 2 2 2 2 2 1 2 2 2 2 2 2 2 2 2 2 2 2 2 2 2 2 2 2 2 2 2 1 2 1 2 2 2 1 2 2 2 2 2 1 2 2 2 2 2 2 2 2 2 1 2 2 2 1 2 2 2 2 2 2 2 1 2 2 2 2 2 2 2 1 2 2 2 2 2 2 2 2 2 2 2 2 2 2 2 2 2 1 2 2 2 2 2 2 2 2 2 2 2 2 2 2 2 2 2 2 2 2 2 2 2 2 2 2 2 2 2 1 2 2 2 2 2 1 2 2 2 2 2 2 2 2 2 2 2 2 2
3 oar3_OAR3_64996916 89.8963 64996916 1 2 1 2 1 2 1 1 1 2 2 2 1 2 1 2 2 2 1 1 2 2 1 2 1 2 2 2 1 2 1 1 1 1 1 2 1 2 2 2 1 2 1 2 1 2 1 1 1 2 2 2 2 2 1 2 2 2 1 2 1 1 1 1 1 2 1 1 1 1 1 2 1 1 1 1 1 1 1 1 2 2 1 2 1 1 2 2 2 2 1 2 1 2 1 2 1 2 2 2 1 1 1 2 1 2 1 2 2 2 1 2 1 1 1 1 1 2 1 2 1 1 1 1 1 2 2 2 1 2 1 2 2 2 2 2 1 1 1 1 1 2 1 1 1 1 2 2 1 1 2 2
3 oar3_OAR3_65554141 90.4775 65554141 2 2 0 0 2 2 2 2 2 2 2 2 2 2 2 2 2 2 2 2 2 2 2 2 2 2 2 2 2 2 2 2 2 2 2 2 2 2 2 2 2 2 1 2 2 2 2 2 2 2 2 2 2 2 1 2 2 2 2 2 1 2 2 2 2 2 2 2 2 2 2 2 2 2 1 2 1 2 2 2 2 2 2 2 1 2 2 2 2 2 2 2 2 2 2 2 2 2 2 2 2 2 2 2 2 2 2 2 2 2 2 2 2 2 1 2 2 2 2 2 2 2 2 2 2 2 2 2 2 2 1 2 2 2 2 2 1 2 1 2 2 2 2 2 1 2 2 2 2 2 2 2
3 oar3_OAR3_67799482 92.9927 67799482 1 1 1 2 1 1 1 2 1 2 2 2 1 2 1 1 1 2 1 2 1 2 2 2 1 2 1 2 2 2 2 2 1 2 1 2 2 2 1 1 1 1 1 1 1 1 2 2 1 1 1 1 1 1 1 2 1 2 1 2 1 2 1 2 1 1 2 2 1 1 1 2 1 1 1 1 2 2 1 2 2 2 1 2 1 2 1 1 1 1 1 2 1 2 2 2 1 1 1 1 2 2 1 1 2 2 1 2 1 2 2 2 2 2 1 2 2 2 1 2 2 2 1 1 1 2 1 2 2 2 1 1 1 1 2 2 1 1 1 2 1 2 2 2 1 2 1 2 1 2 1 2
3 oar3_OAR3_68869957 93.5666 68869957 2 2 1 2 1 2 2 2 2 2 2 2 2 2 2 2 1 2 1 2 2 2 2 2 2 2 2 2 2 2 2 2 2 2 2 2 2 2 2 2 1 2 1 1 2 2 2 2 1 2 1 2 1 2 1 2 2 2 1 2 2 2 1 2 2 2 2 2 2 2 1 2 1 2 2 2 1 2 1 2 2 2 2 2 1 2 2 2 2 2 1 2 2 2 2 2 2 2 2 2 2 2 2 2 2 2 1 2 2 2 2 2 2 2 1 2 2 2 1 2 2 2 2 2 1 2 2 2 2 2 2 2 2 2 2 2 2 2 1 2 2 2 2 2 2 2 2 2 2 2 2 2
3 oar3_OAR3_69297405 93.7958 69297405 2 2 2 2 2 2 1 2 2 2 2 2 2 2 1 2 2 2 2 2 2 2 2 2 1 2 1 2 2 2 2 2 1 2 1 2 2 2 1 2 2 2 2 2 2 2 2 2 2 2 2 2 2 2 2 2 2 2 2 2 2 2 2 2 2 2 2 2 1 2 2 2 1 2 2 2 2 2 2 2 2 2 2 2 1 2 1 2 2 2 2 2 1 2 2 2 1 1 1 2 2 2 2 2 2 2 2 2 2 2 2 2 2 2 1 2 2 2 2 2 2 2 1 2 2 2 1 2 2 2 2 2 2 2 2 2 1 1 1 2 1 2 2 2 2 2 2 2 2 2 2 2
3 oar3_OAR3_70118062 94.43 70118062 1 1 1 1 1 1 1 2 2 2 2 2 1 2 1 1 1 2 1 2 2 2 2 2 1 2 1 1 2 2 2 2 1 2 1 2 2 2 1 1 1 2 1 1 2 2 2 2 1 1 1 1 1 2 1 1 1 2 1 2 1 2 1 2 1 2 2 2 1 1 1 2 1 1 1 1 1 2 1 2 2 2 1 2 1 2 1 1 1 1 2 2 1 2 2 2 1 1 1 1 2 2 1 1 2 2 2 2 1 2 2 2 2 2 1 1 2 2 1 2 2 2 1 2 1 2 1 2 2 2 1 1 1 2 1 1 1 1 1 2 1 2 2 2 1 2 1 1 1 2 1 2
3 oar3_OAR3_72015679 97.3983 72015679 2 2 1 2 2 2 2 2 2 2 2 2 2 2 2 2 2 2 2 2 2 2 2 2 2 2 0 0 2 2 2 2 2 2 2 2 2 2 1 2 2 2 1 2 2 2 2 2 2 2 2 2 1 2 2 2 2 2 2 2 2 2 2 2 2 2 2 2 2 2 2 2 2 2 2 2 1 2 2 2 2 2 2 2 2 2 1 2 2 2 1 2 1 2 2 2 1 2 1 2 2 2 2 2 2 2 1 2 2 2 2 2 2 2 1 2 2 2 2 2 2 2 2 2 2 2 1 2 2 2 2 2 2 2 2 2 1 2 2 2 2 2 2 2 2 2 2 2 2 2 2 2
3 oar3_OAR3_75139469 103.301 75139469 2 2 2 2 1 2 2 2 1 2 2 2 2 2 2 2 1 2 1 2 2 2 2 2 2 2 2 2 2 2 2 2 2 2 2 2 2 2 2 2 2 2 2 2 2 2 1 2 1 2 2 2 2 2 2 2 2 2 2 2 2 2 2 2 2 2 2 2 2 2 2 2 1 2 2 2 1 2 1 2 2 2 2 2 1 2 2 2 2 2 2 2 2 2 2 2 2 2 2 2 2 2 2 2 2 2 2 2 2 2 2 2 2 2 2 2 1 2 1 2 2 2 2 2 2 2 2 2 2 2 2 2 2 2 2 2 2 2 2 2 2 2 1 2 2 2 2 2 2 2 2 2
3 oar3_OAR3_75717054 103.625 75717054 2 2 2 2 2 2 2 2 2 2 2 2 2 2 2 2 2 2 2 2 2 2 2 2 2 2 2 2 2 2 2 2 2 2 2 2 2 2 1 2 2 2 2 2 2 2 2 2 2 2 2 2 2 2 1 2 2 2 2 2 2 2 2 2 2 2 2 2 2 2 2 2 2 2 2 2 2 2 2 2 2 2 2 2 1 2 1 2 1 2 2 2 1 2 2 2 1 2 1 2 2 2 2 2 2 2 2 2 2 2 2 2 2 2 2 2 2 2 2 2 2 2 2 2 2 2 1 2 2 2 2 2 2 2 2 2 1 2 1 2 2 2 2 2 2 2 2 2 2 2 2 2
3 oar3_OAR3_75881608 103.718 75881608 1 1 1 2 1 1 2 2 1 2 2 2 2 2 1 2 1 2 1 2 2 2 2 2 2 2 1 2 2 2 2 2 1 2 2 2 2 2 1 2 1 1 1 2 2 2 1 2 1 1 1 2 2 2 2 2 1 2 2 2 1 2 2 2 1 2 2 2 2 2 2 2 1 2 1 1 1 2 1 2 2 2 2 2 1 2 1 2 2 2 2 2 2 2 2 2 2 2 1 2 2 2 1 2 2 2 2 2 1 2 2 2 2 2 2 2 1 2 1 2 2 2 2 2 2 2 2 2 2 2 1 1 2 2 1 2 2 2 2 2 2 2 1 2 1 2 1 2 1 2 1 2
3 oar3_OAR3_77774941 105.734 77774941 2 2 2 2 2 2 2 2 1 2 1 1 2 2 2 2 1 1 2 2 1 2 1 1 1 2 2 2 1 2 2 2 2 2 1 2 1 2 2 2 1 2 2 2 2 2 1 2 2 2 2 2 2 2 2 2 1 2 1 1 2 2 1 2 2 2 2 2 2 2 2 2 1 2 2 2 1 2 2 2 1 2 1 2 1 2 2 2 2 2 2 2 2 2 2 2 2 2 2 2 2 2 1 2 1 2 2 2 1 2 1 2 2 2 2 2 1 1 1 1 2 2 2 2 2 2 2 2 1 2 2 2 1 2 2 2 2 2 2 2 1 2 1 2 2 2 1 2 2 2 1 2
3 s26507.1 106.703 78454730 1 2 1 2 2 2 2 2 1 2 2 2 1 2 2 2 1 2 2 2 2 2 2 2 2 2 1 2 2 2 2 2 1 2 2 2 2 2 1 2 1 2 2 2 2 2 1 2 2 2 1 1 1 1 1 2 2 2 2 2 1 2 2 2 1 2 2 2 2 2 1 2 2 2 1 2 1 2 2 2 2 2 2 2 1 1 1 1 1 1 2 2 1 2 1 2 1 2 1 2 2 2 1 2 2 2 2 2 1 2 2 2 2 2 1 2 1 2 1 2 2 2 2 2 1 2 1 1 2 2 1 2 2 2 1 2 1 1 1 2 1 2 1 2 1 2 2 2 1 1 2 2
3 s60267.1 107.261 79205761 2 2 2 2 2 2 2 2 2 2 2 2 1 2 2 2 2 2 2 2 2 2 2 2 2 2 2 2 2 2 2 2 1 2 2 2 2 2 2 2 2 2 2 2 2 2 2 2 2 2 1 2 2 2 2 2 2 2 2 2 2 2 2 2 2 2 2 2 2 2 1 2 2 2 2 2 2 2 2 2 2 2 2 2 2 2 2 2 1 2 2 2 2 2 1 2 2 2 2 2 2 2 1 2 2 2 2 2 2 2 2 2 2 2 1 2 2 2 2 2 2 2 2 2 1 2 1 2 2 2 2 2 2 2 2 2 1 2 2 2 1 2 2 2 2 2 2 2 1 2 2 2
3 oar3_OAR3_81302682 107.534 81302682 1 2 1 2 1 2 2 2 1 2 1 2 1 2 1 2 1 2 1 2 2 2 2 2 2 2 1 1 2 2 2 2 1 2 2 2 1 2 1 2 1 2 1 2 2 2 1 2 1 2 1 1 2 2 1 1 1 1 2 2 1 2 2 2 1 2 2 2 2 2 1 2 1 2 1 2 1 1 1 2 2 2 2 2 1 1 1 1 1 1 1 2 1 2 1 2 1 2 1 2 2 2 1 2 2 2 1 2 1 2 2 2 2 2 1 1 1 1 1 1 2 2 2 2 1 2 1 1 2 2 1 2 2 2 1 1 1 1 1 2 1 1 1 2 1 2 1 1 1 1 2 2
3 oar3_OAR3_84792570 108.555 84792570 2 2 2 2 2 2 2 2 1 2 2 2 2 2 2 2 2 2 2 2 2 2 2 2 2 2 1 2 2 2 2 2 2 2 2 2 2 2 2 2 2 2 1 2 2 2 2 2 2 2 2 2 2 2 2 2 2 2 2 2 2 2 2 2 2 2 2 2 2 2 2 2 2 2 2 2 1 2 2 2 2 2 2 2 1 2 2 2 2 2 2 2 2 2 2 2 2 2 2 2 2 2 2 2 2 2 2 2 2 2 2 2 2 2 2 2 1 2 2 2 2 2 2 2 2 2 1 1 2 2 2 2 2 2 2 2 2 2 2 2 2 2 1 2 1 2 2 2 2 2 2 2
3 oar3_OAR3_85235585 108.616 85235585 2 2 2 2 2 2 2 2 1 2 2 2 2 2 2 2 2 2 2 2 2 2 2 2 2 2 1 2 2 2 2 2 2 2 2 2 2 2 2 2 2 2 1 1 2 2 2 2 2 2 2 2 2 2 2 2 2 2 2 2 2 2 2 2 2 2 2 2 2 2 2 2 2 2 2 2 1 2 2 2 2 2 2 2 1 2 2 2 2 2 2 2 2 2 2 2 2 2 2 2 2 2 2 2 2 2 2 2 2 2 2 2 2 2 2 2 1 2 2 2 2 2 2 2 2 2 1 1 2 2 2 2 2 2 2 2 2 2 2 2 2 2 1 2 1 2 2 2 2 2 2 2
3 oar3_OAR3_85239123 108.617 85239123 2 2 2 2 2 2 2 2 1 2 2 2 2 2 2 2 2 2 2 2 2 2 2 2 2 2 1 2 2 2 2 2 2 2 2 2 2 2 2 2 2 2 1 1 2 2 2 2 2 2 2 2 2 2 2 2 2 2 2 2 2 2 2 2 2 2 2 2 2 2 2 2 2 2 2 2 1 2 2 2 2 2 2 2 1 2 2 2 2 2 2 2 2 2 2 2 2 2 2 2 2 2 2 2 2 2 2 2 2 2 2 2 2 2 2 2 1 2 2 2 2 2 2 2 2 2 1 1 2 2 2 2 2 2 2 2 2 2 2 2 2 2 1 2 1 2 2 2 2 2 2 2
3 oar3_OAR3_85257221 108.619 85257221 2 2 2 2 2 2 1 2 2 2 2 2 2 2 1 2 2 2 2 2 2 2 2 2 1 2 2 2 1 2 1 2 2 2 1 2 2 2 2 2 2 2 2 2 2 2 2 2 2 2 2 2 2 2 2 2 2 2 2 2 2 2 2 2 2 2 1 2 1 1 2 2 2 2 2 2 2 2 1 2 2 2 2 2 2 2 2 2 2 2 2 2 2 2 2 2 1 2 2 2 2 2 2 2 2 2 2 2 2 2 2 2 2 2 2 2 2 2 2 2 2 2 1 2 2 2 2 2 2 2 2 2 2 2 2 2 2 2 2 2 2 2 2 2 2 2 2 2 2 2 2 2
3 oar3_OAR3_85273088 108.621 85273088 1 2 2 2 1 2 1 2 2 2 1 2 1 2 1 1 1 2 1 1 2 2 2 2 1 2 1 2 1 2 1 1 2 2 1 2 1 1 1 2 1 2 2 2 2 2 1 2 1 2 2 2 1 2 1 2 1 1 2 2 1 2 1 2 2 2 1 2 1 1 1 2 1 2 1 2 2 2 1 1 1 2 1 2 2 2 1 2 2 2 2 2 1 1 2 2 1 1 1 2 1 1 2 2 1 2 1 2 2 2 1 1 1 1 2 2 1 2 1 2 1 1 1 2 1 2 2 2 2 2 1 1 1 2 1 2 1 2 2 2 1 2 2 2 2 2 1 2 1 2 2 2
3 oar3_OAR3_85681487 108.678 85681487 2 2 2 2 2 2 1 2 2 2 2 2 1 2 1 2 1 2 1 2 2 2 2 2 1 2 2 2 2 2 1 2 1 2 2 2 1 2 2 2 2 2 2 2 1 2 1 2 2 2 1 1 2 2 1 2 2 2 2 2 1 2 1 2 1 2 2 2 2 2 1 2 2 2 2 2 2 2 2 2 2 2 1 2 1 2 1 2 1 1 1 2 2 2 1 2 2 2 2 2 1 2 1 2 2 2 2 2 1 2 1 2 1 2 1 2 2 2 1 2 1 1 2 2 1 1 2 2 2 2 2 2 1 2 1 2 1 2 1 2 1 2 2 2 2 2 1 2 1 2 1 2
3 oar3_OAR3_87273667 109.206 87273667 2 2 1 2 2 2 1 2 1 2 1 2 1 2 1 2 2 2 2 2 1 2 1 2 1 1 2 2 2 2 2 2 1 1 2 2 1 2 1 1 1 2 2 2 1 1 2 2 1 2 1 2 1 2 1 2 1 2 1 2 1 2 2 2 1 1 2 2 2 2 1 2 2 2 1 1 2 2 2 2 2 2 2 2 1 2 1 1 1 1 1 2 1 2 1 2 1 2 1 2 1 2 1 2 1 2 2 2 1 2 2 2 2 2 1 2 1 2 2 2 2 2 2 2 1 2 2 2 1 2 1 2 2 2 2 2 1 1 1 2 1 1 2 2 2 2 2 2 1 2 2 2
3 OAR3_92495738.1 109.224 87343364 1 2 0 0 1 2 1 1 2 2 1 2 1 2 1 1 1 2 2 2 1 2 1 1 1 1 2 2 1 1 2 2 1 1 1 2 2 2 2 2 1 2 2 2 1 2 2 2 1 2 1 2 2 2 1 2 0 0 1 2 1 2 1 2 1 2 1 2 0 0 1 2 1 2 2 2 2 2 2 2 1 2 1 2 1 2 1 2 1 1 1 2 2 2 1 1 2 2 1 2 2 2 1 2 1 2 2 2 1 1 2 2 2 2 1 2 2 2 2 2 2 2 1 2 0 0 2 2 1 2 2 2 1 2 2 2 1 2 1 1 1 2 1 2 1 2 2 2 1 2 1 2
3 oar3_OAR3_88895793 109.962 88895793 1 1 2 2 1 1 1 2 1 2 1 2 1 2 1 2 1 2 1 2 1 2 1 2 2 2 1 1 1 1 2 2 2 2 1 2 2 2 1 2 1 1 1 1 2 2 1 2 1 2 1 2 1 2 2 2 1 2 1 2 2 2 1 2 2 2 1 2 2 2 2 2 1 1 1 2 1 2 1 2 2 2 1 2 1 2 2 2 1 2 2 2 1 2 1 2 2 2 1 2 2 2 2 2 1 2 2 2 1 2 2 2 2 2 2 2 1 2 1 2 2 2 1 2 2 2 1 1 1 2 2 2 1 2 1 1 2 2 1 2 2 2 1 1 1 1 1 1 1 2 1 1
3 oar3_OAR3_89751077 110.067 89751077 1 1 1 2 1 1 1 2 1 1 1 1 1 2 1 2 1 1 1 1 1 1 1 2 2 2 1 2 1 1 1 1 2 2 1 2 1 1 1 1 1 1 2 2 1 2 1 2 1 2 2 2 2 2 2 2 1 1 1 1 2 2 1 1 1 2 1 1 1 2 2 2 1 1 1 1 1 2 1 1 2 2 1 1 1 2 1 2 1 2 2 2 1 2 1 2 1 1 1 1 1 1 1 2 1 1 2 2 1 2 1 2 1 2 2 2 1 1 1 1 1 1 1 2 1 2 1 2 1 1 1 2 1 1 1 1 1 2 1 2 1 2 1 1 1 2 1 1 1 2 1 1
3 oar3_OAR3_91571895 110.163 91571895 1 2 2 2 1 2 1 2 2 2 1 2 2 2 1 2 1 1 2 2 1 1 1 2 2 2 1 2 1 2 1 1 2 2 1 1 1 2 2 2 1 2 2 2 2 2 2 2 1 2 1 2 1 2 2 2 1 2 2 2 2 2 1 1 2 2 1 1 1 1 2 2 1 2 2 2 2 2 1 2 2 2 1 1 2 2 2 2 2 2 2 2 1 2 1 2 1 2 1 2 1 2 1 2 1 2 2 2 1 2 1 2 1 2 2 2 2 2 1 2 1 2 1 1 1 2 1 2 1 2 2 2 1 1 2 2 2 2 1 2 2 2 1 2 1 1 2 2 2 2 1 2
3 oar3_OAR3_91574418 110.163 91574418 1 2 2 2 1 2 1 2 2 2 1 2 2 2 1 2 1 1 2 2 1 1 1 2 2 2 1 2 1 2 1 1 2 2 1 1 1 2 2 2 1 2 2 2 2 2 2 2 1 2 1 2 1 2 2 2 1 2 2 2 2 2 1 1 2 2 1 1 1 1 2 2 1 2 2 2 2 2 1 2 2 2 1 1 2 2 2 2 2 2 2 2 1 2 1 2 1 2 1 2 1 2 1 2 1 2 2 2 1 2 1 2 1 2 2 2 2 2 1 2 1 2 1 1 1 2 1 2 1 2 2 2 1 1 2 2 2 2 1 2 2 2 1 2 1 1 2 2 2 2 1 2
3 oar3_OAR3_92610815 110.217 92610815 1 1 1 2 1 1 1 1 1 2 1 2 1 2 1 2 1 1 1 1 1 1 1 1 1 1 1 2 1 1 1 1 1 1 1 2 1 2 1 2 1 2 2 2 1 2 1 2 1 1 1 2 1 2 1 2 1 2 1 1 1 2 1 1 1 2 1 1 1 2 1 2 1 1 1 2 1 1 1 1 1 2 1 1 1 1 1 2 1 1 1 1 1 2 1 1 1 2 1 2 1 2 1 1 1 2 1 2 1 1 1 2 1 2 1 1 1 2 1 1 1 1 1 2 1 1 1 2 1 2 2 2 1 1 1 1 1 2 1 1 1 2 1 1 1 2 1 1 1 1 1 1
3 oar3_OAR3_93345621 110.256 93345621 1 2 1 1 1 2 1 2 1 1 1 1 2 2 1 2 1 1 2 2 1 1 1 2 1 2 1 2 1 2 1 1 2 2 1 2 1 1 1 2 2 2 2 2 1 2 2 2 1 2 1 2 1 2 1 2 1 1 2 2 2 2 1 1 1 2 1 1 1 2 2 2 1 2 1 2 1 1 1 2 2 2 1 1 1 1 1 2 2 2 1 1 1 2 1 2 1 1 1 1 1 1 1 2 1 1 1 2 1 2 1 2 1 2 1 2 1 2 1 2 1 2 1 2 1 2 1 1 1 1 1 2 1 1 2 2 1 2 1 1 1 2 1 1 1 1 2 2 2 2 1 2
3 oar3_OAR3_96391686 110.397 96391686 1 2 2 2 1 2 1 2 2 2 2 2 1 2 1 2 2 2 1 1 2 2 1 2 1 2 1 1 1 2 1 2 1 1 2 2 1 2 2 2 1 2 2 2 1 2 1 2 1 1 1 1 2 2 2 2 2 2 1 1 1 2 2 2 1 2 1 2 1 2 1 2 1 2 2 2 2 2 1 1 2 2 2 2 2 2 1 2 1 2 2 2 2 2 1 2 2 2 1 2 1 2 1 1 1 2 2 2 1 2 2 2 2 2 2 2 1 2 1 2 1 2 2 2 1 1 1 2 1 2 2 2 2 2 1 1 1 2 2 2 1 2 2 2 1 2 1 1 1 2 1 2
3 oar3_OAR3_96888461 110.419 96888461 1 1 1 2 1 1 1 2 1 2 1 2 1 2 1 1 1 2 1 1 1 2 1 2 1 2 1 2 1 2 1 1 1 1 1 2 1 1 2 2 1 2 2 2 1 1 1 2 1 1 1 2 1 2 1 2 1 2 1 1 1 2 2 2 1 1 1 2 1 1 1 2 1 2 2 2 2 2 1 1 2 2 2 2 2 2 1 2 1 2 2 2 1 2 1 2 1 2 1 2 1 1 1 1 1 1 2 2 1 2 1 2 1 2 2 2 1 1 1 1 1 1 1 2 1 1 2 2 1 2 2 2 1 2 1 1 1 2 2 2 1 1 2 2 2 2 1 1 1 2 1 1
3 oar3_OAR3_97187249 110.432 97187249 1 2 0 0 1 2 1 2 2 2 2 2 1 2 1 2 1 2 1 1 2 2 1 2 1 2 1 2 1 2 2 2 1 1 2 2 2 2 2 2 1 2 2 2 1 2 1 2 1 2 1 2 2 2 1 2 2 2 1 1 2 2 2 2 2 2 2 2 2 2 1 2 1 2 2 2 2 2 1 2 2 2 2 2 2 2 2 2 1 2 2 2 2 2 1 2 2 2 2 2 2 2 1 1 1 2 2 2 2 2 1 2 2 2 2 2 1 2 1 2 1 2 2 2 1 1 2 2 2 2 2 2 2 2 1 1 1 2 2 2 1 2 0 0 2 2 1 1 1 2 1 2
3 oar3_OAR3_98946252 111.237 98946252 1 2 2 2 1 2 1 2 1 2 2 2 1 1 1 2 1 2 1 1 2 2 1 2 1 2 1 1 1 2 1 2 1 2 1 2 1 2 1 2 1 1 1 2 1 2 1 1 1 1 1 1 2 2 1 2 1 2 1 2 1 1 2 2 1 2 1 2 0 0 1 1 1 2 1 2 1 2 1 1 1 2 2 2 1 1 1 2 1 1 1 2 1 2 1 2 2 2 1 2 1 2 1 2 1 2 1 2 1 2 1 2 1 2 1 1 1 2 1 2 1 2 2 2 1 2 1 1 1 2 1 2 2 2 1 1 1 2 1 2 1 2 1 2 1 2 1 1 1 1 1 2
3 oar3_OAR3_101363488 111.82 101363488 2 2 2 2 2 2 2 2 2 2 2 2 2 2 2 2 1 2 2 2 2 2 2 2 2 2 2 2 2 2 2 2 2 2 2 2 2 2 1 1 1 2 2 2 2 2 1 2 2 2 2 2 2 2 2 2 2 2 2 2 1 2 2 2 2 2 2 2 2 2 1 2 2 2 1 1 2 2 2 2 1 2 2 2 2 2 1 2 2 2 2 2 1 2 2 2 1 2 2 2 2 2 2 2 2 2 1 2 2 2 1 2 1 2 1 2 2 2 2 2 2 2 2 2 2 2 2 2 2 2 1 1 2 2 2 2 1 2 2 2 2 2 2 2 2 2 2 2 1 2 2 2
3 oar3_OAR3_101608083 111.82 101608083 2 2 2 2 2 2 2 2 2 2 2 2 2 2 2 2 1 2 2 2 2 2 2 2 2 2 1 2 2 2 2 2 2 2 2 2 2 2 2 2 1 1 1 2 2 2 1 2 2 2 2 2 2 2 2 2 2 2 2 2 1 2 2 2 2 2 2 2 2 2 1 2 2 2 2 2 2 2 2 2 1 2 2 2 2 2 2 2 2 2 2 2 1 2 2 2 2 2 1 2 2 2 2 2 2 2 1 2 2 2 1 2 1 2 1 2 2 2 2 2 2 2 2 2 2 2 1 2 2 2 1 2 2 2 2 2 2 2 2 2 2 2 2 2 1 2 2 2 2 2 2 2
3 oar3_OAR3_101688336 111.879 101688336 1 1 1 2 1 2 1 1 2 2 1 2 1 2 1 1 1 2 1 2 1 1 2 2 1 2 2 2 1 2 1 2 1 1 1 2 1 2 1 2 2 2 2 2 1 2 2 2 1 2 2 2 1 2 1 2 1 2 1 2 2 2 1 2 2 2 1 2 2 2 1 2 2 2 1 2 1 2 2 2 1 2 1 2 2 2 2 2 1 2 1 2 1 2 1 2 1 2 1 2 1 2 1 2 1 2 1 2 2 2 1 2 1 2 2 2 1 2 1 2 1 1 1 2 2 2 1 2 1 2 2 2 1 2 1 2 1 2 1 2 1 2 1 1 2 2 1 2 1 1 1 1
3 oar3_OAR3_102764573 112.72 102764573 2 2 1 2 2 2 2 2 1 2 1 2 2 2 2 2 2 2 2 2 2 2 1 2 1 2 2 2 2 2 2 2 2 2 2 2 1 2 2 2 1 2 1 2 2 2 2 2 1 2 1 2 2 2 2 2 2 2 2 2 1 2 1 2 1 1 1 2 1 1 2 2 1 2 2 2 2 2 1 2 2 2 1 2 2 2 1 2 2 2 2 2 2 2 2 2 2 2 2 2 1 2 2 2 2 2 2 2 1 1 2 2 2 2 2 2 2 2 2 2 2 2 2 2 1 2 2 2 1 2 2 2 1 2 2 2 2 2 2 2 2 2 2 2 1 2 2 2 2 2 2 2
3 oar3_OAR3_102767450 112.722 102767450 2 2 1 2 2 2 2 2 1 2 1 2 2 2 2 2 2 2 2 2 2 2 1 2 1 2 2 2 2 2 2 2 2 2 2 2 1 2 2 2 1 2 1 2 2 2 2 2 1 2 1 2 2 2 2 2 2 2 2 2 1 2 1 2 1 1 1 2 1 1 2 2 1 2 2 2 2 2 1 2 2 2 1 2 2 2 1 2 2 2 2 2 2 2 2 2 2 2 2 2 1 2 2 2 2 2 2 2 1 1 2 2 2 2 2 2 2 2 2 2 2 2 2 2 1 2 2 2 1 2 2 2 1 2 2 2 2 2 2 2 2 2 2 2 1 2 2 2 2 2 2 2
3 oar3_OAR3_102768926 112.724 102768926 2 2 0 0 2 2 2 2 1 2 1 2 2 2 2 2 2 2 2 2 2 2 1 2 1 2 2 2 2 2 2 2 2 2 2 2 1 2 2 2 1 2 1 2 2 2 2 2 1 2 1 2 2 2 2 2 2 2 2 2 1 2 1 2 1 1 1 2 1 1 2 2 1 2 2 2 2 2 1 2 2 2 1 2 2 2 1 2 2 2 2 2 2 2 2 2 2 2 2 2 1 2 2 2 2 2 2 2 1 1 2 2 2 2 2 2 2 2 2 2 2 2 2 2 1 2 2 2 1 2 2 2 1 2 2 2 2 2 2 2 2 2 2 2 1 2 2 2 2 2 2 2
3 oar3_OAR3_103470656 113.347 103470656 1 2 1 2 1 2 1 2 1 2 1 1 2 2 1 2 1 1 2 2 1 1 1 2 1 2 2 2 1 2 1 2 1 2 1 2 1 2 1 2 1 1 1 2 1 2 1 2 2 2 2 2 2 2 1 2 1 2 1 2 1 2 1 1 1 2 1 2 2 2 1 2 1 2 1 2 2 2 2 2 1 1 1 1 2 2 2 2 1 2 1 2 1 1 1 2 1 2 1 2 1 2 1 2 1 2 1 2 1 2 1 1 1 1 1 2 1 2 1 2 1 2 1 2 1 2 1 2 1 2 1 2 1 1 2 2 2 2 1 2 1 2 1 2 1 2 2 2 1 2 1 2
3 oar3_OAR3_104130263 113.678 104130263 2 2 1 2 2 2 2 2 2 2 2 2 2 2 2 2 2 2 2 2 2 2 2 2 2 2 2 2 2 2 2 2 2 2 2 2 1 2 2 2 2 2 2 2 2 2 2 2 1 2 1 2 1 2 2 2 2 2 2 2 1 2 2 2 1 2 1 2 1 1 2 2 2 2 2 2 1 2 1 2 2 2 2 2 2 2 1 2 2 2 2 2 2 2 2 2 2 2 2 2 1 2 2 2 2 2 1 2 1 2 2 2 2 2 2 2 2 2 2 2 2 2 2 2 2 2 2 2 1 2 2 2 2 2 2 2 2 2 2 2 2 2 2 2 2 2 2 2 2 2 2 2
3 oar3_OAR3_105170181 114.334 105170181 2 2 2 2 2 2 2 2 2 2 2 2 2 2 2 2 2 2 2 2 2 2 2 2 2 2 2 2 2 2 2 2 2 2 2 2 1 2 2 2 2 2 2 2 2 2 2 2 1 2 1 2 2 2 2 2 2 2 2 2 1 2 2 2 1 2 1 2 1 1 2 2 2 2 2 2 2 2 1 2 2 2 2 2 2 2 1 2 2 2 2 2 2 2 2 2 2 2 2 2 1 2 2 2 2 2 2 2 1 2 2 2 2 2 2 2 2 2 2 2 2 2 2 2 2 2 2 2 1 2 2 2 2 2 2 2 2 2 2 2 2 2 2 2 2 2 2 2 2 2 2 2
3 oar3_OAR3_105411981 114.394 105411981 1 2 1 1 1 1 1 2 1 1 1 2 2 2 1 2 2 2 1 2 2 2 1 2 1 2 2 2 2 2 1 2 1 2 1 2 1 2 1 2 2 2 1 1 1 1 2 2 2 2 1 2 1 2 1 2 1 2 2 2 2 2 1 2 1 2 2 2 2 2 1 2 1 1 1 2 1 1 1 2 2 2 1 2 1 1 1 2 1 2 1 1 1 2 2 2 1 1 1 2 1 2 2 2 1 2 1 2 1 2 2 2 1 2 1 2 1 1 1 2 1 2 2 2 1 2 2 2 2 2 1 2 1 1 1 2 1 2 1 2 2 2 2 2 1 2 1 2 2 2 1 2
3 oar3_OAR3_105907167 114.687 105907167 1 2 2 2 1 2 1 1 2 2 1 2 2 2 1 2 1 1 2 2 1 1 2 2 2 2 2 2 1 2 1 2 1 2 1 2 1 2 1 2 1 1 2 2 1 2 1 2 2 2 2 2 1 2 1 2 1 2 1 2 1 2 1 2 2 2 1 2 2 2 1 2 2 2 1 2 2 2 2 2 1 1 1 2 2 2 2 2 1 2 1 2 1 1 1 2 1 2 1 2 1 2 1 2 1 2 1 2 2 2 1 1 1 1 1 2 1 2 1 2 1 2 1 2 2 2 1 2 1 2 1 2 1 2 2 2 2 2 1 2 1 2 1 2 2 2 2 2 1 2 1 2
3 OAR3_114306653_X.1 115.881 107417413 1 2 2 2 1 2 1 1 2 2 1 2 2 2 1 2 1 1 2 2 1 1 2 2 2 2 2 2 1 2 1 2 1 2 1 2 1 2 1 2 1 1 2 2 1 2 2 2 2 2 2 2 1 2 1 2 1 2 1 2 1 2 1 2 2 2 1 2 2 2 1 2 2 2 1 2 2 2 2 2 1 1 1 2 2 2 2 2 1 2 1 2 1 1 1 2 1 2 1 2 1 2 1 2 1 2 1 2 2 2 1 1 1 1 1 2 1 2 1 2 1 2 1 2 2 2 2 2 1 2 1 2 1 2 2 2 2 2 1 2 1 2 1 2 2 2 2 2 1 2 1 2
3 oar3_OAR3_107649675 115.964 107649675 2 2 2 2 1 2 2 2 2 2 2 2 2 2 2 2 1 2 1 2 2 2 2 2 2 2 2 2 2 2 1 2 2 2 1 2 2 2 1 2 1 2 2 2 2 2 2 2 2 2 2 2 2 2 1 2 2 2 1 2 2 2 2 2 2 2 2 2 2 2 2 2 1 2 1 2 2 2 1 2 2 2 2 2 2 2 2 2 2 2 2 2 2 2 2 2 2 2 2 2 2 2 1 2 2 2 2 2 2 2 1 2 2 2 2 2 1 2 2 2 2 2 2 2 2 2 2 2 2 2 2 2 2 2 2 2 2 2 2 2 2 2 2 2 2 2 2 2 1 2 2 2
3 oar3_OAR3_108016960 116.495 108016960 2 2 2 2 2 2 2 2 2 2 2 2 2 2 2 2 1 2 2 2 2 2 2 2 2 2 2 2 2 2 2 2 2 2 2 2 1 2 1 2 1 2 2 2 2 2 2 2 1 2 1 2 2 2 1 2 2 2 1 2 1 2 2 2 1 2 1 2 1 1 2 2 2 2 1 2 2 2 1 2 2 2 2 2 2 2 1 2 2 2 2 2 2 2 2 2 2 2 2 2 1 2 1 2 2 2 2 2 0 0 1 2 2 2 2 2 2 2 2 2 2 2 2 2 2 2 1 2 1 2 2 2 2 2 2 2 2 2 2 2 2 2 2 2 2 2 2 2 1 2 2 2
3 OAR3_115335952.1 117.052 108339292 0 0 2 2 1 2 1 2 1 2 2 2 2 2 1 2 2 2 2 2 2 2 2 2 2 2 2 2 2 2 2 2 1 2 2 2 2 2 2 2 1 2 2 2 1 1 2 2 2 2 1 2 1 2 1 2 1 2 2 2 2 2 2 2 2 2 2 2 2 2 1 2 2 2 2 2 1 2 2 2 2 2 2 2 1 1 2 2 1 2 1 1 1 2 2 2 1 2 0 0 2 2 2 2 1 2 2 2 2 2 2 2 2 2 1 2 0 0 1 2 1 2 2 2 2 2 2 2 2 2 2 2 2 2 1 2 2 2 1 2 2 2 2 2 2 2 1 2 2 2 1 2
3 oar3_OAR3_109794460 118.61 109794460 2 2 2 2 2 2 2 2 2 2 2 2 1 2 2 2 2 2 2 2 2 2 1 2 2 2 1 2 1 2 2 2 2 2 2 2 2 2 2 2 2 2 2 2 2 2 1 2 2 2 2 2 2 2 2 2 0 0 1 2 2 2 2 2 2 2 2 2 2 2 2 2 2 2 2 2 2 2 2 2 2 2 2 2 2 2 2 2 1 2 2 2 2 2 1 2 2 2 2 2 2 2 1 2 1 2 2 2 2 2 2 2 2 2 2 2 2 2 1 2 2 2 1 2 1 2 2 2 2 2 2 2 2 2 2 2 2 2 2 2 1 2 2 2 2 2 2 2 2 2 2 2
3 oar3_OAR3_110083030 118.652 110083030 1 2 1 2 1 1 2 2 1 2 2 2 1 1 1 2 2 2 1 1 2 2 1 2 1 2 1 2 1 2 1 2 1 2 2 2 2 2 2 2 2 2 2 2 1 2 1 2 1 2 1 2 1 2 1 2 1 2 1 2 2 2 2 2 2 2 2 2 2 2 1 2 1 2 2 2 1 1 1 2 2 2 2 2 1 1 2 2 1 2 1 2 2 2 1 2 2 2 2 2 2 2 1 2 1 2 1 2 2 2 2 2 2 2 1 2 1 2 1 2 1 2 1 2 1 2 2 2 2 2 2 2 2 2 1 1 1 2 1 2 1 2 1 2 2 2 1 1 1 2 1 2
3 OAR3_117400958.1 118.77 110217035 2 2 0 0 1 2 1 2 2 2 1 2 2 2 2 2 1 1 1 2 1 1 2 2 2 2 1 2 1 2 1 1 1 2 1 1 1 2 2 2 1 1 1 2 2 2 1 2 2 2 2 2 2 2 1 2 2 2 1 2 1 2 1 2 2 2 1 2 2 2 1 2 1 2 2 2 1 2 1 2 1 1 1 2 2 2 2 2 2 2 2 2 1 2 1 2 2 2 1 2 1 2 1 2 2 2 1 1 2 2 1 1 1 1 1 2 1 2 2 2 2 2 1 2 2 2 1 2 1 2 1 2 1 2 2 2 2 2 1 2 1 2 1 2 1 2 2 2 2 2 2 2
3 oar3_OAR3_110293311 118.837 110293311 1 2 2 2 1 2 2 2 1 2 2 2 1 2 1 2 2 2 1 2 2 2 2 2 1 2 2 2 2 2 2 2 1 2 2 2 2 2 2 2 2 2 2 2 1 2 2 2 1 2 1 2 2 2 1 2 2 2 2 2 2 2 2 2 2 2 2 2 2 2 1 2 2 2 2 2 1 2 2 2 2 2 2 2 1 1 2 2 2 2 1 2 2 2 2 2 2 2 2 2 2 2 2 2 2 2 2 2 2 2 2 2 2 2 1 2 2 2 2 2 1 2 2 2 2 2 2 2 2 2 2 2 2 2 1 1 1 2 1 2 2 2 1 2 2 2 1 1 1 2 1 2
3 oar3_OAR3_111037425 119.317 111037425 1 2 2 2 1 1 1 2 1 2 1 2 1 2 1 2 1 1 1 1 1 1 2 2 1 2 1 2 1 2 1 1 1 1 1 1 1 1 1 2 1 1 2 2 1 2 1 2 1 1 1 1 1 2 1 1 2 2 1 2 1 1 1 2 1 2 1 1 1 1 1 1 1 2 1 2 1 2 1 1 1 1 1 2 1 1 1 2 2 2 1 2 1 2 1 2 2 2 1 2 1 1 1 2 2 2 1 2 1 2 1 1 1 1 1 1 1 2 2 2 1 2 1 2 2 2 1 1 1 1 1 2 1 2 1 1 1 2 1 1 1 2 1 1 1 2 1 1 1 1 1 2
3 oar3_OAR3_111405181 119.493 111405181 1 1 1 1 1 1 0 0 1 1 1 2 1 1 1 1 1 1 1 1 2 2 1 1 1 1 1 1 1 2 1 2 1 1 2 2 1 1 1 1 2 2 1 2 1 1 1 2 1 1 1 1 1 2 1 1 1 1 1 1 1 2 1 2 1 1 1 2 1 1 1 2 1 1 1 1 1 1 1 1 2 2 1 2 1 1 1 1 1 1 1 1 1 1 1 2 1 1 1 1 1 1 1 1 1 1 1 2 1 1 1 2 1 2 1 2 1 1 1 1 1 1 1 2 1 1 1 1 1 2 1 2 1 1 1 1 1 1 1 2 1 2 1 2 1 1 1 1 1 1 1 1
3 oar3_OAR3_111745512 119.656 111745512 1 2 1 2 1 2 2 2 1 1 1 2 1 2 1 2 2 2 1 2 2 2 1 2 1 1 1 2 2 2 2 2 1 2 2 2 2 2 1 2 2 2 1 2 1 2 2 2 1 2 1 2 1 2 1 2 2 2 2 2 2 2 1 2 1 2 2 2 2 2 1 2 1 2 1 2 1 2 2 2 2 2 1 2 1 1 1 2 2 2 1 2 2 2 2 2 1 2 1 2 2 2 2 2 2 2 2 2 1 2 2 2 2 2 1 2 2 2 2 2 1 2 2 2 1 2 1 2 2 2 1 2 1 2 1 1 1 1 1 2 2 2 1 2 1 1 1 1 1 2 1 2
3 oar3_OAR3_111870918 119.716 111870918 1 2 2 2 1 2 2 2 1 2 2 2 1 2 1 2 2 2 1 2 2 2 2 2 1 2 2 2 2 2 2 2 1 2 2 2 2 2 2 2 2 2 1 2 1 2 2 2 1 2 1 2 2 2 1 2 2 2 2 2 2 2 2 2 2 2 2 2 2 2 1 2 2 2 2 2 1 2 2 2 2 2 2 2 1 1 2 2 2 2 1 2 2 2 2 2 2 2 2 2 2 2 2 2 2 2 2 2 2 2 2 2 2 2 1 2 2 2 2 2 1 2 2 2 2 2 2 2 2 2 2 2 2 2 1 1 1 2 1 2 2 2 1 2 2 2 1 1 1 2 1 2
3 oar3_OAR3_112938615 120.049 112938615 2 2 1 2 2 2 2 2 1 2 1 2 2 2 2 2 2 2 2 2 2 2 1 2 1 2 2 2 2 2 2 2 2 2 2 2 2 2 2 2 2 2 1 2 1 2 2 2 2 2 2 2 1 2 2 2 2 2 2 2 2 2 1 2 2 2 2 2 2 2 2 2 1 2 2 2 2 2 2 2 2 2 1 2 2 2 2 2 2 2 2 2 2 2 2 2 2 2 2 2 2 2 2 2 2 2 2 2 1 2 2 2 2 2 2 2 2 2 2 2 2 2 2 2 1 2 2 2 2 2 2 2 1 2 2 2 2 2 2 2 2 2 2 2 1 2 2 2 2 2 2 2
3 OAR3_121147165.1 120.565 113589253 2 2 2 2 1 2 1 2 2 2 1 2 2 2 2 2 1 1 1 2 1 1 2 2 2 2 2 2 1 2 1 1 1 2 1 1 1 1 1 2 1 1 2 2 2 2 1 2 1 2 1 2 2 2 1 2 2 2 1 2 1 1 1 2 1 2 1 1 1 1 1 2 1 2 1 2 2 2 1 1 1 1 1 2 2 2 1 2 2 2 2 2 1 2 1 2 2 2 2 2 1 1 1 2 2 2 1 2 2 2 1 1 1 1 1 2 1 2 2 2 2 2 1 2 2 2 1 2 1 1 1 2 1 2 2 2 2 2 1 2 1 2 1 2 2 2 2 2 1 2 2 2
3 oar3_OAR3_114632816 120.992 114632816 2 2 0 0 2 2 2 2 2 2 2 2 2 2 2 2 2 2 2 2 2 2 2 2 2 2 2 2 2 2 2 2 2 2 2 2 2 2 1 2 2 2 2 2 2 2 2 2 2 2 2 2 1 2 2 2 2 2 2 2 2 2 2 2 2 2 2 2 2 2 2 2 2 2 1 2 1 2 2 2 2 2 2 2 2 2 1 2 2 2 2 2 2 2 2 2 1 2 2 2 2 2 2 2 2 2 1 2 2 2 2 2 2 2 2 2 2 2 2 2 2 2 2 2 2 2 2 2 2 2 1 2 2 2 2 2 1 2 2 2 2 2 2 2 2 2 2 2 2 2 2 2
3 oar3_OAR3_116057636 122.54 116057636 1 2 2 2 1 2 1 2 2 2 2 2 1 2 2 2 2 2 2 2 1 2 2 2 2 2 2 2 2 2 1 2 2 2 1 2 2 2 2 2 1 2 1 2 2 2 1 2 2 2 2 2 2 2 1 1 2 2 2 2 1 2 2 2 2 2 1 2 2 2 1 2 2 2 2 2 2 2 2 2 1 1 1 2 1 2 2 2 2 2 1 2 2 2 1 2 2 2 2 2 2 2 1 2 2 2 1 2 2 2 1 2 1 2 1 1 2 2 2 2 2 2 1 2 2 2 2 2 2 2 1 2 2 2 1 2 2 2 1 1 1 2 1 1 2 2 1 2 1 2 1 2
3 OAR3_124197544.1 122.612 116489791 2 2 1 2 1 2 2 2 1 2 2 2 2 2 2 2 1 1 1 1 2 2 1 2 1 1 1 2 1 2 1 2 1 2 2 2 1 1 2 2 1 2 1 1 1 2 2 2 1 2 1 2 2 2 2 2 2 2 1 1 1 2 1 2 1 2 1 2 1 1 2 2 1 1 1 2 2 2 1 1 2 2 1 2 2 2 1 2 2 2 2 2 1 2 2 2 2 2 1 2 1 1 2 2 2 2 2 2 1 2 1 2 1 2 2 2 1 2 2 2 1 2 2 2 1 2 1 1 1 2 2 2 1 1 2 2 2 2 2 2 2 2 2 2 1 2 2 2 1 2 2 2
3 oar3_OAR3_116504036 122.628 116504036 2 2 1 2 2 2 2 2 2 2 2 2 2 2 2 2 2 2 2 2 2 2 2 2 2 2 1 2 2 2 2 2 2 2 2 2 2 2 1 2 2 2 1 2 2 2 2 2 2 2 2 2 1 2 1 2 2 2 2 2 2 2 2 2 2 2 2 2 2 2 2 2 2 2 1 2 1 2 2 2 2 2 2 2 2 2 1 2 2 2 2 2 2 2 2 2 1 2 1 2 2 2 2 2 2 2 1 2 2 2 2 2 2 2 2 2 2 2 2 2 2 2 2 2 2 2 1 2 2 2 1 2 2 2 2 2 1 2 2 2 2 2 2 2 1 2 2 2 2 2 2 2
3 oar3_OAR3_117044917 123.217 117044917 1 2 1 2 1 2 1 2 1 2 2 2 1 1 2 2 1 2 2 2 1 2 2 2 2 2 1 2 2 2 2 2 1 1 2 2 1 2 1 1 2 2 2 2 1 2 2 2 1 2 1 2 1 1 1 2 1 2 1 2 2 2 1 2 1 2 1 2 2 2 1 2 2 2 1 2 1 1 2 2 2 2 2 2 1 1 1 2 1 2 1 2 2 2 1 2 1 2 2 2 1 2 1 2 1 2 1 2 1 2 1 2 1 2 1 2 2 2 2 2 2 2 2 2 1 2 2 2 2 2 1 2 2 2 1 1 1 1 1 2 2 2 1 2 1 2 1 1 1 2 1 2
3 oar3_OAR3_121234317 126.98 121234317 1 2 0 0 1 1 1 1 2 2 1 1 1 2 1 2 1 1 1 2 1 2 1 2 2 2 2 2 1 2 1 2 1 2 1 2 1 1 1 2 1 1 2 2 2 2 1 1 1 1 1 2 2 2 1 2 2 2 1 2 1 1 2 2 1 2 1 1 1 2 1 2 1 2 1 1 1 2 1 1 1 2 2 2 1 2 1 1 1 2 1 1 1 2 1 1 1 2 2 2 1 1 1 2 2 2 1 2 2 2 1 1 1 1 1 1 1 2 1 1 2 2 1 2 2 2 1 2 1 2 1 2 2 2 2 2 2 2 1 1 1 1 1 2 1 2 1 2 1 1 1 2
3 oar3_OAR3_129995531 136.173 129995531 2 2 2 2 1 2 2 2 1 2 2 2 2 2 2 2 1 2 1 2 1 2 2 2 2 2 2 2 2 2 1 2 1 2 2 2 2 2 2 2 2 2 2 2 1 2 2 2 2 2 1 2 2 2 2 2 2 2 2 2 2 2 1 2 1 2 2 2 2 2 2 2 1 2 2 2 2 2 1 2 2 2 2 2 1 2 2 2 2 2 2 2 1 2 2 2 2 2 2 2 2 2 2 2 2 2 2 2 2 2 2 2 2 2 2 2 2 2 2 2 2 2 2 2 2 2 1 2 2 2 2 2 2 2 2 2 2 2 2 2 2 2 2 2 2 2 1 2 2 2 2 2
3 oar3_OAR3_130148920 136.305 130148920 2 2 1 2 1 2 2 2 1 1 2 2 2 2 1 2 1 2 1 2 1 2 2 2 1 2 2 2 2 2 1 1 1 2 1 2 2 2 2 2 2 2 2 2 1 1 2 2 2 2 1 2 2 2 2 2 2 2 2 2 2 2 1 2 1 2 2 2 2 2 2 2 1 2 2 2 2 2 1 2 1 2 1 2 1 2 2 2 2 2 2 2 1 2 2 2 2 2 2 2 2 2 2 2 2 2 2 2 2 2 2 2 2 2 2 2 2 2 2 2 1 2 1 2 2 2 1 2 2 2 2 2 1 2 2 2 2 2 2 2 2 2 2 2 2 2 1 2 2 2 2 2
3 oar3_OAR3_130329803 136.462 130329803 1 2 1 1 1 2 2 2 1 1 2 2 1 2 1 2 1 2 1 2 1 2 2 2 1 2 1 1 2 2 1 1 1 2 1 2 1 2 1 2 1 1 2 2 1 1 1 2 2 2 1 2 1 2 2 2 1 2 2 2 2 2 1 2 1 2 1 2 2 2 1 2 1 2 2 2 1 1 1 2 1 2 1 2 1 1 2 2 1 2 1 1 1 1 1 1 1 2 1 1 1 2 2 2 1 2 2 2 1 2 1 2 2 2 2 2 1 2 2 2 1 2 1 2 1 2 1 1 2 2 1 2 1 2 1 1 1 1 1 1 1 2 1 1 2 2 1 2 1 2 1 2
3 oar3_OAR3_131350812 137.309 131350812 1 2 2 2 1 1 1 2 1 2 2 2 1 2 1 2 1 1 1 1 1 2 2 2 1 2 1 2 2 2 1 1 1 2 1 2 1 2 2 2 1 2 2 2 1 2 1 2 1 2 1 1 1 2 2 2 1 2 1 2 1 2 1 2 1 2 1 1 1 2 2 2 1 2 2 2 2 2 1 1 1 2 1 1 1 2 2 2 2 2 2 2 1 2 1 2 2 2 1 2 1 2 2 2 2 2 2 2 2 2 2 2 2 2 1 2 1 2 1 2 1 2 1 1 2 2 1 1 1 1 2 2 1 2 2 2 1 2 2 2 2 2 2 2 2 2 1 1 2 2 1 1
3 oar3_OAR3_132676924 138.445 132676924 2 2 2 2 1 2 2 2 1 2 2 2 2 2 2 2 1 2 1 2 1 2 2 2 2 2 2 2 2 2 1 2 1 2 2 2 2 2 1 2 2 2 1 2 1 2 1 2 2 2 1 2 2 2 2 2 2 2 2 2 2 2 1 2 1 2 2 2 2 2 2 2 1 2 1 2 2 2 1 2 2 2 2 2 1 2 1 2 2 2 2 2 1 2 2 2 1 2 2 2 2 2 2 2 2 2 2 2 2 2 2 2 2 2 1 2 2 2 2 2 2 2 1 2 2 2 1 2 2 2 1 2 2 2 2 2 2 2 2 2 2 2 2 2 1 2 1 2 2 2 2 2
3 oar3_OAR3_133131001 138.82 133131001 1 2 2 2 1 1 1 1 1 2 2 2 1 2 1 2 1 2 1 2 1 2 2 2 2 2 1 2 2 2 1 2 1 2 2 2 2 2 1 2 2 2 1 2 1 2 1 2 1 2 1 1 1 2 2 2 0 0 2 2 2 2 1 2 1 2 1 2 0 0 2 2 1 2 1 2 2 2 1 1 2 2 1 2 1 2 1 2 2 2 2 2 1 2 2 2 1 2 2 2 2 2 2 2 2 2 2 2 1 2 2 2 2 2 1 2 1 2 1 2 2 2 1 2 2 2 1 2 1 1 1 2 2 2 1 2 2 2 2 2 2 2 2 2 1 2 1 1 2 2 1 2
3 oar3_OAR3_133148483 138.82 133148483 1 2 1 2 1 1 1 1 1 1 2 2 1 2 1 2 1 1 1 1 1 2 0 0 1 2 1 1 1 2 1 2 1 2 2 2 2 2 1 2 2 2 1 2 1 1 1 2 0 0 1 1 1 2 1 2 1 2 1 1 1 2 1 1 1 2 1 2 1 1 2 2 1 1 0 0 2 2 1 1 2 2 1 2 0 0 1 1 2 2 2 2 0 0 2 2 0 0 1 2 2 2 1 2 2 2 2 2 1 1 2 2 2 2 1 2 0 0 0 0 1 2 1 2 1 2 1 1 1 1 1 2 1 2 1 2 1 2 2 2 2 2 1 2 1 1 1 1 2 2 1 1
3 oar3_OAR3_138062914 144.179 138062914 1 1 1 2 1 2 1 2 2 2 2 2 1 1 2 2 1 2 2 2 2 2 2 2 2 2 1 2 2 2 1 2 2 2 2 2 2 2 1 2 2 2 2 2 2 2 2 2 1 2 1 2 2 2 2 2 1 1 2 2 2 2 1 2 2 2 1 2 1 2 1 2 2 2 2 2 1 1 1 1 2 2 1 2 1 2 2 2 1 2 1 1 1 2 1 1 1 2 1 2 2 2 2 2 1 2 2 2 1 2 1 2 2 2 2 2 1 1 1 1 1 2 2 2 1 2 2 2 1 1 1 2 2 2 1 1 1 2 1 1 1 2 1 2 2 2 1 2 1 2 1 2
3 oar3_OAR3_138991772 144.509 138991772 2 2 2 2 2 2 2 2 2 2 1 1 2 2 2 2 2 2 2 2 2 2 1 2 1 2 2 2 1 2 2 2 1 2 1 2 1 2 2 2 2 2 2 2 2 2 2 2 1 2 2 2 2 2 1 1 2 2 2 2 2 2 2 2 1 2 2 2 2 2 2 2 2 2 2 2 2 2 2 2 1 2 1 2 2 2 2 2 2 2 2 2 2 2 2 2 2 2 2 2 1 2 1 2 2 2 1 2 2 2 2 2 1 2 1 2 2 2 2 2 2 2 2 2 2 2 2 2 2 2 2 2 2 2 2 2 2 2 2 2 1 2 2 2 2 2 2 2 2 2 2 2
3 oar3_OAR3_139222939 144.637 139222939 1 1 1 2 1 1 1 1 1 2 2 2 1 1 1 1 1 2 1 2 1 2 2 2 2 2 1 2 2 2 1 1 2 2 1 2 1 2 1 2 1 2 1 2 1 2 1 2 1 2 1 2 1 2 2 2 1 1 2 2 1 2 1 2 1 2 1 1 1 2 1 1 1 2 1 1 1 1 1 1 1 2 1 2 1 1 1 2 1 2 1 1 1 1 1 1 1 1 1 2 1 2 1 2 1 1 2 2 1 2 1 1 1 2 1 2 1 1 1 1 1 2 1 1 1 2 2 2 1 1 1 1 1 2 1 1 1 2 1 1 1 2 1 2 1 2 1 2 1 1 1 2
3 oar3_OAR3_139386771 144.728 139386771 2 2 1 2 2 2 2 2 1 2 2 2 2 2 2 2 2 2 2 2 2 2 2 2 1 2 1 2 2 2 2 2 2 2 2 2 2 2 1 2 1 2 1 2 1 2 2 2 2 2 2 2 1 2 2 2 2 2 2 2 1 2 2 2 2 2 2 2 2 2 2 2 2 2 2 2 2 2 2 2 2 2 2 2 2 2 1 2 2 2 2 2 2 2 2 2 2 2 1 2 2 2 2 2 2 2 2 2 2 2 2 2 2 2 2 2 2 2 2 2 2 2 2 2 2 2 1 2 2 2 2 2 2 2 2 2 1 2 2 2 2 2 2 2 2 2 2 2 2 2 1 2
3 oar3_OAR3_139399559 144.735 139399559 2 2 1 2 2 2 2 2 1 2 2 2 2 2 2 2 2 2 2 2 2 2 2 2 1 2 1 2 2 2 2 2 2 2 2 2 2 2 1 2 1 2 1 2 1 2 2 2 2 2 2 2 1 2 2 2 2 2 2 2 1 2 2 2 2 2 2 2 2 2 2 2 2 2 2 2 2 2 2 2 2 2 2 2 2 2 1 2 2 2 2 2 2 2 2 2 2 2 1 2 2 2 2 2 2 2 2 2 2 2 2 2 2 2 2 2 2 2 2 2 2 2 2 2 2 2 1 2 2 2 2 2 2 2 2 2 1 2 2 2 2 2 2 2 2 2 2 2 2 2 1 2
3 oar3_OAR3_140407128 145.292 140407128 2 2 2 2 2 2 1 2 2 2 2 2 1 2 2 2 2 2 2 2 2 2 2 2 1 2 1 2 2 2 2 2 1 2 2 2 2 2 2 2 1 2 1 2 2 2 2 2 1 2 1 1 1 1 1 2 1 2 2 2 2 2 1 2 2 2 1 2 1 2 2 2 2 2 2 2 2 2 1 2 2 2 1 2 2 2 2 2 2 2 2 2 2 2 2 2 2 2 2 2 2 2 2 2 2 2 1 2 1 2 2 2 2 2 1 2 1 2 1 2 2 2 2 2 2 2 2 2 1 2 2 2 2 2 1 2 2 2 2 2 2 2 2 2 2 2 1 2 2 2 1 2
3 oar3_OAR3_140439509 145.31 140439509 2 2 2 2 2 2 1 2 2 2 2 2 1 2 2 2 2 2 2 2 2 2 2 2 1 2 1 2 2 2 2 2 1 2 2 2 2 2 2 2 1 2 1 2 2 2 2 2 1 2 1 1 1 2 1 2 1 2 2 2 2 2 1 2 2 2 1 2 1 2 2 2 2 2 2 2 2 2 1 2 2 2 1 2 2 2 2 2 2 2 2 2 2 2 2 2 2 2 2 2 2 2 2 2 2 2 1 2 1 2 2 2 2 2 1 2 1 2 1 2 2 2 2 2 2 2 2 2 1 2 2 2 2 2 1 2 2 2 2 2 2 2 2 2 2 2 1 2 2 2 1 2
3 oar3_OAR3_140791100 145.685 140791100 1 1 1 2 1 1 1 2 1 2 1 2 1 2 1 2 1 1 1 1 1 1 1 2 2 2 1 2 1 1 1 2 1 1 1 2 2 2 1 1 2 2 2 2 1 2 1 1 2 2 2 2 2 2 1 2 1 2 1 1 1 2 1 2 1 2 2 2 1 2 1 1 1 1 2 2 1 1 1 2 2 2 2 2 1 1 1 2 1 1 1 1 1 1 1 2 2 2 1 1 2 2 2 2 1 1 1 1 1 2 1 1 1 2 1 1 1 2 1 2 1 1 1 2 1 1 1 1 1 2 1 2 1 2 1 2 1 1 1 1 1 2 1 2 1 2 1 2 1 2 1 2
3 oar3_OAR3_142041024 146.546 142041024 1 1 1 2 1 2 1 2 2 2 1 2 1 1 2 2 1 2 2 2 2 2 2 2 2 2 1 2 1 2 1 2 2 2 1 2 2 2 2 2 2 2 2 2 2 2 1 2 1 2 1 1 2 2 2 2 1 1 2 2 2 2 1 2 2 2 1 2 1 2 2 2 2 2 1 2 1 1 1 1 2 2 1 2 1 2 2 2 1 2 1 2 1 2 1 2 1 2 1 2 2 2 2 2 1 2 2 2 1 2 1 2 2 2 2 2 1 1 1 1 2 2 2 2 1 2 2 2 1 1 1 1 2 2 1 1 1 2 1 1 1 2 2 2 1 1 1 2 1 2 1 2
3 oar3_OAR3_142222007 146.73 142222007 2 2 1 2 2 2 2 2 1 2 1 2 2 2 2 2 1 2 1 2 1 2 1 1 1 2 1 2 1 2 2 2 1 2 2 2 1 2 1 1 1 2 2 2 1 2 1 2 2 2 2 2 2 2 1 2 2 2 1 1 1 1 1 2 1 2 2 2 1 2 1 2 1 2 1 2 2 2 2 2 1 2 2 2 2 2 1 2 1 2 2 2 2 2 1 2 2 2 1 2 1 2 1 2 2 2 1 2 1 2 2 2 2 2 2 2 2 2 2 2 1 2 2 2 1 2 1 1 2 2 2 2 1 2 2 2 1 2 2 2 1 2 1 2 2 2 1 2 2 2 1 2
3 oar3_OAR3_143132955 148.187 143132955 2 2 1 2 1 2 1 2 1 1 2 2 2 2 1 2 2 2 1 2 1 2 2 2 2 2 1 2 2 2 2 2 1 2 2 2 1 2 1 2 2 2 2 2 1 1 2 2 1 2 2 2 1 2 2 2 2 2 2 2 1 2 2 2 1 2 2 2 2 2 1 2 1 2 1 2 2 2 2 2 2 2 1 2 1 2 1 2 2 2 1 2 1 2 2 2 1 1 1 2 1 2 2 2 1 2 2 2 2 2 1 2 1 1 1 2 2 2 2 2 1 2 1 2 2 2 1 2 2 2 1 2 2 2 2 2 1 2 2 2 2 2 2 2 1 2 2 2 2 2 1 2
3 oar3_OAR3_143365066 148.459 143365066 1 1 0 0 1 1 1 1 1 2 1 1 1 2 1 2 1 2 1 2 1 1 1 2 1 1 1 2 1 2 1 2 1 1 1 2 1 2 2 2 1 2 1 2 1 2 1 2 1 1 1 1 2 2 1 1 1 1 1 2 2 2 2 2 1 1 1 1 1 2 1 2 1 2 1 2 1 1 1 1 1 2 1 1 1 1 1 2 1 2 1 1 1 1 1 1 0 0 1 2 1 2 1 2 1 1 1 2 1 2 1 1 1 1 1 1 1 1 1 1 1 2 1 2 1 2 2 2 1 1 1 2 2 2 1 1 1 2 1 1 1 1 1 2 1 2 2 2 1 2 1 2
3 oar3_OAR3_145447468 151.549 145447468 2 2 2 2 2 2 1 2 2 2 1 2 2 2 1 2 2 2 2 2 1 2 1 2 1 1 2 2 2 2 2 2 2 2 2 2 2 2 1 2 1 2 2 2 2 2 2 2 2 2 2 2 2 2 1 2 2 2 2 2 2 2 2 2 1 2 2 2 2 2 2 2 2 2 1 2 2 2 2 2 1 2 2 2 2 2 1 2 2 2 2 2 2 2 1 2 2 2 2 2 2 2 1 2 2 2 2 2 2 2 2 2 2 2 2 2 2 2 2 2 2 2 2 2 2 2 2 2 2 2 2 2 2 2 2 2 2 2 2 2 1 2 1 2 2 2 2 2 2 2 2 2
3 oar3_OAR3_146899798 152.439 146899798 2 2 1 2 2 2 2 2 1 2 2 2 2 2 1 2 2 2 2 2 2 2 2 2 2 2 2 2 2 2 1 2 2 2 1 2 1 2 2 2 2 2 2 2 1 2 2 2 2 2 2 2 2 2 2 2 2 2 2 2 2 2 2 2 2 2 2 2 2 2 2 2 2 2 2 2 2 2 2 2 1 2 2 2 2 2 2 2 2 2 2 2 2 2 2 2 2 2 2 2 2 2 2 2 2 2 2 2 2 2 2 2 2 2 2 2 2 2 2 2 2 2 1 2 2 2 2 2 2 2 2 2 1 2 2 2 2 2 2 2 2 2 2 2 2 2 2 2 2 2 2 2
3 oar3_OAR3_147043722 152.647 147043722 2 2 2 2 2 2 1 2 2 2 2 2 2 2 2 2 2 2 2 2 2 2 2 2 2 2 2 2 2 2 2 2 2 2 2 2 2 2 2 2 2 2 2 2 2 2 2 2 1 2 1 1 2 2 1 2 0 0 2 2 2 2 2 2 2 2 1 2 0 0 2 2 2 2 2 2 2 2 1 2 1 2 1 2 1 2 2 2 2 2 2 2 2 2 2 2 2 2 2 2 2 2 2 2 2 2 1 2 1 2 2 2 2 2 1 2 1 2 1 2 2 2 2 2 2 2 2 2 1 2 2 2 2 2 1 2 2 2 2 2 2 2 2 2 2 2 2 2 2 2 1 2
3 oar3_OAR3_147768285 153.129 147768285 2 2 1 2 2 2 2 2 2 2 2 2 2 2 2 2 2 2 1 2 1 2 1 2 2 2 1 2 1 2 2 2 2 2 2 2 1 2 1 2 1 2 2 2 2 2 1 2 2 2 2 2 1 2 2 2 2 2 1 1 2 2 1 2 2 2 1 2 2 2 2 2 1 2 1 1 1 2 2 2 2 2 2 2 2 2 2 2 2 2 1 2 2 2 2 2 1 2 2 2 1 2 2 2 2 2 1 2 2 2 2 2 2 2 2 2 2 2 2 2 2 2 2 2 2 2 1 2 2 2 1 2 2 2 2 2 2 2 1 2 2 2 2 2 1 2 1 2 1 2 2 2
3 oar3_OAR3_148926407 153.767 148926407 2 2 1 1 2 2 2 2 1 2 2 2 2 2 1 2 2 2 1 2 1 2 1 2 2 2 1 2 1 2 1 2 2 2 1 1 1 2 1 2 2 2 2 2 1 1 1 2 2 2 2 2 2 2 1 2 2 2 1 2 2 2 1 2 2 2 1 2 2 2 2 2 1 2 1 1 1 2 2 2 1 2 2 2 1 2 2 2 2 2 1 1 1 2 2 2 1 2 2 2 2 2 2 2 2 2 1 1 2 2 2 2 1 2 1 2 2 2 2 2 2 2 1 2 2 2 1 2 2 2 1 2 1 2 2 2 2 2 1 2 2 2 2 2 1 2 1 2 2 2 2 2
3 oar3_OAR3_152463602 160 152463602 2 2 0 0 2 2 2 2 1 2 2 2 2 2 2 2 2 2 2 2 1 2 1 2 2 2 1 2 1 2 2 2 2 2 1 2 2 2 1 2 1 2 2 2 1 1 1 1 2 2 2 2 2 2 2 2 2 2 1 2 2 2 1 2 1 2 1 2 2 2 2 2 1 2 1 2 2 2 2 2 2 2 2 2 2 2 2 2 2 2 1 2 1 2 2 2 2 2 2 2 1 2 2 2 2 2 1 2 2 2 2 2 1 2 2 2 2 2 2 2 2 2 2 2 2 2 1 2 2 2 1 2 2 2 2 2 2 2 2 2 2 2 2 2 2 2 1 2 2 2 2 2
3 oar3_OAR3_152808974 160.466 152808974 2 2 2 2 2 2 2 2 1 2 2 2 1 2 2 2 2 2 2 2 1 2 1 2 2 2 1 2 0 0 2 2 2 2 1 2 2 2 1 2 1 2 1 1 1 2 1 1 1 2 2 2 2 2 2 2 2 2 1 2 2 2 1 2 2 2 1 2 2 2 1 2 1 2 1 2 2 2 2 2 2 2 1 2 1 2 2 2 2 2 1 2 1 2 2 2 1 2 2 2 1 2 2 2 2 2 1 2 2 2 2 2 1 1 2 2 1 2 1 2 2 2 1 2 2 2 1 2 2 2 2 2 2 2 2 2 2 2 2 2 2 2 2 2 2 2 1 2 2 2 2 2
3 oar3_OAR3_153207098 160.708 153207098 1 2 2 2 1 2 1 2 1 2 1 2 1 2 1 1 1 1 1 1 1 2 1 2 1 1 2 2 2 2 1 2 1 1 1 2 1 1 2 2 1 2 2 2 2 2 2 2 2 2 2 2 1 2 2 2 2 2 1 2 1 2 1 2 1 2 2 2 0 0 1 2 1 2 2 2 1 2 2 2 1 2 2 2 1 2 1 2 1 1 1 2 1 2 1 2 2 2 1 2 1 2 2 2 1 2 2 2 1 2 1 1 1 2 1 2 2 2 1 2 1 2 1 2 1 1 2 2 1 2 2 2 1 1 1 2 1 2 2 2 1 2 1 1 1 2 1 2 2 2 1 2
3 oar3_OAR3_153489038 161.267 153489038 1 1 1 2 1 1 1 1 1 2 1 1 1 2 1 1 1 1 1 1 1 1 1 1 1 1 1 1 1 1 1 1 1 1 1 1 1 1 1 1 1 1 2 2 1 2 1 1 1 1 1 1 2 2 2 2 1 2 1 1 1 1 1 1 1 2 1 1 1 1 1 1 1 1 1 1 1 1 1 1 1 1 1 1 1 2 1 1 1 1 1 1 1 1 1 1 1 1 1 1 1 1 1 2 1 1 1 2 1 1 1 1 1 1 1 2 1 1 1 1 1 1 1 1 1 1 1 1 1 1 1 2 1 1 1 1 1 1 1 1 1 1 1 1 1 1 1 1 1 1 1 1
3 oar3_OAR3_155131790 162.624 155131790 2 2 1 2 2 2 2 2 2 2 2 2 2 2 2 2 2 2 2 2 2 2 2 2 1 2 2 2 2 2 2 2 2 2 2 2 2 2 2 2 1 1 2 2 2 2 2 2 2 2 2 2 2 2 2 2 2 2 2 2 2 2 2 2 2 2 2 2 1 2 2 2 2 2 2 2 1 2 2 2 2 2 2 2 2 2 2 2 2 2 1 2 2 2 2 2 2 2 2 2 2 2 2 2 2 2 2 2 2 2 2 2 2 2 2 2 2 2 2 2 2 2 2 2 2 2 2 2 2 2 2 2 2 2 2 2 2 2 1 2 2 2 2 2 2 2 2 2 2 2 2 2
3 oar3_OAR3_155141656 162.63 155141656 2 2 1 2 2 2 2 2 2 2 2 2 2 2 2 2 2 2 2 2 2 2 2 2 0 0 2 2 2 2 2 2 2 2 2 2 2 2 2 2 1 1 2 2 2 2 2 2 2 2 2 2 2 2 2 2 2 2 2 2 2 2 2 2 2 2 2 2 1 2 2 2 2 2 2 2 1 2 2 2 2 2 2 2 2 2 2 2 2 2 0 0 2 2 2 2 2 2 2 2 2 2 2 2 2 2 2 2 2 2 2 2 2 2 2 2 2 2 2 2 2 2 2 2 2 2 2 2 2 2 2 2 2 2 2 2 2 2 0 0 2 2 2 2 2 2 2 2 2 2 2 2
3 oar3_OAR3_156762830 163.726 156762830 2 2 2 2 2 2 2 2 2 2 2 2 1 2 2 2 2 2 2 2 1 2 2 2 2 2 1 2 2 2 2 2 2 2 2 2 2 2 1 2 2 2 2 2 1 2 1 2 2 2 1 2 2 2 1 2 2 2 2 2 2 2 2 2 2 2 2 2 2 2 2 2 2 2 1 2 2 2 2 2 2 2 2 2 1 2 2 2 2 2 2 2 2 2 2 2 2 2 2 2 2 2 2 2 2 2 1 2 2 2 2 2 2 2 1 2 2 2 2 2 2 2 2 2 2 2 1 2 2 2 2 2 2 2 2 2 2 2 2 2 2 2 2 2 2 2 2 2 2 2 2 2
3 oar3_OAR3_157646579 164.062 157646579 2 2 2 2 2 2 2 2 2 2 2 2 1 2 2 2 2 2 2 2 1 2 2 2 2 2 1 2 2 2 2 2 2 2 2 2 2 2 1 2 2 2 1 2 1 2 1 2 2 2 1 2 2 2 1 2 1 2 2 2 2 2 2 2 2 2 2 2 2 2 2 2 2 2 1 2 2 2 2 2 2 2 2 2 1 2 2 2 2 2 2 2 2 2 2 2 2 2 2 2 2 2 2 2 2 2 2 2 2 2 2 2 2 2 1 2 1 2 1 2 2 2 2 2 2 2 1 2 1 2 1 2 2 2 2 2 2 2 2 2 2 2 2 2 2 2 2 2 2 2 2 2
3 oar3_OAR3_157685407 164.089 157685407 1 1 2 2 1 2 1 2 2 2 2 2 2 2 1 2 2 2 2 2 2 2 1 2 1 2 1 2 1 2 2 2 1 2 1 2 2 2 1 2 2 2 2 2 2 2 2 2 1 2 1 2 2 2 2 2 2 2 1 1 1 2 2 2 2 2 1 2 2 2 2 2 2 2 1 2 2 2 1 2 1 2 2 2 2 2 1 2 2 2 2 2 2 2 1 1 1 2 1 2 2 2 2 2 1 2 2 2 1 2 2 2 2 2 1 2 1 2 1 2 2 2 2 2 2 2 1 2 2 2 1 2 2 2 1 2 1 1 1 2 1 2 2 2 1 2 1 2 1 1 1 2
3 oar3_OAR3_157701919 164.1 157701919 1 1 2 2 1 2 1 2 2 2 2 2 2 2 1 2 2 2 2 2 2 2 1 2 1 2 1 2 1 2 2 2 1 2 1 2 2 2 1 2 2 2 2 2 2 2 2 2 1 2 1 2 2 2 2 2 2 2 1 1 1 2 2 2 2 2 1 2 2 2 2 2 2 2 1 2 2 2 1 2 1 2 2 2 2 2 1 2 2 2 2 2 2 2 1 1 1 2 1 2 2 2 2 2 1 2 2 2 1 2 2 2 2 2 1 2 1 2 1 2 2 2 2 2 2 2 1 2 2 2 1 2 2 2 1 2 1 1 1 2 1 2 2 2 1 2 1 2 1 1 1 2
3 oar3_OAR3_158778698 164.723 158778698 2 2 2 2 2 2 1 2 2 2 2 2 2 2 2 2 2 2 2 2 2 2 2 2 2 2 2 2 1 2 2 2 2 2 1 2 2 2 2 2 1 2 2 2 2 2 2 2 1 2 1 2 2 2 2 2 1 2 1 2 2 2 2 2 2 2 1 2 2 2 2 2 2 2 2 2 2 2 1 2 1 2 2 2 2 2 2 2 2 2 2 2 2 2 2 2 2 2 2 2 2 2 2 2 2 2 2 2 1 2 2 2 2 2 2 2 2 2 2 2 2 2 2 2 2 2 2 2 2 2 1 2 2 2 1 2 2 2 2 2 2 2 2 2 2 2 1 2 1 2 2 2
3 oar3_OAR3_158781593 164.724 158781593 2 2 2 2 2 2 1 2 2 2 2 2 2 2 2 2 2 2 2 2 2 2 2 2 2 2 2 2 1 2 2 2 2 2 1 2 2 2 2 2 1 2 2 2 2 2 2 2 1 2 1 2 2 2 2 2 1 2 1 2 2 2 2 2 2 2 1 2 2 2 2 2 2 2 2 2 2 2 1 2 1 2 2 2 2 2 2 2 2 2 2 2 2 2 2 2 2 2 2 2 2 2 2 2 2 2 2 2 1 2 2 2 2 2 2 2 2 2 2 2 2 2 2 2 2 2 2 2 2 2 1 2 2 2 1 2 2 2 2 2 2 2 2 2 2 2 1 2 1 2 2 2
3 oar3_OAR3_158914450 164.76 158914450 2 2 2 2 2 2 2 2 2 2 2 2 2 2 2 2 2 2 2 2 2 2 2 2 2 2 2 2 2 2 2 2 2 2 2 2 2 2 2 2 2 2 2 2 2 2 2 2 2 2 2 2 2 2 2 2 1 2 2 2 2 2 2 2 2 2 2 2 0 0 2 2 2 2 1 2 2 2 2 2 2 2 2 2 2 2 2 2 2 2 2 2 2 2 1 2 1 2 2 2 2 2 2 2 1 2 2 2 2 2 2 2 2 2 2 2 1 2 2 2 2 2 2 2 2 2 2 2 2 2 1 2 2 2 2 2 2 2 1 2 2 2 2 2 1 2 2 2 2 2 2 2
3 oar3_OAR3_159666935 164.96 159666935 2 2 2 2 2 2 1 2 2 2 2 2 2 2 2 2 2 2 2 2 1 2 2 2 2 2 1 2 1 2 2 2 2 2 1 2 2 2 1 2 2 2 2 2 1 2 1 2 1 2 1 1 2 2 2 2 2 2 1 2 2 2 2 2 2 2 1 2 1 2 2 2 2 2 2 2 2 2 1 2 2 2 2 2 2 2 2 2 2 2 2 2 1 2 2 2 2 2 2 2 1 2 2 2 2 2 2 2 2 2 2 2 2 2 2 2 1 2 1 2 1 2 2 2 2 2 1 2 1 2 2 2 2 2 2 2 2 2 2 2 2 2 2 2 2 2 2 2 2 2 2 2
3 s05066.1 165.042 159975815 1 1 2 2 1 2 1 2 2 2 2 2 2 2 1 2 2 2 2 2 1 2 1 2 1 2 1 1 1 2 1 2 1 2 1 2 2 2 1 1 1 2 2 2 1 2 1 2 1 2 1 1 2 2 2 2 1 1 1 1 1 2 2 2 2 2 1 1 1 2 1 2 2 2 2 2 2 2 1 1 1 2 2 2 2 2 1 2 2 2 2 2 1 2 1 1 1 2 1 2 1 2 1 2 1 2 1 2 2 2 2 2 2 2 1 2 1 1 1 1 1 2 1 2 2 2 1 1 1 2 1 2 2 2 2 2 1 1 1 2 1 2 2 2 2 2 1 2 1 1 1 2
3 oar3_OAR3_160353845 165.203 160353845 1 2 2 2 1 2 2 2 2 2 2 2 2 2 2 2 2 2 2 2 2 2 2 2 2 2 1 2 2 2 1 2 2 2 2 2 2 2 1 2 2 2 2 2 2 2 2 2 2 2 2 2 1 2 2 2 2 2 2 2 1 2 2 2 2 2 1 2 2 2 1 2 2 2 1 2 2 2 1 2 2 2 2 2 2 2 1 2 2 2 1 2 2 2 2 2 1 1 1 2 2 2 1 2 2 2 1 2 2 2 2 2 2 2 2 2 2 2 2 2 2 2 1 2 2 2 1 2 2 2 1 2 2 2 2 2 1 2 2 2 2 2 2 2 1 2 1 2 1 2 1 2
3 oar3_OAR3_160357129 165.204 160357129 1 2 2 2 1 2 2 2 2 2 2 2 2 2 2 2 2 2 2 2 2 2 2 2 2 2 1 2 2 2 1 2 2 2 2 2 2 2 1 2 2 2 2 2 2 2 2 2 2 2 2 2 1 2 2 2 2 2 2 2 1 2 2 2 2 2 1 2 2 2 1 2 2 2 1 2 2 2 1 2 2 2 2 2 2 2 1 2 2 2 1 2 2 2 2 2 1 1 1 2 2 2 1 2 2 2 1 2 2 2 2 2 2 2 2 2 2 2 2 2 2 2 1 2 2 2 1 2 2 2 1 2 2 2 2 2 1 2 2 2 2 2 2 2 1 2 1 2 1 2 1 2
3 OAR3_172159515_X.1 165.81 160942780 2 2 0 0 1 2 1 2 1 2 1 1 1 2 1 2 1 1 1 1 2 2 1 2 2 2 2 2 1 2 2 2 1 2 2 2 2 2 2 2 2 2 2 2 2 2 1 2 2 2 2 2 2 2 1 2 2 2 2 2 2 2 1 1 2 2 2 2 2 2 1 2 1 1 2 2 1 2 2 2 2 2 1 1 0 0 1 2 1 1 2 2 1 2 2 2 2 2 1 2 2 2 1 2 1 2 1 2 1 1 1 1 1 2 2 2 2 2 1 2 1 2 2 2 1 1 2 2 2 2 2 2 1 1 1 1 2 2 1 2 1 2 1 1 1 2 1 2 2 2 1 2
3 oar3_OAR3_161400849 166.171 161400849 2 2 2 2 2 2 2 2 2 2 2 2 2 2 2 2 2 2 2 2 2 2 2 2 1 2 2 2 2 2 2 2 2 2 2 2 2 2 2 2 2 2 2 2 2 2 2 2 2 2 2 2 2 2 2 2 2 2 2 2 2 2 2 2 1 2 2 2 2 2 2 2 2 2 1 2 2 2 2 2 1 2 2 2 2 2 2 2 2 2 2 2 2 2 2 2 2 2 2 2 2 2 2 2 2 2 2 2 2 2 2 2 2 2 2 2 2 2 2 2 2 2 2 2 2 2 2 2 2 2 2 2 2 2 2 2 2 2 2 2 2 2 2 2 2 2 2 2 1 2 2 2
3 oar3_OAR3_162287204 166.503 162287204 2 2 2 2 2 2 2 2 2 2 2 2 2 2 2 2 2 2 2 2 1 2 2 2 2 2 2 2 2 2 2 2 2 2 2 2 0 0 2 2 0 0 1 2 2 2 2 2 2 2 2 2 2 2 2 2 1 1 2 2 1 2 2 2 2 2 2 2 2 2 2 2 2 2 2 2 2 2 2 2 2 2 2 2 2 2 2 2 2 2 2 2 2 2 0 0 2 2 2 2 2 2 2 2 1 2 2 2 2 2 2 2 2 2 2 2 1 2 2 2 2 2 2 2 2 2 2 2 1 2 1 2 2 2 2 2 2 2 0 0 2 2 2 2 2 2 2 2 2 2 2 2
3 oar3_OAR3_163678668 166.871 163678668 2 2 2 2 2 2 2 2 2 2 2 2 2 2 2 2 2 2 2 2 2 2 2 2 2 2 2 2 2 2 1 2 2 2 2 2 2 2 2 2 1 2 1 2 2 2 1 2 2 2 2 2 2 2 2 2 2 2 2 2 2 2 2 2 2 2 1 2 2 2 1 2 2 2 2 2 2 2 1 2 2 2 2 2 2 2 2 2 2 2 1 2 2 2 2 2 1 2 2 2 2 2 2 2 2 2 1 2 2 2 2 2 2 2 2 2 2 2 2 2 2 2 1 2 2 2 2 2 2 2 2 2 2 2 2 2 2 2 2 2 2 2 2 2 2 2 1 2 2 2 2 2
3 oar3_OAR3_163698428 166.877 163698428 1 2 1 2 1 2 2 2 2 2 1 2 1 2 2 2 2 2 2 2 2 2 1 2 1 2 1 2 2 2 2 2 2 2 2 2 0 0 1 2 1 2 2 2 2 2 2 2 2 2 2 2 1 1 1 2 1 2 2 2 1 2 2 2 1 2 2 2 1 2 2 2 2 2 1 1 1 2 2 2 1 2 2 2 1 2 1 2 2 2 1 2 2 2 1 1 1 2 1 2 2 2 2 2 1 2 2 2 1 2 2 2 2 2 1 2 1 2 2 2 2 2 2 2 2 2 1 2 1 2 1 2 2 2 1 2 1 2 1 1 2 2 0 0 1 2 0 0 1 2 1 2
3 oar3_OAR3_163751022 166.894 163751022 1 2 1 2 1 2 1 1 1 1 1 2 1 2 1 1 1 1 1 1 1 1 1 2 1 2 1 2 1 1 1 2 1 1 1 1 1 1 1 2 2 2 1 2 1 1 1 2 1 1 1 1 2 2 1 2 1 2 1 1 1 2 1 1 1 2 1 2 1 2 1 2 1 1 2 2 1 2 1 2 1 2 1 1 1 2 1 2 1 1 2 2 1 1 2 2 2 2 1 2 1 1 1 1 1 2 1 2 1 2 1 1 1 1 1 2 1 2 1 1 1 1 1 2 1 1 1 2 1 2 1 2 1 1 1 2 1 2 2 2 1 1 1 1 1 2 2 2 1 2 1 2
3 oar3_OAR3_163759250 166.896 163759250 1 2 2 2 1 2 2 2 2 2 2 2 1 2 2 2 2 2 2 2 2 2 2 2 2 2 1 2 2 2 2 2 2 2 2 2 2 2 1 2 2 2 1 2 2 2 2 2 2 2 2 2 1 1 1 2 2 2 2 2 1 2 2 2 2 2 2 2 0 0 2 2 2 2 1 2 2 2 2 2 2 2 2 2 1 2 1 2 2 2 1 2 2 2 2 2 1 2 1 2 2 2 2 2 2 2 2 2 2 2 2 2 2 2 1 2 2 2 2 2 2 2 2 2 2 2 1 2 2 2 1 2 2 2 2 2 1 2 2 2 2 2 2 2 1 2 2 2 1 2 1 2
3 oar3_OAR3_163771950 166.9 163771950 1 2 2 2 1 2 2 2 2 2 2 2 1 2 2 2 2 2 2 2 2 2 2 2 2 2 1 2 2 2 2 2 2 2 2 2 2 2 1 2 2 2 1 2 2 2 2 2 2 2 2 2 1 1 1 2 2 2 2 2 1 2 2 2 2 2 2 2 1 2 2 2 2 2 1 2 2 2 2 2 2 2 2 2 1 2 1 2 2 2 0 0 2 2 2 2 0 0 1 2 2 2 2 2 2 2 2 2 2 2 2 2 2 2 1 2 2 2 2 2 2 2 2 2 2 2 1 2 2 2 1 2 2 2 2 2 1 2 2 2 2 2 2 2 1 2 2 2 1 2 1 2
3 oar3_OAR3_163793071 166.907 163793071 2 2 1 2 2 2 1 2 2 2 1 1 2 2 2 2 2 2 2 2 1 2 1 2 2 2 2 2 1 1 2 2 2 2 1 2 1 2 2 2 2 2 1 2 2 2 2 2 1 2 1 2 2 2 2 2 1 1 1 2 1 2 2 2 2 2 1 2 1 2 2 2 2 2 2 2 1 2 1 2 2 2 2 2 2 2 2 2 2 2 2 2 1 2 1 2 2 2 2 2 1 2 2 2 1 2 2 2 1 2 2 2 2 2 2 2 1 2 2 2 1 2 2 2 2 2 2 2 1 2 1 2 2 2 1 2 2 2 1 1 1 2 2 2 2 2 1 2 2 2 2 2
3 oar3_OAR3_163805771 166.911 163805771 2 2 1 2 2 2 1 2 2 2 1 1 2 2 2 2 2 2 2 2 1 2 1 2 2 2 2 2 1 1 2 2 2 2 1 2 1 2 2 2 2 2 1 2 2 2 2 2 1 2 1 2 2 2 2 2 1 1 1 2 1 2 2 2 2 2 1 2 1 2 2 2 2 2 2 2 1 2 1 2 2 2 2 2 2 2 2 2 2 2 2 2 1 2 1 2 2 2 2 2 1 2 2 2 1 2 2 2 1 2 2 2 2 2 2 2 1 2 2 2 1 2 2 2 2 2 2 2 1 2 1 2 2 2 1 2 2 2 1 1 1 2 2 2 2 2 1 2 2 2 2 2
3 oar3_OAR3_163975215 166.963 163975215 2 2 0 0 1 2 1 2 1 2 2 2 1 2 1 2 1 1 1 1 2 2 2 2 2 2 2 2 2 2 2 2 2 2 2 2 2 2 2 2 2 2 2 2 2 2 2 2 2 2 2 2 2 2 1 2 2 2 2 2 2 2 1 1 2 2 2 2 2 2 1 2 1 1 2 2 2 2 2 2 2 2 1 1 1 2 1 2 1 1 2 2 1 2 2 2 2 2 1 2 2 2 1 1 1 2 1 2 1 2 1 1 1 2 2 2 2 2 1 2 2 2 2 2 1 1 2 2 2 2 2 2 1 1 1 2 2 2 2 2 2 2 1 1 1 2 2 2 1 2 1 2
3 oar3_OAR3_163984333 166.965 163984333 2 2 1 2 2 2 1 2 2 2 1 1 2 2 2 2 2 2 2 2 2 2 1 2 1 2 2 2 1 1 1 2 2 2 1 2 2 2 2 2 1 2 1 2 2 2 1 2 1 2 1 2 2 2 2 2 2 2 1 2 2 2 2 2 1 2 1 1 1 2 1 2 2 2 1 2 1 2 1 1 1 2 2 2 2 2 2 2 2 2 1 2 1 2 1 2 1 2 2 2 1 2 2 2 2 2 1 2 1 2 2 2 2 2 2 2 2 2 2 2 1 2 1 2 2 2 2 2 2 2 2 2 2 2 1 2 2 2 1 2 1 2 2 2 2 2 1 1 2 2 2 2
3 oar3_OAR3_163991785 166.968 163991785 2 2 1 2 2 2 1 2 2 2 1 1 2 2 2 2 2 2 2 2 2 2 1 2 1 2 2 2 1 1 1 2 2 2 1 2 2 2 2 2 1 2 1 2 2 2 1 2 1 2 1 2 2 2 2 2 2 2 1 2 2 2 2 2 1 2 1 1 0 0 1 2 2 2 1 2 1 2 1 1 1 2 2 2 2 2 2 2 2 2 1 2 1 2 0 0 1 2 2 2 1 2 2 2 2 2 1 2 1 2 2 2 2 2 2 2 2 2 2 2 1 2 1 2 2 2 2 2 2 2 2 2 2 2 1 2 2 2 1 2 1 2 2 2 2 2 1 1 2 2 2 2
3 oar3_OAR3_167564461 168.159 167564461 2 2 2 2 2 2 2 2 2 2 2 2 1 2 2 2 2 2 2 2 2 2 2 2 2 2 2 2 2 2 2 2 2 2 2 2 2 2 2 2 1 2 2 2 2 2 2 2 2 2 2 2 1 2 1 2 2 2 2 2 2 2 2 2 2 2 2 2 0 0 2 2 2 2 2 2 1 2 2 2 2 2 2 2 1 2 2 2 2 2 1 2 2 2 2 2 2 2 2 2 2 2 2 2 2 2 2 2 2 2 2 2 2 2 1 2 2 2 2 2 2 2 2 2 2 2 2 2 2 2 2 2 2 2 2 2 2 2 2 2 2 2 2 2 2 2 2 2 2 2 2 2
3 oar3_OAR3_167669735 168.212 167669735 1 2 2 2 1 1 1 2 1 2 1 2 1 2 2 2 1 1 1 2 1 1 2 2 1 2 1 1 1 1 1 2 1 2 1 2 1 2 1 1 1 1 2 2 1 2 1 1 1 2 1 1 1 1 1 2 1 2 1 2 1 1 2 2 1 2 1 1 1 2 1 2 2 2 1 1 1 2 1 1 1 2 1 2 1 2 1 1 2 2 1 1 1 2 1 2 1 1 1 1 1 2 1 2 1 2 1 1 2 2 2 2 2 2 1 2 2 2 2 2 1 1 1 2 1 2 1 1 1 2 1 1 1 2 2 2 1 2 2 2 1 2 1 2 1 2 1 2 1 2 1 2
3 oar3_OAR3_167824681 168.292 167824681 2 2 1 2 2 2 1 2 2 2 1 2 1 2 1 2 2 2 2 2 1 2 1 2 1 2 1 2 2 2 1 2 1 2 2 2 2 2 1 2 1 2 2 2 1 2 1 1 2 2 1 2 2 2 2 2 2 2 2 2 2 2 1 2 1 2 1 2 2 2 1 1 2 2 1 2 1 2 1 2 1 2 2 2 2 2 2 2 1 2 1 2 2 2 1 2 1 2 2 2 2 2 2 2 2 2 1 2 1 1 2 2 1 2 2 2 1 2 1 2 1 2 1 2 1 2 1 2 1 2 2 2 2 2 1 2 2 2 1 2 2 2 1 2 2 2 1 1 1 2 2 2
3 oar3_OAR3_168831717 168.685 168831717 1 2 2 2 1 2 2 2 2 2 2 2 2 2 2 2 2 2 2 2 2 2 2 2 2 2 1 2 2 2 2 2 2 2 2 2 2 2 1 2 2 2 2 2 2 2 2 2 2 2 2 2 2 2 2 2 2 2 2 2 1 2 2 2 2 2 2 2 2 2 2 2 2 2 1 2 2 2 2 2 2 2 2 2 2 2 1 2 2 2 2 2 2 2 2 2 1 2 1 2 2 2 2 2 2 2 2 2 2 2 2 2 2 2 2 2 2 2 2 2 2 2 2 2 2 2 1 2 2 2 1 2 2 2 2 2 1 2 2 2 2 2 2 2 1 2 2 2 1 2 2 2
3 oar3_OAR3_169326302 169.429 169326302 2 2 1 2 2 2 1 2 2 2 1 2 1 2 1 2 2 2 2 2 2 2 1 2 2 2 2 2 2 2 2 2 1 2 2 2 2 2 2 2 2 2 0 0 1 2 2 2 2 2 2 2 2 2 1 2 2 2 2 2 2 2 1 2 2 2 2 2 0 0 1 2 2 2 1 2 0 0 2 2 2 2 2 2 1 2 2 2 1 2 1 2 2 2 2 2 1 2 2 2 2 2 2 2 2 2 2 2 1 2 2 2 1 2 1 2 1 2 1 2 1 2 2 2 1 2 1 2 1 2 1 2 2 2 1 2 2 2 1 2 2 2 1 2 1 2 1 2 1 2 2 2
3 oar3_OAR3_169554445 169.772 169554445 2 2 0 0 2 2 1 2 2 2 1 2 1 1 1 2 2 2 2 2 2 2 1 2 2 2 2 2 2 2 2 2 1 2 2 2 2 2 2 2 2 2 1 1 1 2 2 2 2 2 2 2 2 2 1 2 2 2 2 2 2 2 1 2 2 2 2 2 1 1 1 2 2 2 1 2 1 1 2 2 2 2 2 2 1 2 2 2 1 2 1 2 2 2 2 2 1 2 2 2 2 2 2 2 2 2 2 2 1 1 2 2 1 2 1 2 1 2 1 2 1 2 2 2 1 2 1 2 1 2 1 2 2 2 1 2 2 2 1 2 2 2 1 2 1 1 1 2 1 2 2 2
3 oar3_OAR3_171396901 171.269 171396901 2 2 2 2 2 2 2 2 2 2 2 2 1 2 2 2 2 2 2 2 2 2 2 2 2 2 2 2 2 2 2 2 2 2 2 2 2 2 2 2 2 2 1 1 2 2 2 2 2 2 2 2 2 2 1 2 2 2 2 2 2 2 2 2 2 2 2 2 1 2 2 2 2 2 2 2 1 2 2 2 2 2 2 2 1 2 2 2 2 2 1 2 2 2 2 2 2 2 2 2 2 2 2 2 2 2 2 2 2 2 2 2 2 2 1 2 2 2 2 2 2 2 2 2 2 2 2 2 2 2 2 2 2 2 2 2 2 2 2 2 2 2 2 2 2 2 2 2 2 2 2 2
3 oar3_OAR3_171725787 171.45 171725787 2 2 2 2 2 2 1 2 2 2 1 2 1 2 2 2 2 2 2 2 2 2 2 2 2 2 1 2 1 1 2 2 2 2 1 2 2 2 2 2 2 2 1 1 2 2 2 2 1 2 1 2 1 2 1 2 2 2 1 2 2 2 2 2 2 2 1 2 1 2 2 2 2 2 1 2 1 2 1 2 2 2 2 2 1 2 2 2 2 2 1 2 2 2 2 2 1 2 2 2 1 2 2 2 1 2 1 2 2 2 2 2 2 2 1 2 2 2 2 2 1 2 2 2 2 2 2 2 2 2 1 2 2 2 2 2 2 2 2 2 1 2 2 2 1 1 2 2 2 2 2 2
3 oar3_OAR3_172011535 171.951 172011535 1 2 1 1 2 2 1 2 1 2 1 2 1 1 1 2 2 2 1 2 1 2 1 2 2 2 1 2 2 2 1 2 1 1 1 2 1 2 2 2 2 2 2 2 1 1 1 2 1 2 1 2 2 2 1 1 1 2 1 2 2 2 1 1 1 2 2 2 1 1 1 2 1 1 2 2 1 1 2 2 1 2 1 2 1 1 2 2 1 1 1 2 1 2 1 2 2 2 2 2 1 2 1 2 1 2 2 2 1 1 1 1 1 1 1 1 1 1 1 1 1 2 1 2 1 2 1 2 1 1 2 2 1 2 1 1 1 2 1 1 1 2 1 2 2 2 1 2 1 2 1 2
3 oar3_OAR3_173812524 176.536 173812524 1 1 0 0 1 2 2 2 1 2 2 2 2 2 2 2 2 2 1 2 1 1 2 2 2 2 1 2 2 2 1 2 1 2 1 2 1 1 1 2 2 2 1 1 1 2 1 2 1 2 1 2 2 2 1 2 1 2 1 2 1 1 1 2 1 2 2 2 2 2 2 2 1 1 2 2 2 2 2 2 1 2 1 2 2 2 1 2 1 2 2 2 1 2 2 2 2 2 1 2 1 2 1 2 1 2 1 2 2 2 1 1 1 2 1 2 2 2 1 2 2 2 1 2 2 2 1 2 2 2 1 2 1 2 1 2 1 1 2 2 1 2 1 2 2 2 2 2 1 2 1 2
3 oar3_OAR3_176873679 180.976 176873679 2 2 2 2 2 2 2 2 2 2 2 2 2 2 2 2 2 2 2 2 2 2 2 2 1 2 2 2 2 2 1 2 2 2 2 2 2 2 2 2 1 2 2 2 2 2 1 2 2 2 2 2 2 2 2 2 2 2 2 2 2 2 2 2 2 2 1 2 2 2 1 2 2 2 1 2 2 2 1 2 2 2 2 2 2 2 2 2 2 2 1 2 2 2 2 2 1 2 2 2 2 2 2 2 2 2 1 2 2 2 2 2 2 2 2 2 2 2 2 2 2 2 1 2 1 2 2 2 2 2 2 2 2 2 2 2 2 2 2 2 2 2 0 0 2 2 1 2 2 2 2 2
3 oar3_OAR3_177254444 181.333 177254444 2 2 2 2 1 2 2 2 2 2 1 2 1 2 1 2 2 2 1 2 2 2 1 1 1 1 2 2 2 2 1 2 1 2 2 2 2 2 2 2 1 2 2 2 1 2 1 2 2 2 2 2 2 2 1 2 1 2 2 2 2 2 1 2 2 2 1 2 1 1 1 1 2 2 1 2 1 1 1 2 1 2 2 2 1 2 2 2 2 2 1 1 2 2 1 2 1 2 2 2 2 2 2 2 2 2 1 2 1 1 2 2 2 2 1 2 1 1 1 2 1 2 1 2 1 1 1 2 1 1 2 2 2 2 1 2 2 2 1 2 2 2 0 0 2 2 1 1 1 2 2 2
3 oar3_OAR3_177397279 181.466 177397279 2 2 0 0 2 2 2 2 2 2 1 2 2 2 1 2 2 2 2 2 2 2 1 1 1 1 2 2 2 2 1 2 2 2 2 2 2 2 2 2 1 2 2 2 2 2 1 2 2 2 2 2 2 2 2 2 2 2 2 2 2 2 2 2 2 2 1 2 2 2 1 2 2 2 1 2 1 2 1 2 1 2 2 2 2 2 2 2 2 2 1 2 2 2 2 2 1 2 2 2 2 2 2 2 2 2 1 2 1 2 2 2 2 2 2 2 2 2 2 2 2 2 1 2 1 2 2 2 2 2 2 2 2 2 1 2 2 2 2 2 2 2 2 2 2 2 1 1 1 2 2 2
3 oar3_OAR3_177552116 181.612 177552116 1 2 2 2 1 2 1 1 2 2 1 2 1 2 1 2 2 2 2 2 1 2 2 2 2 2 1 2 1 1 2 2 2 2 1 2 1 2 1 2 1 2 2 2 2 2 2 2 1 2 1 2 1 2 2 2 1 2 1 2 1 1 2 2 2 2 1 2 2 2 2 2 2 2 1 2 2 2 1 2 2 2 2 2 2 2 1 1 1 2 2 2 2 2 2 2 1 2 1 2 1 2 2 2 1 2 2 2 2 2 2 2 1 2 2 2 2 2 2 2 1 2 2 2 2 2 1 2 2 2 1 1 2 2 2 2 1 2 2 2 1 2 2 2 1 1 2 2 1 2 2 2
3 oar3_OAR3_178799159 183.511 178799159 1 2 1 2 2 2 1 2 1 2 1 2 1 1 1 2 2 2 1 2 1 2 2 2 2 2 1 2 1 1 1 2 1 2 1 1 1 2 1 2 1 2 1 2 1 2 1 2 1 1 1 1 1 2 1 2 2 2 1 1 1 2 1 2 1 2 2 2 2 2 2 2 1 1 2 2 2 2 1 2 2 2 1 2 2 2 1 1 1 1 2 2 2 2 2 2 1 2 2 2 1 1 1 2 1 1 2 2 2 2 1 1 1 2 1 2 2 2 1 2 1 2 1 2 2 2 1 2 2 2 2 2 1 2 1 1 1 2 2 2 1 1 1 2 2 2 2 2 2 2 1 2
3 oar3_OAR3_179821187 184.056 179821187 2 2 2 2 2 2 2 2 2 2 1 2 2 2 2 2 2 2 2 2 2 2 2 2 2 2 2 2 1 1 2 2 2 2 1 2 2 2 2 2 2 2 2 2 2 2 2 2 1 2 1 2 2 2 2 2 2 2 1 2 2 2 2 2 2 2 2 2 2 2 2 2 2 2 2 2 2 2 1 2 2 2 2 2 2 2 2 2 2 2 2 2 2 2 2 2 2 2 2 2 1 2 2 2 1 2 2 2 2 2 2 2 2 2 2 2 2 2 2 2 1 2 2 2 2 2 2 2 2 2 2 2 2 2 2 2 2 2 2 2 1 2 2 2 2 2 2 2 2 2 2 2
3 oar3_OAR3_181753765 185.195 181753765 1 2 2 2 1 2 2 2 2 2 2 2 2 2 2 2 2 2 2 2 2 2 2 2 2 2 1 2 2 2 2 2 2 2 2 2 2 2 2 2 2 2 1 2 2 2 2 2 2 2 2 2 2 2 2 2 0 0 2 2 2 2 2 2 1 2 2 2 2 2 2 2 2 2 1 2 2 2 2 2 1 2 2 2 2 2 2 2 2 2 2 2 2 2 1 2 2 2 1 2 2 2 2 2 2 2 2 2 2 2 2 2 2 2 2 2 2 2 2 2 2 2 2 2 2 2 2 2 2 2 1 2 2 2 2 2 1 2 2 2 2 2 2 2 1 2 2 2 1 2 2 2
3 oar3_OAR3_182644495 185.859 182644495 2 2 1 2 2 2 1 2 1 2 2 2 1 2 2 2 1 1 2 2 2 2 2 2 1 2 2 2 2 2 1 2 2 2 2 2 2 2 2 2 1 2 1 2 2 2 1 2 2 2 2 2 2 2 1 2 2 2 2 2 2 2 2 2 2 2 1 1 2 2 1 2 2 2 1 2 1 2 1 2 2 2 1 2 1 1 2 2 2 2 1 1 1 1 2 2 1 2 1 2 2 2 1 2 2 2 1 1 2 2 2 2 1 2 1 2 2 2 2 2 2 2 1 2 1 2 2 2 2 2 2 2 1 2 2 2 2 2 1 2 2 2 1 2 2 2 1 2 1 2 1 2
3 oar3_OAR3_184625775 188.777 184625775 1 2 1 1 1 2 1 1 1 1 1 1 1 1 1 1 1 1 1 1 1 1 1 2 1 1 1 2 1 1 1 1 1 1 1 1 1 1 1 1 1 2 1 2 1 1 1 1 1 1 1 1 2 2 1 2 1 1 1 1 1 1 1 1 1 1 1 1 1 1 1 1 1 1 1 2 1 2 1 1 2 2 1 1 1 2 1 1 1 1 1 2 1 1 1 2 1 1 1 2 1 1 1 1 1 1 1 2 1 1 1 1 1 1 1 2 1 1 1 1 1 1 1 1 1 1 1 1 1 1 1 2 1 1 1 1 1 2 1 1 1 1 1 1 1 2 1 1 1 2 1 2
3 oar3_OAR3_185224379 189.706 185224379 1 1 0 0 1 1 1 1 1 1 0 0 1 2 1 1 1 1 1 1 1 1 1 1 1 1 1 1 1 1 1 1 1 1 1 1 1 1 1 1 1 1 1 2 1 1 1 1 1 1 1 1 2 2 1 2 1 1 1 1 1 1 1 1 1 1 1 1 0 0 1 1 1 1 1 1 1 2 1 1 1 2 1 1 1 2 1 1 1 1 1 2 1 1 1 1 1 1 1 1 1 1 1 1 1 1 1 2 1 1 1 1 1 1 1 2 1 1 1 1 1 1 1 1 1 1 1 1 1 1 1 1 1 1 1 1 1 1 1 1 1 1 1 1 1 1 1 1 1 1 1 1
3 oar3_OAR3_186274609 191.239 186274609 1 2 0 0 1 2 2 2 1 2 1 2 2 2 1 2 2 2 1 1 1 2 1 2 1 1 1 2 2 2 1 2 1 1 1 2 1 2 1 2 1 2 2 2 1 1 1 2 1 2 2 2 1 2 1 1 0 0 1 2 1 2 1 2 1 2 2 2 1 1 1 2 1 1 2 2 1 1 2 2 2 2 1 2 1 2 1 2 1 2 1 2 2 2 1 2 1 2 2 2 1 2 1 2 1 2 1 2 1 1 1 1 1 2 1 1 1 2 1 1 1 2 1 2 2 2 1 1 1 2 1 2 1 2 1 1 1 2 2 2 1 2 1 2 2 2 1 2 1 2 2 2
3 oar3_OAR3_187248072 192.428 187248072 2 2 0 0 2 2 1 2 2 2 2 2 1 2 1 2 2 2 2 2 1 2 1 2 2 2 2 2 2 2 2 2 2 2 2 2 1 2 1 2 2 2 2 2 2 2 2 2 2 2 2 2 2 2 2 2 0 0 2 2 1 2 1 2 2 2 2 2 0 0 2 2 2 2 2 2 2 2 2 2 2 2 2 2 2 2 1 2 1 2 2 2 2 2 1 2 2 2 2 2 2 2 2 2 2 2 2 2 2 2 2 2 2 2 2 2 1 2 2 2 2 2 2 2 1 2 2 2 1 2 2 2 2 2 2 2 2 2 1 2 2 2 2 2 1 2 2 2 2 2 2 2
3 oar3_OAR3_187542999 193.786 187542999 1 2 1 1 1 2 1 2 1 1 1 2 2 2 1 2 1 1 1 1 1 2 1 2 1 1 1 2 2 2 1 1 1 1 1 2 1 2 2 2 1 1 1 2 1 1 1 1 1 2 1 2 2 2 1 1 1 2 1 2 2 2 1 2 1 1 1 1 1 1 1 1 1 1 1 2 1 1 1 2 1 2 1 1 1 1 2 2 1 2 1 1 1 2 1 2 1 2 1 2 1 2 1 1 1 2 1 1 1 1 1 1 1 1 1 1 1 2 1 1 1 2 1 1 1 2 1 2 1 2 1 2 1 1 1 1 1 2 1 2 1 2 1 1 2 2 1 1 1 2 1 2
3 oar3_OAR3_188135195 196.048 188135195 1 1 1 2 1 1 2 2 1 2 1 1 1 2 1 2 1 2 1 1 1 2 1 2 1 1 1 1 1 2 2 2 1 1 2 2 2 2 1 2 1 1 2 2 1 1 1 2 2 2 2 2 2 2 1 2 1 2 1 2 1 2 1 2 1 2 2 2 1 1 1 2 1 1 1 1 1 2 2 2 1 2 1 2 2 2 1 2 1 2 2 2 1 2 1 2 1 2 1 2 1 2 1 2 1 1 1 1 1 1 1 1 2 2 1 2 1 2 1 1 1 2 1 2 2 2 1 2 2 2 1 2 1 2 1 1 1 1 2 2 1 1 1 2 1 2 1 2 1 1 2 2
3 oar3_OAR3_188940923 198.201 188940923 2 2 1 2 2 2 1 2 1 2 1 2 2 2 1 2 1 2 1 2 1 2 1 2 1 1 2 2 2 2 1 2 1 2 2 2 2 2 1 2 1 2 1 2 2 2 1 2 2 2 1 2 2 2 2 2 1 2 2 2 1 2 1 2 1 2 1 1 2 2 1 2 1 1 2 2 1 2 1 2 2 2 1 1 1 2 1 2 1 2 1 2 1 2 1 2 1 1 1 2 2 2 1 1 1 2 2 2 1 2 1 2 1 2 1 2 2 2 1 2 2 2 1 2 1 2 1 2 2 2 1 1 1 1 1 2 1 2 1 2 1 2 1 2 2 2 1 1 1 2 1 2
3 oar3_OAR3_189336945 199.672 189336945 1 1 1 2 1 2 2 2 1 2 1 2 2 2 2 2 2 2 2 2 2 2 2 2 2 2 1 1 1 2 2 2 2 2 2 2 2 2 1 2 2 2 1 2 1 2 2 2 2 2 2 2 2 2 1 1 2 2 2 2 1 2 2 2 1 2 2 2 2 2 2 2 2 2 1 2 1 2 2 2 2 2 2 2 1 2 1 2 2 2 1 2 1 2 2 2 1 2 1 2 1 2 2 2 1 2 2 2 2 2 1 2 2 2 1 2 2 2 2 2 2 2 2 2 2 2 1 2 2 2 1 2 2 2 1 2 1 2 2 2 1 2 2 2 1 2 2 2 1 2 2 2
3 oar3_OAR3_189607087 200.393 189607087 2 2 1 2 2 2 1 2 1 2 2 2 2 2 2 2 1 1 2 2 2 2 2 2 2 2 2 2 2 2 1 2 2 2 2 2 2 2 2 2 2 2 1 2 2 2 1 2 2 2 1 2 2 2 2 2 2 2 1 2 2 2 2 2 1 2 1 1 2 2 1 2 2 2 2 2 2 2 1 2 2 2 1 2 1 2 2 2 2 2 1 2 1 2 2 2 1 2 1 2 2 2 0 0 2 2 2 2 2 2 2 2 1 2 2 2 2 2 2 2 2 2 2 2 1 2 2 2 2 2 1 2 1 2 2 2 2 2 1 2 2 2 2 2 2 2 1 2 2 2 1 2
3 oar3_OAR3_189615680 200.426 189615680 2 2 2 2 1 2 2 2 2 2 2 2 2 2 2 2 2 2 1 2 2 2 2 2 2 2 2 2 2 2 2 2 1 2 2 2 2 2 2 2 1 2 2 2 1 2 1 2 0 0 2 2 1 2 2 2 2 2 2 2 2 2 2 2 2 2 2 2 1 2 1 2 2 2 1 2 2 2 2 2 2 2 2 2 2 2 2 2 2 2 2 2 2 2 2 2 2 2 2 2 2 2 2 2 2 2 1 2 1 2 2 2 2 2 2 2 0 0 1 2 1 2 2 2 2 2 2 2 2 2 2 2 2 2 2 2 2 2 2 2 2 2 1 2 2 2 2 2 2 2 2 2
3 oar3_OAR3_190598668 203.122 190598668 1 2 1 2 2 2 2 2 0 0 1 2 2 2 2 2 2 2 2 2 2 2 2 2 2 2 2 2 1 2 2 2 2 2 2 2 2 2 2 2 2 2 2 2 1 2 2 2 2 2 2 2 2 2 1 2 2 2 2 2 2 2 2 2 1 2 2 2 2 2 2 2 1 2 2 2 2 2 2 2 2 2 2 2 2 2 2 2 2 2 2 2 2 2 2 2 2 2 2 2 1 2 2 2 1 2 2 2 2 2 1 2 2 2 2 2 2 2 2 2 2 2 2 2 2 2 2 2 2 2 2 2 2 2 1 2 2 2 2 2 1 2 2 2 2 2 2 2 2 2 2 2
3 OAR3_206741225.1 205.15 191936622 1 2 2 2 1 2 2 2 2 2 2 2 1 2 2 2 2 2 2 2 2 2 2 2 2 2 1 2 2 2 2 2 2 2 2 2 2 2 2 2 1 2 2 2 2 2 2 2 2 2 2 2 2 2 2 2 2 2 2 2 2 2 2 2 2 2 2 2 2 2 2 2 2 2 1 2 2 2 2 2 2 2 2 2 2 2 2 2 2 2 2 2 1 2 2 2 2 2 1 2 2 2 2 2 2 2 1 2 2 2 2 2 2 2 2 2 2 2 2 2 2 2 2 2 2 2 2 2 2 2 2 2 2 2 2 2 1 2 2 2 2 2 2 2 1 2 2 2 1 2 2 2
3 oar3_OAR3_191946391 205.173 191946391 1 2 2 2 1 2 2 2 2 2 2 2 1 2 2 2 2 2 2 2 2 2 2 2 2 2 1 2 2 2 2 2 2 2 2 2 2 2 2 2 1 2 2 2 2 2 2 2 2 2 2 2 2 2 2 2 2 2 2 2 2 2 2 2 2 2 2 2 2 2 2 2 2 2 1 2 2 2 2 2 2 2 2 2 2 2 2 2 2 2 2 2 1 2 2 2 2 2 1 2 2 2 2 2 2 2 1 2 2 2 2 2 2 2 2 2 2 2 2 2 2 2 2 2 2 2 2 2 2 2 2 2 2 2 2 2 1 2 2 2 2 2 2 2 1 2 2 2 1 2 2 2
3 OAR3_207635006.1 207.72 192935483 1 2 1 2 2 2 2 2 2 2 1 2 2 2 1 2 2 2 2 2 2 2 1 2 1 1 1 2 2 2 2 2 2 2 2 2 2 2 2 2 1 2 2 2 2 2 2 2 2 2 2 2 2 2 2 2 1 2 2 2 2 2 2 2 2 2 2 2 2 2 2 2 2 2 2 2 1 2 2 2 1 1 1 2 2 2 2 2 1 2 2 2 2 2 1 2 2 2 2 2 2 2 2 2 1 2 2 2 1 2 1 2 2 2 1 2 2 2 1 2 1 2 2 2 2 2 2 2 2 2 2 2 1 2 1 2 1 2 2 2 1 2 2 2 2 2 1 2 1 2 1 2
3 oar3_OAR3_192939996 207.729 192939996 1 2 1 2 2 2 2 2 2 2 1 2 2 2 1 2 2 2 2 2 2 2 1 2 1 1 1 2 2 2 2 2 2 2 2 2 2 2 2 2 1 2 2 2 2 2 2 2 2 2 2 2 2 2 2 2 1 2 2 2 2 2 2 2 2 2 2 2 2 2 2 2 2 2 2 2 1 2 2 2 1 1 1 2 2 2 2 2 1 2 2 2 2 2 1 2 2 2 2 2 2 2 2 2 1 2 2 2 1 2 1 2 2 2 1 2 2 2 1 2 1 2 2 2 2 2 2 2 2 2 2 2 1 2 1 2 1 2 2 2 1 2 2 2 2 2 1 2 1 2 1 2
3 oar3_OAR3_195140610 211.812 195140610 2 2 2 2 2 2 2 2 1 2 1 2 2 2 2 2 2 2 2 2 2 2 2 2 2 2 2 2 1 2 2 2 2 2 2 2 2 2 2 2 2 2 2 2 1 2 2 2 2 2 2 2 2 2 1 2 2 2 2 2 2 2 2 2 1 2 2 2 2 2 2 2 1 2 2 2 2 2 2 2 2 2 2 2 2 2 2 2 2 2 2 2 2 2 2 2 2 2 2 2 1 2 2 2 1 2 1 2 2 2 1 2 2 2 2 2 2 2 2 2 2 2 2 2 2 2 2 2 2 2 2 2 2 2 2 2 2 2 1 2 1 2 1 2 2 2 2 2 2 2 2 2
3 oar3_OAR3_195372704 213.585 195372704 2 2 2 2 2 2 2 2 2 2 2 2 2 2 2 2 2 2 2 2 2 2 2 2 2 2 2 2 2 2 2 2 2 2 2 2 1 1 1 2 2 2 2 2 2 2 2 2 2 2 2 2 2 2 2 2 2 2 2 2 1 2 2 2 2 2 2 2 2 2 2 2 2 2 2 2 2 2 2 2 2 2 2 2 2 2 2 2 2 2 2 2 2 2 2 2 2 2 2 2 1 2 2 2 2 2 2 2 2 2 2 2 1 2 2 2 2 2 2 2 2 2 1 2 2 2 2 2 2 2 2 2 2 2 2 2 2 2 1 2 2 2 2 2 2 2 2 2 2 2 2 2
3 oar3_OAR3_195886112 215.812 195886112 2 2 1 2 2 2 2 2 2 2 1 2 1 2 2 2 2 2 1 2 1 2 1 1 1 2 2 2 1 2 1 1 2 2 1 1 1 1 1 2 2 2 2 2 1 2 1 2 1 1 1 2 1 2 1 2 2 2 1 2 1 2 1 2 2 2 1 2 1 1 1 2 1 2 2 2 1 2 1 1 2 2 1 2 1 2 1 2 1 2 1 2 2 2 2 2 2 2 2 2 1 2 1 2 2 2 1 2 1 2 1 2 1 2 1 2 1 2 1 2 2 2 1 1 1 2 1 2 1 2 2 2 1 2 2 2 2 2 1 1 2 2 1 1 2 2 2 2 2 2 1 2
3 oar3_OAR3_196466099 216.734 196466099 1 2 2 2 1 2 2 2 2 2 2 2 2 2 2 2 2 2 2 2 2 2 2 2 2 2 1 2 2 2 2 2 1 2 2 2 2 2 2 2 1 2 2 2 2 2 2 2 2 2 2 2 1 2 2 2 2 2 2 2 2 2 2 2 2 2 2 2 2 2 2 2 2 2 1 2 2 2 2 2 2 2 2 2 2 2 2 2 2 2 2 2 1 2 2 2 2 2 1 2 2 2 2 2 2 2 2 2 2 2 2 2 2 2 2 2 2 2 2 2 1 2 2 2 2 2 2 2 2 2 2 2 2 2 2 2 1 2 2 2 2 2 2 2 1 2 2 2 1 2 2 2
3 s45975.1 217.735 197083301 1 2 1 2 1 2 1 2 2 2 1 2 2 2 1 2 2 2 1 2 1 2 1 2 1 2 2 2 2 2 1 1 1 2 1 2 1 1 1 2 1 2 2 2 1 2 1 2 1 2 2 2 1 2 2 2 1 2 2 2 1 2 1 1 2 2 1 2 1 2 1 2 1 2 1 2 2 2 1 2 2 2 1 2 2 2 2 2 2 2 2 2 1 2 1 1 2 2 1 2 1 2 1 2 2 2 2 2 2 2 1 2 1 2 2 2 1 1 1 1 1 2 1 1 1 2 2 2 1 2 2 2 1 2 2 2 1 2 1 2 2 2 1 2 1 2 2 2 1 2 1 2
3 oar3_OAR3_197564255 218.624 197564255 1 2 2 2 1 2 2 2 2 2 2 2 2 2 2 2 2 2 2 2 2 2 2 2 2 2 2 2 2 2 2 2 2 2 2 2 2 2 2 2 2 2 2 2 2 2 2 2 2 2 2 2 2 2 2 2 2 2 2 2 2 2 2 2 2 2 2 2 2 2 2 2 2 2 1 2 2 2 2 2 2 2 2 2 2 2 2 2 2 2 2 2 1 2 2 2 2 2 1 2 2 2 2 2 2 2 2 2 2 2 2 2 2 2 2 2 2 2 2 2 2 2 2 2 2 2 2 2 2 2 2 2 2 2 2 2 1 2 2 2 2 2 2 2 1 2 2 2 1 2 2 2
3 oar3_OAR3_197990673 219.412 197990673 1 2 2 2 1 2 2 2 2 2 2 2 2 2 2 2 2 2 2 2 2 2 2 2 2 2 2 2 2 2 2 2 2 2 2 2 2 2 2 2 2 2 2 2 2 2 2 2 2 2 2 2 2 2 2 2 2 2 2 2 2 2 2 2 2 2 2 2 2 2 2 2 2 2 1 2 2 2 2 2 2 2 2 2 2 2 2 2 2 2 2 2 1 2 2 2 2 2 1 2 2 2 2 2 2 2 2 2 2 2 2 2 2 2 2 2 2 2 2 2 2 2 2 2 2 2 2 2 2 2 2 2 2 2 2 2 1 2 2 2 2 2 2 2 1 2 2 2 1 2 2 2
3 oar3_OAR3_198108397 219.63 198108397 2 2 2 2 2 2 2 2 2 2 2 2 1 2 2 2 2 2 2 2 2 2 1 2 2 2 2 2 1 2 2 2 2 2 1 2 2 2 2 2 2 2 2 2 2 2 2 2 1 2 1 2 2 2 2 2 2 2 1 2 2 2 2 2 2 2 2 2 1 2 2 2 2 2 2 2 2 2 1 2 2 2 2 2 2 2 1 2 1 2 2 2 2 2 2 2 2 2 2 2 2 2 2 2 2 2 2 2 1 2 2 2 2 2 2 2 2 2 2 2 2 2 2 2 2 2 1 2 1 2 2 2 2 2 2 2 2 2 2 2 2 2 2 2 2 2 2 2 2 2 2 2
3 oar3_OAR3_199025868 221.339 199025868 2 2 2 2 2 2 1 2 2 2 2 2 1 2 1 2 2 2 2 2 2 2 1 2 2 2 2 2 1 2 2 2 2 2 1 2 2 2 2 2 2 2 2 2 2 2 2 2 1 2 1 2 1 1 2 2 1 2 1 2 2 2 1 2 2 2 2 2 0 0 2 2 2 2 2 2 2 2 1 2 2 2 2 2 2 2 1 2 1 2 2 2 2 2 1 2 2 2 2 2 2 2 2 2 2 2 2 2 1 2 2 2 2 2 2 2 1 2 2 2 2 2 2 2 2 2 1 2 1 1 2 2 2 2 2 2 2 2 2 2 2 2 2 2 2 2 2 2 2 2 1 2
3 oar3_OAR3_201968014 226.859 201968014 2 2 0 0 2 2 2 2 2 2 0 0 2 2 2 2 2 2 1 2 2 2 1 2 1 2 0 0 2 2 2 2 1 2 2 2 2 2 2 2 2 2 1 2 2 2 2 2 2 2 2 2 1 2 2 2 2 2 2 2 2 2 1 2 2 2 2 2 2 2 2 2 1 2 2 2 2 2 2 2 2 2 1 2 2 2 2 2 2 2 2 2 2 2 2 2 2 2 2 2 2 2 1 2 2 2 2 2 0 0 2 2 2 2 2 2 2 2 2 2 2 2 1 2 2 2 2 2 2 2 2 2 1 2 2 2 2 2 2 2 1 2 2 2 2 2 2 2 2 2 1 2
3 oar3_OAR3_204075162 230.812 204075162 1 2 2 2 1 2 1 2 2 2 2 2 2 2 1 2 2 2 2 2 2 2 2 2 2 2 1 2 2 2 1 2 2 2 2 2 2 2 1 2 2 2 2 2 2 2 2 2 1 2 2 2 2 2 2 2 0 0 2 2 1 2 1 2 2 2 1 2 0 0 2 2 2 2 1 2 2 2 1 2 2 2 2 2 2 2 1 2 2 2 2 2 1 2 1 1 1 2 1 2 2 2 2 2 2 2 2 2 2 2 1 2 2 2 2 2 1 2 1 2 2 2 2 2 1 2 1 1 1 2 1 2 2 2 2 2 1 2 2 2 2 2 1 2 1 2 2 2 1 2 2 2
3 oar3_OAR3_204076493 230.814 204076493 1 2 2 2 1 2 1 2 2 2 2 2 2 2 1 2 2 2 2 2 2 2 2 2 2 2 1 2 2 2 1 2 2 2 2 2 2 2 1 2 2 2 2 2 2 2 2 2 1 2 2 2 2 2 2 2 1 2 2 2 1 2 1 2 2 2 1 2 1 2 2 2 2 2 1 2 2 2 1 2 2 2 2 2 2 2 1 2 2 2 2 2 1 2 1 1 1 2 1 2 2 2 2 2 2 2 2 2 2 2 1 2 2 2 2 2 1 2 1 2 2 2 2 2 1 2 1 1 1 2 1 2 2 2 2 2 1 2 2 2 2 2 1 2 1 2 2 2 1 2 2 2
3 oar3_OAR3_204076872 230.815 204076872 1 2 2 2 1 2 1 2 2 2 2 2 2 2 1 2 2 2 2 2 2 2 2 2 2 2 1 2 2 2 1 2 2 2 2 2 2 2 1 2 2 2 2 2 2 2 2 2 1 2 2 2 2 2 2 2 0 0 2 2 1 2 1 2 2 2 1 2 1 2 2 2 2 2 0 0 2 2 1 2 2 2 2 2 2 2 1 2 2 2 2 2 1 2 1 1 1 2 1 2 2 2 2 2 2 2 2 2 2 2 1 2 2 2 2 2 1 2 1 2 2 2 2 2 0 0 1 1 1 2 1 2 2 2 2 2 1 2 2 2 2 2 1 2 1 2 2 2 1 2 2 2
3 oar3_OAR3_204242125 231.125 204242125 0 0 2 2 1 2 2 2 2 2 1 2 0 0 2 2 1 2 2 2 2 2 1 2 2 2 2 2 2 2 2 2 2 2 2 2 1 2 2 2 2 2 2 2 2 2 2 2 2 2 2 2 2 2 2 2 2 2 2 2 2 2 2 2 2 2 2 2 2 2 2 2 2 2 1 2 2 2 2 2 2 2 2 2 2 2 1 2 1 2 2 2 1 2 2 2 2 2 0 0 0 0 2 2 2 2 2 2 1 2 2 2 1 2 2 2 2 2 2 2 2 2 1 2 2 2 2 2 2 2 2 2 2 2 2 2 1 2 2 2 2 2 2 2 1 2 2 2 1 2 2 2
3 oar3_OAR3_204268453 231.174 204268453 0 0 0 0 0 0 2 2 2 2 1 2 1 2 2 2 1 2 2 2 2 2 1 2 2 2 2 2 2 2 2 2 2 2 2 2 0 0 2 2 2 2 2 2 2 2 2 2 2 2 2 2 2 2 2 2 2 2 2 2 2 2 2 2 2 2 2 2 0 0 2 2 2 2 1 2 2 2 2 2 2 2 2 2 2 2 1 2 1 2 2 2 1 2 2 2 2 2 0 0 0 0 2 2 2 2 2 2 1 2 2 2 0 0 2 2 2 2 2 2 2 2 1 2 2 2 2 2 2 2 2 2 2 2 2 2 0 0 2 2 2 2 2 2 1 2 2 2 1 2 2 2
3 oar3_OAR3_204319511 231.27 204319511 1 2 2 2 1 2 1 2 1 2 1 2 1 2 2 2 2 2 1 2 1 1 2 2 2 2 2 2 1 1 1 2 1 1 1 1 1 2 1 2 1 2 1 1 1 2 1 1 1 2 1 1 1 2 2 2 2 2 1 2 1 2 2 2 1 2 1 2 2 2 1 1 2 2 2 2 1 2 1 2 1 2 2 2 1 2 2 2 2 2 1 1 1 2 2 2 1 2 2 2 1 2 1 2 1 2 1 1 2 2 2 2 1 2 2 2 1 2 1 2 1 1 2 2 1 2 2 2 1 2 2 2 2 2 1 2 2 2 1 1 1 2 2 2 1 2 1 2 2 2 2 2
3 oar3_OAR3_204786766 232.147 204786766 2 2 1 2 2 2 1 2 2 2 2 2 2 2 1 2 2 2 2 2 2 2 1 2 1 2 2 2 2 2 2 2 2 2 2 2 2 2 2 2 2 2 2 2 2 2 2 2 2 2 2 2 2 2 2 2 1 2 2 2 2 2 1 1 2 2 2 2 2 2 2 2 1 2 2 2 2 2 2 2 2 2 1 2 2 2 2 2 2 2 2 2 2 2 1 2 2 2 2 2 2 2 1 2 2 2 2 2 2 2 2 2 2 2 2 2 1 2 2 2 2 2 1 2 2 2 2 2 1 2 2 2 1 2 2 2 2 2 2 2 1 2 2 2 2 2 2 2 2 2 1 2
3 oar3_OAR3_204987309 232.523 204987309 1 1 1 1 1 1 1 1 1 1 1 2 1 2 1 1 2 2 1 2 1 1 1 2 1 1 2 2 1 1 1 1 1 1 1 1 1 2 1 2 1 1 1 2 1 2 1 1 1 1 1 1 2 2 2 2 1 1 1 2 1 1 1 1 1 1 1 1 1 2 1 1 1 2 1 2 1 2 1 1 1 2 1 2 1 2 2 2 2 2 1 2 1 1 1 1 1 2 1 2 1 2 1 1 1 2 1 2 2 2 1 1 1 2 1 2 1 1 1 2 1 1 1 2 1 2 1 2 1 1 2 2 1 2 1 1 1 1 1 2 1 1 1 1 1 1 1 2 1 1 1 2
3 oar3_OAR3_204996422 232.54 204996422 1 1 1 1 1 1 1 1 1 1 0 0 1 2 1 1 0 0 1 2 1 1 1 2 1 1 2 2 1 1 1 1 1 1 1 1 1 2 1 2 1 1 0 0 1 2 1 1 1 1 1 1 2 2 2 2 1 1 1 2 1 1 1 1 1 1 1 1 1 2 1 1 1 2 1 2 1 2 1 1 1 2 1 2 0 0 0 0 0 0 1 2 1 1 1 1 1 2 1 2 0 0 1 1 1 2 1 2 0 0 1 1 0 0 1 2 1 1 1 2 1 1 1 2 1 2 1 2 1 1 2 2 1 2 1 1 1 1 1 2 1 1 1 1 1 1 1 2 1 1 1 2
3 oar3_OAR3_205007882 232.562 205007882 1 1 1 1 1 1 1 1 1 1 1 2 1 2 1 1 0 0 1 2 1 1 1 2 1 1 2 2 1 1 1 1 1 1 1 1 1 2 1 2 1 1 1 2 1 2 1 1 1 1 1 1 2 2 2 2 1 1 1 2 1 1 1 1 1 1 1 1 1 2 1 1 1 2 1 2 1 2 1 1 1 2 1 2 1 2 0 0 0 0 1 2 1 1 1 1 1 2 1 2 1 2 1 1 1 2 1 2 0 0 1 1 1 2 1 2 1 1 1 2 1 1 1 2 1 2 1 2 1 1 2 2 1 2 1 1 1 1 1 2 1 1 1 1 1 1 1 2 1 1 1 2
3 OAR3_221591127.1 233.512 205514201 2 2 1 2 2 2 2 2 1 2 2 2 2 2 1 2 2 2 2 2 2 2 2 2 1 2 2 2 2 2 2 2 2 2 2 2 2 2 2 2 2 2 2 2 2 2 1 2 2 2 2 2 2 2 2 2 1 2 2 2 2 2 2 2 1 2 2 2 2 2 2 2 2 2 2 2 2 2 2 2 1 2 2 2 2 2 2 2 2 2 2 2 2 2 2 2 2 2 2 2 2 2 2 2 2 2 2 2 2 2 1 2 2 2 1 2 1 2 2 2 2 2 2 2 2 2 2 2 2 2 2 2 2 2 1 2 1 2 2 2 2 2 1 2 2 2 2 2 1 2 2 2
3 oar3_OAR3_205829782 234.103 205829782 1 1 1 2 1 1 1 1 1 1 1 1 1 2 1 1 1 2 1 2 1 1 1 2 1 2 2 2 1 1 2 2 1 2 1 2 1 1 2 2 1 1 1 2 1 2 1 1 1 2 1 1 2 2 2 2 1 1 1 2 1 1 1 2 1 1 1 2 2 2 1 2 2 2 1 2 2 2 1 2 1 1 2 2 1 2 1 2 1 2 1 1 1 1 1 2 1 2 1 2 1 1 1 2 1 2 1 1 1 2 1 2 1 1 1 2 1 1 1 1 1 1 1 2 2 2 2 2 1 1 2 2 2 2 1 1 1 1 1 1 1 2 1 2 1 1 1 2 1 1 2 2
3 oar3_OAR3_205964992 234.357 205964992 2 2 1 2 2 2 2 2 1 2 2 2 1 2 1 2 2 2 2 2 2 2 2 2 1 2 1 2 2 2 1 2 2 2 1 2 2 2 1 1 2 2 1 2 2 2 1 2 2 2 2 2 1 2 2 2 1 2 2 2 2 2 2 2 1 2 2 2 2 2 1 2 2 2 2 2 1 2 2 2 1 2 2 2 2 2 1 2 2 2 2 2 2 2 2 2 1 2 2 2 2 2 2 2 2 2 2 2 2 2 1 2 2 2 1 2 1 2 2 2 2 2 2 2 2 2 1 2 2 2 1 2 2 2 1 2 1 2 2 2 2 2 1 2 2 2 2 2 1 2 2 2
3 oar3_OAR3_206654900 235.651 206654900 1 1 0 0 1 1 1 1 1 2 1 1 1 2 1 2 1 2 1 2 1 1 1 2 2 2 1 2 1 1 1 2 1 1 1 2 1 1 1 2 1 1 1 1 1 2 1 2 1 1 1 1 2 2 2 2 1 2 1 2 1 1 1 2 1 2 1 1 0 0 1 2 2 2 1 2 2 2 1 1 1 2 2 2 1 2 1 1 1 2 1 1 1 1 1 1 1 1 1 2 1 1 1 2 1 2 1 1 1 2 1 2 1 1 2 2 1 2 1 2 1 1 1 2 1 2 1 1 1 1 1 2 2 2 1 2 1 2 1 1 1 2 1 2 1 1 1 2 1 2 2 2
3 oar3_OAR3_206779774 235.886 206779774 2 2 1 2 2 2 2 2 2 2 0 0 1 2 2 2 1 2 2 2 2 2 1 1 1 2 2 2 2 2 2 2 2 2 2 2 1 2 2 2 2 2 2 2 2 2 2 2 2 2 1 2 2 2 1 2 2 2 2 2 2 2 1 2 1 2 2 2 2 2 2 2 1 2 2 2 1 2 2 2 2 2 1 2 1 2 1 2 1 2 2 2 2 2 2 2 1 2 2 2 1 2 1 2 2 2 1 2 1 2 2 2 1 2 1 2 2 2 2 2 2 2 1 1 2 2 2 2 2 2 2 2 1 2 2 2 2 2 2 2 1 2 0 0 2 2 2 2 2 2 1 2
3 oar3_OAR3_206816341 235.954 206816341 1 2 2 2 2 2 1 2 2 2 1 2 2 2 2 2 2 2 2 2 1 2 2 2 2 2 2 2 1 1 1 2 1 1 1 2 2 2 2 2 2 2 1 1 2 2 1 2 1 1 1 2 2 2 2 2 2 2 1 2 2 2 2 2 2 2 1 1 1 2 1 2 2 2 2 2 2 2 1 1 1 2 2 2 2 2 2 2 2 2 1 1 2 2 1 2 2 2 2 2 2 2 2 2 1 2 1 2 2 2 1 2 1 2 2 2 2 2 2 2 1 2 2 2 1 2 1 2 1 2 2 2 2 2 2 2 2 2 1 2 1 2 1 2 2 2 2 2 2 2 2 2
3 oar3_OAR3_206816395 235.954 206816395 1 2 2 2 2 2 1 2 2 2 0 0 2 2 2 2 2 2 2 2 1 2 2 2 2 2 2 2 1 1 1 2 1 1 1 2 2 2 2 2 2 2 1 1 2 2 1 2 1 1 1 2 2 2 2 2 2 2 1 2 2 2 2 2 2 2 1 1 1 2 1 2 2 2 2 2 2 2 1 1 1 2 2 2 2 2 2 2 2 2 1 1 2 2 1 2 2 2 2 2 2 2 2 2 1 2 1 2 2 2 1 2 1 2 2 2 2 2 2 2 1 2 2 2 1 2 1 2 1 2 2 2 2 2 2 2 2 2 1 2 1 2 0 0 2 2 2 2 2 2 2 2
3 oar3_OAR3_206818910 235.959 206818910 1 2 2 2 2 2 1 2 2 2 1 2 2 2 2 2 2 2 2 2 1 2 2 2 2 2 2 2 1 1 1 2 1 1 1 2 2 2 2 2 2 2 1 1 2 2 1 2 1 1 1 2 2 2 2 2 2 2 1 2 2 2 2 2 2 2 1 1 1 2 1 2 2 2 2 2 2 2 1 1 1 2 2 2 2 2 2 2 2 2 1 1 2 2 1 2 2 2 2 2 2 2 2 2 1 2 1 2 2 2 1 2 1 2 2 2 2 2 2 2 1 2 2 2 1 2 1 2 1 2 2 2 2 2 2 2 2 2 1 2 1 2 1 2 2 2 2 2 2 2 2 2
3 oar3_OAR3_206833372 235.986 206833372 1 2 2 2 2 2 1 2 2 2 1 2 1 2 2 2 2 2 2 2 1 2 2 2 2 2 2 2 1 1 1 1 1 1 1 1 2 2 1 2 2 2 1 1 2 2 1 2 1 1 1 2 1 2 2 2 2 2 1 2 2 2 2 2 2 2 1 1 0 0 1 1 2 2 2 2 1 2 1 1 1 2 2 2 2 2 2 2 2 2 1 1 2 2 1 2 2 2 2 2 2 2 2 2 1 2 1 2 2 2 1 2 1 2 2 2 2 2 1 2 1 2 2 2 1 2 1 2 1 2 2 2 2 2 2 2 2 2 1 2 1 2 1 2 2 2 1 2 2 2 2 2
3 oar3_OAR3_206837739 235.994 206837739 1 2 2 2 2 2 1 2 2 2 1 2 1 2 2 2 2 2 2 2 1 2 2 2 2 2 2 2 1 1 1 1 1 1 1 1 2 2 1 2 2 2 1 1 2 2 1 2 1 1 1 2 1 2 2 2 2 2 1 2 2 2 2 2 2 2 1 1 1 2 1 1 2 2 2 2 1 2 1 1 1 2 2 2 2 2 2 2 2 2 1 1 2 2 1 2 2 2 2 2 2 2 2 2 1 2 1 2 2 2 1 2 1 2 2 2 2 2 1 2 1 2 2 2 1 2 1 2 1 2 2 2 2 2 2 2 2 2 1 2 1 2 1 2 2 2 1 2 2 2 2 2
3 oar3_OAR3_207107150 236.5 207107150 1 1 0 0 1 1 1 1 1 1 1 2 1 2 1 1 1 2 1 1 1 1 2 2 1 2 1 2 1 1 1 1 1 1 1 1 1 2 1 2 1 1 1 1 1 1 1 1 1 1 1 1 1 2 1 1 1 1 1 1 1 1 1 2 1 1 1 1 1 1 1 1 1 2 1 1 1 1 1 1 1 2 1 2 1 1 2 2 1 2 1 1 1 1 1 1 1 2 1 1 1 2 1 2 1 1 1 1 1 2 1 1 1 2 1 1 1 1 1 2 1 1 2 2 1 1 1 2 1 1 1 2 1 2 1 1 1 1 1 1 1 2 1 1 1 1 1 1 1 1 1 2
3 oar3_OAR3_207798845 237.798 207798845 1 2 2 2 1 1 1 2 1 2 2 2 2 2 1 2 2 2 1 2 1 2 2 2 2 2 2 2 2 2 1 2 1 2 2 2 1 2 2 2 1 2 2 2 1 2 2 2 1 2 1 2 1 2 2 2 1 2 2 2 1 1 1 2 1 2 1 2 1 2 2 2 2 2 1 2 2 2 1 2 2 2 2 2 1 2 2 2 2 2 2 2 1 1 1 1 1 2 1 2 1 2 1 2 2 2 1 2 2 2 1 2 2 2 2 2 1 2 1 2 1 2 2 2 2 2 1 2 1 2 2 2 2 2 1 2 1 2 1 2 2 2 2 2 1 1 2 2 1 2 2 2
3 oar3_OAR3_207803562 237.806 207803562 2 2 1 2 2 2 2 2 1 2 2 2 1 2 1 2 2 2 2 2 2 2 2 2 1 2 2 2 2 2 1 2 2 2 1 2 1 2 1 2 1 2 2 2 2 2 1 2 2 2 2 2 2 2 2 2 1 2 2 2 2 2 2 2 1 2 2 2 2 2 1 2 2 2 1 2 1 2 2 2 1 2 2 2 2 2 2 2 2 2 2 2 2 2 2 2 2 2 2 2 1 2 2 2 2 2 2 2 2 2 1 2 1 2 1 2 1 2 2 2 2 2 1 2 2 2 2 2 1 2 2 2 2 2 1 2 1 2 2 2 2 2 1 2 2 2 1 2 1 2 2 2
3 oar3_OAR3_208315406 238.767 208315406 1 1 2 2 1 2 1 2 2 2 1 2 2 2 2 2 2 2 2 2 1 2 2 2 2 2 1 2 1 1 2 2 2 2 1 2 2 2 1 2 2 2 2 2 2 2 1 2 1 2 1 1 1 2 1 2 2 2 1 2 2 2 2 2 1 2 1 2 2 2 1 2 2 2 1 2 1 2 1 2 2 2 2 2 1 2 1 2 2 2 1 2 1 2 2 2 1 1 1 2 2 2 2 2 1 2 1 2 2 2 2 2 1 2 1 2 2 2 1 2 1 2 2 2 1 2 1 2 2 2 1 2 2 2 2 2 1 2 2 2 1 2 1 2 1 2 2 2 1 2 2 2
3 s27475.1 238.803 208334744 2 2 1 2 2 2 2 2 1 2 2 2 2 2 1 2 2 2 2 2 2 2 2 2 1 2 2 2 2 2 2 2 2 2 2 2 1 2 2 2 2 2 2 2 2 2 1 2 2 2 2 2 2 2 2 2 1 2 2 2 2 2 2 2 1 2 2 2 2 2 2 2 2 2 1 2 2 2 2 2 1 2 2 2 2 2 2 2 2 2 2 2 2 2 2 2 2 2 2 2 1 2 2 2 2 2 2 2 2 2 1 2 1 2 1 2 1 2 2 2 2 2 1 2 2 2 2 2 1 2 2 2 2 2 1 2 1 2 2 2 2 2 1 2 2 2 2 2 1 2 2 2
3 oar3_OAR3_209117199 240.271 209117199 1 2 2 2 2 2 1 2 2 2 1 2 2 2 2 2 2 2 2 2 1 2 2 2 2 2 2 2 1 1 2 2 2 2 1 2 2 2 2 2 2 2 1 1 2 2 1 2 1 2 1 2 1 2 2 2 1 2 1 2 2 2 2 2 1 2 1 2 2 2 1 2 2 2 2 2 2 2 1 2 1 2 2 2 2 2 2 2 2 2 1 2 2 2 2 2 1 2 2 2 2 2 2 2 1 2 1 2 2 2 1 2 1 2 2 2 2 2 1 2 1 2 2 2 1 2 2 2 1 2 2 2 2 2 1 2 2 2 2 2 1 2 1 2 2 2 2 2 2 2 2 2
3 oar3_OAR3_209604827 241.186 209604827 2 2 2 2 2 2 2 2 2 2 2 2 2 2 2 2 2 2 2 2 2 2 2 2 2 2 2 2 2 2 2 2 2 2 2 2 1 2 2 2 2 2 1 2 2 2 2 2 2 2 1 2 2 2 2 2 2 2 2 2 1 2 2 2 1 2 2 2 2 2 2 2 2 2 2 2 2 2 2 2 2 2 2 2 2 2 2 2 2 2 2 2 2 2 2 2 1 2 2 2 1 2 2 2 2 2 1 2 2 2 1 2 2 2 2 2 2 2 2 2 2 2 2 2 2 2 2 2 2 2 2 2 2 2 2 2 2 2 1 2 2 2 2 2 1 2 2 2 2 2 2 2
3 oar3_OAR3_210188743 242.281 210188743 1 1 2 2 1 2 1 2 2 2 1 2 2 2 2 2 1 2 2 2 1 2 2 2 2 2 2 2 1 1 2 2 2 2 1 2 2 2 2 2 1 2 2 2 2 2 1 2 1 2 1 2 2 2 2 2 2 2 1 2 2 2 2 2 2 2 1 2 2 2 1 2 2 2 1 2 2 2 1 2 2 2 2 2 2 2 2 2 2 2 1 2 1 2 2 2 2 2 1 2 2 2 2 2 1 2 2 2 2 2 2 2 1 2 2 2 2 2 2 2 1 2 2 2 2 2 2 2 1 2 2 2 2 2 1 2 1 2 2 2 1 2 2 2 1 2 2 2 1 2 2 2
3 s10452.1 243.197 210677097 1 2 2 2 1 2 2 2 2 2 2 2 1 2 2 2 2 2 1 2 2 2 2 2 2 2 1 1 2 2 1 2 1 2 0 0 1 2 1 1 2 2 1 2 2 2 2 2 2 2 1 1 1 1 1 2 2 2 1 2 1 2 2 2 1 2 2 2 1 2 1 2 1 2 1 2 1 2 2 2 2 2 2 2 2 2 1 2 1 2 2 2 1 1 2 2 1 1 1 1 1 2 2 2 1 2 0 0 1 2 1 2 2 2 2 2 2 2 1 2 2 2 2 2 1 1 1 2 2 2 1 1 2 2 2 2 1 2 1 2 2 2 1 2 1 1 1 1 1 2 1 2
3 oar3_OAR3_212818532 247.215 212818532 2 2 2 2 2 2 2 2 2 2 2 2 2 2 2 2 2 2 1 2 2 2 2 2 2 2 1 2 2 2 2 2 2 2 2 2 1 1 2 2 2 2 2 2 2 2 2 2 2 2 2 2 2 2 1 2 2 2 1 2 1 2 2 2 2 2 2 2 1 2 2 2 1 2 2 2 2 2 2 2 2 2 1 2 2 2 2 2 1 2 2 2 2 2 2 2 2 2 1 2 1 1 2 2 1 2 2 2 1 2 2 2 1 2 2 2 2 2 2 2 2 2 1 1 1 2 2 2 2 2 1 2 1 2 2 2 2 2 1 2 1 2 2 2 2 2 1 2 2 2 1 1
3 oar3_OAR3_214147206 249.707 214147206 2 2 2 2 2 2 2 2 2 2 2 2 2 2 1 2 2 2 2 2 2 2 2 2 1 2 2 2 2 2 2 2 1 2 2 2 2 2 2 2 2 2 2 2 2 2 1 2 2 2 1 2 1 2 1 2 2 2 2 2 2 2 1 2 1 2 2 2 2 2 2 2 1 2 1 2 1 2 2 2 1 2 2 2 1 2 2 2 2 2 1 2 1 2 2 2 1 2 2 2 2 2 2 2 2 2 1 1 2 2 2 2 2 2 1 1 2 2 1 2 2 2 2 2 2 2 2 2 2 2 2 2 2 2 2 2 1 2 1 2 2 2 0 0 2 2 2 2 2 2 2 2
3 oar3_OAR3_216124778 253.417 216124778 2 2 2 2 2 2 2 2 2 2 2 2 2 2 1 2 2 2 2 2 2 2 2 2 1 2 2 2 2 2 2 2 2 2 2 2 2 2 2 2 2 2 2 2 2 2 1 2 2 2 2 2 2 2 1 2 2 2 2 2 2 2 2 2 2 2 2 2 2 2 2 2 2 2 1 2 1 2 2 2 1 2 2 2 1 2 2 2 2 2 1 2 2 2 2 2 2 2 2 2 2 2 2 2 2 2 1 2 2 2 2 2 2 2 1 1 2 2 2 2 2 2 2 2 2 2 2 2 2 2 2 2 2 2 2 2 1 2 1 2 2 2 1 2 2 2 2 2 2 2 2 2
3 oar3_OAR3_216291779 253.731 216291779 1 2 2 2 2 2 1 2 2 2 1 2 2 2 2 2 1 2 2 2 1 2 2 2 2 2 1 2 1 1 2 2 2 2 1 2 2 2 1 2 1 2 1 2 2 2 1 2 1 2 1 2 1 2 2 2 2 2 2 2 1 2 2 2 1 2 1 2 2 2 1 2 2 2 2 2 2 2 1 2 2 2 1 2 2 2 1 2 2 2 1 2 2 2 2 2 1 1 2 2 2 2 1 2 1 2 1 2 2 2 2 2 1 2 2 2 2 2 2 2 1 2 1 2 2 2 1 2 1 1 1 2 1 2 2 2 2 2 2 2 1 2 2 2 2 2 2 2 1 2 2 2
3 oar3_OAR3_219720202 260.163 219720202 1 2 2 2 2 2 2 2 2 2 1 2 2 2 2 2 1 2 2 2 2 2 2 2 2 2 2 2 1 2 2 2 2 2 1 2 2 2 2 2 1 2 2 2 2 2 2 2 2 2 2 2 1 1 2 2 2 2 2 2 2 2 2 2 2 2 2 2 2 2 2 2 2 2 2 2 2 2 2 2 2 2 1 2 2 2 2 2 2 2 2 2 2 2 2 2 2 2 2 2 1 2 1 2 1 2 2 2 2 2 2 2 2 2 2 2 2 2 2 2 2 2 1 2 2 2 2 2 1 1 2 2 1 2 2 2 2 2 2 2 1 2 2 2 2 2 2 2 1 1 2 2
3 oar3_OAR3_220567640 261.752 220567640 2 2 2 2 2 2 1 1 2 2 2 2 2 2 1 2 2 2 2 2 1 1 2 2 2 2 2 2 2 2 1 2 2 2 2 2 1 2 1 2 2 2 1 2 2 2 2 2 2 2 1 2 2 2 1 2 1 2 2 2 1 2 1 2 1 2 1 2 2 2 1 1 2 2 2 2 1 2 2 2 1 1 2 2 1 2 2 2 2 2 1 1 2 2 1 2 1 2 2 2 2 2 2 2 2 2 1 1 2 2 2 2 1 1 1 2 1 2 1 2 2 2 1 2 1 2 2 2 2 2 2 2 2 2 2 2 2 2 1 2 2 2 2 2 1 2 2 2 2 2 2 2
3 oar3_OAR3_221352821 263.226 221352821 2 2 2 2 2 2 1 1 2 2 2 2 2 2 1 2 2 2 1 2 1 1 2 2 2 2 2 2 2 2 1 2 2 2 2 2 1 1 1 2 2 2 1 2 2 2 1 2 2 2 1 2 2 2 1 1 1 2 2 2 1 2 1 2 1 2 1 2 2 2 1 1 1 2 2 2 1 2 2 2 1 1 2 2 1 2 2 2 2 2 1 2 2 2 1 2 1 2 2 2 1 2 2 2 1 2 1 1 2 2 1 2 1 1 1 1 1 2 1 2 2 2 1 1 1 2 2 2 2 2 2 2 2 2 2 2 2 2 1 2 2 2 1 2 1 2 2 2 1 2 2 2
3 oar3_OAR3_222468945 265.319 222468945 2 2 2 2 2 2 2 2 2 2 2 2 2 2 1 2 2 2 1 2 2 2 2 2 1 2 2 2 2 2 2 2 2 2 2 2 1 2 2 2 2 2 2 2 2 2 1 2 2 2 2 2 2 2 1 2 2 2 2 2 2 2 2 2 2 2 2 2 2 2 2 2 1 2 1 2 2 2 2 2 2 2 2 2 2 2 2 2 2 2 2 2 2 2 1 2 2 2 2 2 1 2 2 2 1 2 2 2 2 2 2 2 2 2 1 2 2 2 2 2 2 2 2 2 2 2 2 2 2 2 2 2 2 2 2 2 1 2 1 2 2 2 1 2 2 2 1 2 2 2 2 2
3 oar3_OAR3_222958420 266.238 222958420 2 2 2 2 1 2 1 1 1 2 2 2 1 2 1 2 2 2 1 2 1 1 2 2 2 2 1 2 1 2 1 1 1 2 1 2 2 2 1 2 1 2 1 2 1 2 1 2 1 1 2 2 1 2 2 2 1 2 2 2 1 2 1 1 1 2 1 1 1 2 1 1 1 2 2 2 2 2 1 1 1 2 2 2 2 2 1 2 2 2 1 1 2 2 1 2 2 2 2 2 2 2 1 2 2 2 1 2 2 2 1 2 1 2 2 2 1 2 1 2 1 2 2 2 1 2 1 2 2 2 1 2 2 2 1 2 2 2 2 2 2 2 2 2 2 2 2 2 2 2 2 2
4 oar3_OAR4_1493067 1.93577 1493067 2 2 2 2 1 2 2 2 2 2 2 2 2 2 1 2 1 2 1 2 2 2 2 2 2 2 2 2 2 2 2 2 2 2 2 2 1 2 2 2 2 2 2 2 2 2 2 2 2 2 2 2 2 2 2 2 1 2 2 2 1 2 1 2 2 2 2 2 2 2 2 2 1 2 2 2 2 2 2 2 2 2 2 2 2 2 2 2 2 2 2 2 2 2 2 2 2 2 2 2 1 2 2 2 2 2 2 2 2 2 2 2 2 2 2 2 2 2 2 2 2 2 2 2 2 2 2 2 1 2 2 2 2 2 2 2 2 2 2 2 1 2 2 2 2 2 2 2 2 2 2 2
4 oar3_OAR4_4572124 7.32233 4572124 2 2 1 2 2 2 1 2 2 2 2 2 2 2 1 2 2 2 2 2 2 2 2 2 2 2 2 2 2 2 2 2 2 2 2 2 2 2 2 2 2 2 1 2 2 2 2 2 1 2 2 2 1 2 1 2 2 2 2 2 2 2 2 2 2 2 2 2 2 2 2 2 2 2 1 2 1 2 2 2 2 2 2 2 1 2 2 2 2 2 2 2 2 2 1 2 2 2 2 2 2 2 2 2 2 2 2 2 2 2 2 2 2 2 1 2 2 2 2 2 2 2 2 2 2 2 2 2 2 2 2 2 2 2 2 2 2 2 1 2 2 2 2 2 2 2 2 2 2 2 2 2
4 oar3_OAR4_5292765 8.69769 5292765 2 2 2 2 2 2 2 2 2 2 2 2 2 2 2 2 2 2 1 2 2 2 2 2 1 2 2 2 2 2 2 2 1 2 2 2 2 2 1 2 2 2 2 2 2 2 2 2 2 2 1 2 2 2 2 2 2 2 2 2 2 2 2 2 2 2 2 2 2 2 2 2 2 2 1 2 2 2 2 2 2 2 1 1 2 2 1 2 2 2 2 2 1 2 2 2 1 2 1 2 1 2 2 2 2 2 2 2 2 2 2 2 2 2 2 2 2 2 2 2 2 2 1 2 1 2 1 2 2 2 1 2 1 2 1 2 2 2 2 2 2 2 2 2 2 2 1 2 1 2 2 2
4 OARUn.284_34504.1 11.6504 6213910 1 1 1 2 1 1 2 2 1 2 1 2 1 2 2 2 1 2 1 2 2 2 2 2 2 2 1 2 1 2 1 2 1 2 1 1 1 1 1 1 2 2 1 1 1 2 1 2 2 2 1 2 2 2 1 2 1 1 2 2 1 2 1 2 1 1 2 2 1 2 2 2 1 1 1 1 1 1 2 2 1 2 2 2 1 1 1 2 1 2 2 2 1 2 2 2 1 1 1 1 1 2 2 2 2 2 1 2 1 1 1 2 1 1 1 1 1 2 1 2 2 2 2 2 2 2 1 2 1 1 1 1 1 2 2 2 1 2 1 2 1 1 1 1 2 2 1 2 1 2 1 2
4 oar3_OAR4_6355732 12.105 6355732 2 2 2 2 2 2 2 2 1 2 1 2 2 2 2 2 1 2 1 2 2 2 1 2 1 1 2 2 2 2 2 2 1 2 2 2 2 2 2 2 1 2 2 2 2 2 1 2 1 2 1 2 1 2 2 2 2 2 2 2 2 2 2 2 2 2 2 2 2 2 2 2 2 2 1 2 2 2 2 2 2 2 1 1 2 2 1 2 2 2 2 2 1 2 1 1 1 2 1 2 1 2 1 2 1 2 1 2 2 2 2 2 2 2 2 2 1 2 2 2 2 2 1 2 1 1 1 2 2 2 1 2 1 2 1 2 2 2 2 2 2 2 2 2 2 2 1 2 1 2 2 2
4 oar3_OAR4_6977599 14.6386 6977599 1 1 0 0 1 2 2 2 1 2 0 0 1 2 2 2 1 2 1 2 2 2 2 2 1 2 1 2 1 1 1 2 1 1 1 1 1 2 1 2 1 2 1 1 1 1 1 2 2 2 1 1 1 2 1 2 1 2 1 2 2 2 2 2 1 1 2 2 1 2 2 2 1 2 1 2 0 0 2 2 1 2 1 1 0 0 2 2 1 2 2 2 1 2 2 2 1 2 1 2 1 2 2 2 2 2 1 2 1 1 1 1 1 1 1 1 1 2 1 2 0 0 1 2 1 2 1 2 1 2 1 2 1 1 1 2 1 2 1 1 1 2 0 0 1 2 1 1 1 1 1 2
4 oar3_OAR4_7524786 17.466 7524786 1 1 2 2 1 2 2 2 1 2 1 1 1 2 2 2 1 1 2 2 2 2 1 2 1 2 1 2 1 2 1 2 1 2 1 1 1 2 1 2 1 2 2 2 1 2 1 1 1 2 2 2 1 2 2 2 1 2 1 2 2 2 2 2 1 1 2 2 1 2 2 2 1 2 1 2 1 2 2 2 1 2 2 2 1 2 2 2 1 2 2 2 1 2 1 2 1 2 1 2 2 2 1 2 2 2 1 1 1 1 1 1 1 1 1 2 1 2 1 2 2 2 2 2 2 2 2 2 1 2 1 2 1 2 2 2 1 2 2 2 1 2 1 1 2 2 1 2 1 2 1 2
4 oar3_OAR4_8321556 21.3373 8321556 2 2 1 2 2 2 1 2 2 2 2 2 2 2 1 2 2 2 2 2 2 2 2 2 2 2 2 2 1 2 2 2 2 2 2 2 2 2 2 2 2 2 2 2 2 2 2 2 2 2 1 2 1 2 1 2 2 2 2 2 2 2 2 2 2 2 2 2 0 0 2 2 2 2 2 2 1 2 2 2 2 2 2 2 1 2 2 2 2 2 1 2 2 2 2 2 2 2 2 2 2 2 2 2 1 2 2 2 2 2 2 2 2 2 1 2 2 2 1 2 2 2 2 2 2 2 2 2 2 2 2 2 2 2 2 2 2 2 1 2 2 2 2 2 2 2 2 2 2 2 1 2
4 oar3_OAR4_9324811 22.0992 9324811 2 2 1 1 2 2 2 2 1 1 2 2 2 2 1 2 2 2 1 2 1 1 1 2 1 2 1 2 1 2 1 2 2 2 1 2 1 2 1 2 1 2 2 2 1 2 1 2 2 2 1 1 2 2 1 2 2 2 2 2 2 2 1 2 1 1 1 2 2 2 1 2 2 2 2 2 1 1 2 2 1 2 1 1 1 1 1 2 2 2 2 2 1 2 2 2 1 2 2 2 1 2 2 2 2 2 2 2 2 2 2 2 1 2 1 2 2 2 1 2 1 1 1 2 1 2 1 2 2 2 2 2 1 1 1 2 1 2 1 1 2 2 2 2 1 1 1 2 1 2 2 2
4 oar3_OAR4_9590741 22.3011 9590741 2 2 2 2 2 2 2 2 2 2 2 2 2 2 2 2 2 2 2 2 2 2 2 2 2 2 2 2 0 0 2 2 2 2 2 2 2 2 2 2 2 2 2 2 2 2 2 2 2 2 1 2 2 2 1 2 2 2 2 2 2 2 2 2 2 2 2 2 2 2 2 2 2 2 2 2 1 2 2 2 2 2 2 2 1 2 2 2 2 2 2 2 2 2 2 2 2 2 2 2 2 2 2 2 2 2 2 2 2 2 2 2 2 2 1 2 2 2 2 2 2 2 2 2 2 2 2 2 2 2 2 2 2 2 2 2 2 2 2 2 2 2 2 2 2 2 2 2 2 2 2 2
4 oar3_OAR4_9841318 22.4914 9841318 1 1 2 2 1 2 2 2 2 2 1 2 1 2 2 2 1 1 1 2 2 2 2 2 2 2 1 2 1 2 1 2 1 1 1 2 2 2 1 2 2 2 2 2 1 2 2 2 1 2 2 2 1 2 1 2 1 1 1 2 1 2 2 2 2 2 2 2 0 0 1 2 1 2 1 1 2 2 1 2 1 2 2 2 2 2 1 2 1 2 2 2 1 2 1 2 1 2 1 1 2 2 1 2 1 1 1 2 1 1 1 1 1 2 1 2 1 1 2 2 1 2 1 2 1 2 1 1 1 1 1 1 2 2 1 2 1 2 1 2 1 1 1 1 1 2 1 2 1 2 1 2
4 oar3_OAR4_12267457 25.8556 12267457 2 2 2 2 2 2 1 2 2 2 1 2 1 2 1 2 2 2 2 2 2 2 2 2 2 2 2 2 1 2 2 2 2 2 1 2 2 2 2 2 2 2 2 2 2 2 2 2 2 2 2 2 1 2 2 2 2 2 2 2 2 2 2 2 2 2 2 2 2 2 2 2 2 2 2 2 2 2 2 2 2 2 2 2 2 2 2 2 2 2 1 2 2 2 2 2 2 2 2 2 2 2 2 2 2 2 2 2 2 2 2 2 2 2 2 2 2 2 1 2 2 2 2 2 2 2 2 2 2 2 2 2 2 2 2 2 1 2 2 2 1 2 1 2 2 2 2 2 2 2 1 2
4 oar3_OAR4_13808056 27.4226 13808056 1 1 2 2 1 2 1 1 1 2 2 2 1 1 1 1 1 1 2 2 0 0 2 2 2 2 1 1 2 2 1 1 2 2 1 2 1 2 1 2 1 1 1 2 1 2 1 2 1 2 1 1 1 1 1 1 1 1 1 2 2 2 2 2 1 2 1 1 1 2 2 2 1 2 1 1 1 1 1 2 1 2 2 2 1 1 1 2 1 2 1 2 1 2 1 2 1 1 1 1 1 1 1 2 1 1 2 2 1 1 1 1 1 2 1 1 1 2 1 1 1 2 1 2 1 2 1 1 1 2 1 2 1 2 1 2 1 1 1 1 1 2 1 1 1 2 1 2 1 2 1 1
4 oar3_OAR4_15001775 29.3545 15001775 2 2 1 1 2 2 2 2 1 2 2 2 2 2 1 2 2 2 2 2 1 2 2 2 1 2 2 2 2 2 2 2 2 2 2 2 2 2 2 2 1 2 2 2 1 2 2 2 2 2 2 2 1 2 2 2 2 2 2 2 2 2 2 2 2 2 1 2 2 2 2 2 2 2 2 2 2 2 2 2 2 2 1 2 2 2 2 2 2 2 2 2 2 2 2 2 2 2 2 2 2 2 1 2 2 2 2 2 2 2 2 2 2 2 2 2 2 2 2 2 1 2 1 2 2 2 2 2 2 2 2 2 2 2 2 2 2 2 2 2 2 2 2 2 1 2 2 2 2 2 2 2
4 oar3_OAR4_16696544 32.5428 16696544 2 2 2 2 2 2 2 2 2 2 2 2 2 2 2 2 2 2 2 2 2 2 2 2 2 2 2 2 2 2 2 2 2 2 2 2 2 2 2 2 1 2 2 2 2 2 2 2 2 2 2 2 2 2 2 2 2 2 2 2 2 2 1 2 1 2 2 2 2 2 1 1 2 2 2 2 2 2 2 2 1 2 2 2 2 2 2 2 2 2 2 2 2 2 2 2 2 2 2 2 1 2 2 2 2 2 1 1 2 2 2 2 1 2 2 2 2 2 2 2 1 2 2 2 1 2 1 2 2 2 1 2 2 2 2 2 2 2 1 2 2 2 1 2 2 2 1 2 2 2 2 2
4 oar3_OAR4_18593239 34.97 18593239 1 1 0 0 1 1 1 2 1 1 1 1 2 2 1 2 2 2 1 2 2 2 1 1 2 2 1 1 1 1 1 2 1 1 1 1 1 2 1 1 1 2 1 2 1 2 1 1 2 2 1 2 2 2 1 2 1 1 1 2 1 2 2 2 1 2 2 2 2 2 2 2 2 2 1 2 1 2 2 2 1 2 1 1 1 2 1 1 1 1 1 1 1 1 1 2 1 1 1 1 1 2 1 2 1 2 2 2 2 2 2 2 1 2 2 2 1 2 1 1 1 2 1 2 1 1 1 2 1 1 1 2 1 1 1 1 1 2 2 2 1 1 2 2 1 1 1 2 1 1 1 1
4 oar3_OAR4_18925764 34.97 18925764 2 2 1 2 1 2 2 2 1 2 2 2 1 1 1 2 1 2 1 1 1 2 1 2 1 2 1 2 2 2 2 2 1 2 2 2 2 2 1 2 1 1 1 2 1 2 2 2 1 2 2 2 2 2 2 2 2 2 2 2 1 2 1 1 1 2 1 2 0 0 1 1 1 1 2 2 2 2 2 2 1 2 1 1 2 2 1 1 1 1 1 2 1 2 2 2 1 2 1 2 1 2 1 2 2 2 1 1 1 1 2 2 1 1 2 2 2 2 2 2 1 1 1 2 1 2 1 1 2 2 1 1 1 2 2 2 2 2 1 2 1 2 1 1 1 1 1 2 1 2 1 2
4 oar3_OAR4_19075257 34.97 19075257 1 1 0 0 1 2 1 2 2 2 2 2 1 2 1 1 2 2 1 2 1 1 2 2 2 2 0 0 2 2 2 2 2 2 2 2 2 2 1 2 1 2 1 2 2 2 2 2 1 2 1 2 1 2 1 1 1 2 2 2 2 2 2 2 2 2 1 2 2 2 2 2 1 2 1 2 1 2 1 2 2 2 2 2 1 2 2 2 2 2 1 2 1 2 2 2 2 2 1 2 2 2 2 2 1 2 2 2 2 2 2 2 1 2 1 2 2 2 1 2 2 2 2 2 1 2 2 2 1 1 2 2 2 2 1 2 1 2 1 2 2 2 2 2 2 2 2 2 1 2 1 2
4 oar3_OAR4_22016103 37.7078 22016103 2 2 1 2 2 2 2 2 2 2 2 2 1 2 2 2 2 2 2 2 2 2 2 2 2 2 2 2 2 2 2 2 2 2 2 2 2 2 2 2 1 2 1 1 2 2 2 2 2 2 2 2 1 2 2 2 2 2 2 2 1 2 1 2 2 2 2 2 2 2 1 2 2 2 2 2 2 2 2 2 2 2 2 2 2 2 2 2 2 2 2 2 2 2 2 2 2 2 2 2 1 2 2 2 2 2 2 2 2 2 2 2 2 2 2 2 2 2 2 2 1 2 2 2 1 2 1 2 2 2 2 2 2 2 2 2 2 2 1 2 2 2 1 2 2 2 2 2 2 2 2 2
4 oar3_OAR4_22341895 37.9619 22341895 2 2 0 0 2 2 1 2 1 2 1 2 2 2 2 2 1 2 2 2 2 2 1 2 1 2 2 2 1 1 1 1 1 2 1 1 1 1 2 2 2 2 2 2 1 2 1 1 2 2 1 2 2 2 2 2 2 2 1 1 2 2 2 2 1 2 1 2 1 2 1 2 2 2 1 2 1 2 1 2 2 2 2 2 1 2 2 2 2 2 2 2 2 2 1 1 1 2 2 2 1 2 2 2 1 2 1 2 2 2 1 1 2 2 1 2 1 1 1 2 2 2 1 2 2 2 2 2 2 2 1 2 1 2 1 2 1 2 2 2 1 2 1 2 2 2 1 1 1 2 2 2
4 oar3_OAR4_22611604 38.09 22611604 1 1 2 2 1 1 1 2 1 2 2 2 2 2 1 1 2 2 1 1 1 2 2 2 2 2 2 2 2 2 2 2 2 2 2 2 2 2 2 2 2 2 2 2 1 2 2 2 1 2 1 2 2 2 1 1 1 1 2 2 2 2 2 2 2 2 1 2 2 2 2 2 1 2 2 2 1 2 1 2 1 1 1 2 1 2 1 2 1 2 1 2 1 2 2 2 1 2 1 1 2 2 1 2 1 2 1 2 1 2 2 2 1 1 1 2 2 2 1 2 1 2 1 2 1 2 1 2 1 1 1 2 2 2 1 2 2 2 1 2 2 2 2 2 1 2 2 2 1 2 1 1
4 oar3_OAR4_22685390 38.1093 22685390 2 2 2 2 2 2 2 2 2 2 1 2 1 2 2 2 2 2 2 2 2 2 1 2 1 2 1 2 2 2 2 2 1 2 2 2 2 2 1 2 1 2 1 2 2 2 2 2 1 2 2 2 2 2 2 2 2 2 2 2 1 2 1 2 2 2 2 2 1 2 2 2 1 2 2 2 2 2 2 2 2 2 2 2 2 2 1 2 1 2 1 2 1 2 2 2 2 2 2 2 2 2 2 2 2 2 2 2 1 2 2 2 2 2 2 2 2 2 2 2 2 2 2 2 2 2 2 2 2 2 2 2 2 2 2 2 2 2 2 2 1 2 2 2 1 2 2 2 2 2 2 2
4 oar3_OAR4_22686295 38.1106 22686295 2 2 2 2 2 2 2 2 2 2 1 2 1 2 2 2 2 2 2 2 2 2 1 2 1 2 1 2 2 2 2 2 1 2 2 2 2 2 1 2 1 2 1 2 2 2 2 2 1 2 2 2 2 2 2 2 2 2 2 2 1 2 1 2 2 2 2 2 1 2 2 2 1 2 2 2 2 2 2 2 2 2 2 2 2 2 1 2 1 2 1 2 1 2 2 2 2 2 2 2 2 2 2 2 2 2 2 2 1 2 2 2 2 2 2 2 2 2 2 2 2 2 2 2 2 2 2 2 2 2 2 2 2 2 2 2 2 2 2 2 1 2 2 2 1 2 2 2 2 2 2 2
4 OAR4_23831198.1 38.1624 22724314 2 2 1 1 2 2 1 2 2 2 1 1 1 1 2 2 1 1 2 2 2 2 1 1 1 1 1 1 1 1 1 2 1 1 1 2 1 2 1 1 1 2 1 2 1 2 1 2 1 2 2 2 2 2 2 2 2 2 1 1 1 2 1 2 1 2 1 2 1 1 1 2 1 2 1 1 2 2 1 2 2 2 1 2 2 2 1 2 1 2 1 2 1 2 1 1 2 2 2 2 2 2 2 2 1 2 1 2 1 2 1 1 2 2 1 2 1 1 2 2 2 2 1 2 2 2 2 2 2 2 1 2 1 2 2 2 1 1 2 2 1 1 2 2 1 2 1 2 1 2 2 2
4 OAR4_25854150.1 41.5848 24623180 1 2 1 1 1 2 2 2 1 2 1 2 2 2 2 2 1 2 1 2 2 2 2 2 2 2 2 2 1 2 2 2 2 2 2 2 2 2 2 2 2 2 2 2 1 2 1 2 1 2 1 2 2 2 1 2 2 2 2 2 2 2 2 2 1 2 2 2 1 2 2 2 2 2 2 2 1 2 1 2 1 2 1 1 1 2 1 2 2 2 2 2 1 2 1 2 1 2 1 1 2 2 1 2 2 2 1 2 1 2 2 2 1 2 1 2 1 2 2 2 1 2 1 2 1 2 1 2 2 2 2 2 1 2 2 2 2 2 1 2 1 2 2 2 1 2 2 2 1 2 1 2
4 oar3_OAR4_25642578 44.7458 25642578 1 1 1 1 1 1 1 2 1 2 1 2 1 2 1 1 1 2 1 1 1 1 2 2 2 2 1 2 1 2 1 2 1 2 1 2 2 2 1 1 1 1 1 2 1 2 1 2 1 1 1 2 2 2 1 1 1 2 2 2 1 2 2 2 1 2 1 2 1 2 1 2 1 2 1 2 1 2 1 2 1 2 1 1 1 2 1 2 2 2 2 2 1 2 1 2 2 2 1 1 2 2 1 2 1 2 1 1 1 1 2 2 1 2 1 2 1 2 2 2 1 2 1 2 1 1 2 2 1 1 1 1 1 2 2 2 1 2 1 1 1 2 2 2 1 2 1 2 1 1 1 2
4 oar3_OAR4_25655982 44.7678 25655982 1 1 1 1 1 1 1 2 1 2 1 2 1 2 1 1 1 2 1 1 1 1 2 2 2 2 1 2 1 2 1 2 1 2 1 2 2 2 1 1 1 1 1 2 1 2 1 2 1 1 1 2 2 2 1 1 1 2 2 2 1 2 2 2 1 2 1 2 1 2 1 2 1 2 1 2 1 2 1 2 1 2 1 1 1 2 1 2 2 2 2 2 1 2 1 2 2 2 1 1 2 2 1 2 1 2 1 1 1 1 2 2 1 2 1 2 1 2 2 2 1 2 1 2 1 1 2 2 1 1 1 1 1 2 2 2 1 2 1 1 1 2 2 2 1 2 1 2 1 1 1 2
4 oar3_OAR4_26108755 45.5089 26108755 1 2 2 2 1 2 1 2 1 2 1 2 2 2 2 2 1 1 1 2 2 2 2 2 2 2 2 2 1 2 1 2 1 2 2 2 1 2 1 2 2 2 1 2 1 1 2 2 1 1 1 2 2 2 1 2 1 2 1 2 1 2 1 2 1 2 1 2 1 1 1 2 2 2 2 2 1 2 1 1 1 2 1 1 1 2 2 2 1 2 2 2 1 2 1 2 2 2 1 2 1 2 1 1 1 2 2 2 2 2 1 1 1 1 1 2 1 2 2 2 1 1 1 1 1 2 1 2 2 2 2 2 1 2 2 2 2 2 1 2 1 2 1 2 2 2 2 2 1 2 2 2
4 oar3_OAR4_27358906 47.4238 27358906 1 2 2 2 1 2 2 2 1 2 2 2 2 2 2 2 2 2 1 2 1 2 2 2 2 2 2 2 2 2 2 2 1 2 2 2 2 2 1 2 2 2 1 1 1 2 2 2 1 1 1 2 1 2 1 2 2 2 2 2 2 2 2 2 2 2 2 2 1 2 2 2 2 2 2 2 1 2 1 2 2 2 1 2 1 2 2 2 2 2 2 2 1 2 2 2 2 2 1 2 2 2 1 2 2 2 2 2 2 2 2 2 1 2 1 2 2 2 2 2 1 2 1 2 1 2 2 2 2 2 2 2 2 2 2 2 2 2 1 2 2 2 2 2 2 2 1 2 1 2 2 2
4 oar3_OAR4_27538275 47.546 27538275 2 2 1 2 2 2 2 2 2 2 1 2 1 2 2 2 1 2 2 2 2 2 1 2 1 2 2 2 2 2 2 2 2 2 2 2 2 2 2 2 1 1 2 2 2 2 1 2 2 2 2 2 2 2 2 2 1 2 1 2 1 2 1 2 2 2 2 2 1 2 1 2 2 2 2 2 2 2 2 2 1 2 2 2 2 2 2 2 1 2 2 2 2 2 2 2 2 2 2 2 1 2 1 2 2 2 2 2 2 2 1 2 1 2 2 2 2 2 2 2 1 2 2 2 1 2 2 2 2 2 2 2 2 2 2 2 2 2 2 2 1 2 1 2 1 2 2 2 2 2 2 2
4 oar3_OAR4_29655372 50.1315 29655372 1 2 2 2 1 2 1 2 2 2 1 2 1 2 1 1 2 2 2 2 1 2 2 2 2 2 1 2 1 2 1 2 2 2 1 2 2 2 2 2 2 2 1 2 2 2 2 2 1 2 1 2 2 2 1 1 1 2 2 2 1 1 1 2 2 2 1 2 1 2 1 2 1 2 2 2 1 2 1 2 1 2 2 2 1 2 1 2 1 2 2 2 2 2 2 2 2 2 2 2 1 2 2 2 1 1 1 1 1 1 2 2 2 2 1 2 2 2 2 2 2 2 1 2 2 2 2 2 1 1 1 2 2 2 2 2 2 2 1 2 1 2 2 2 2 2 1 2 1 2 2 2
4 oar3_OAR4_30120510 50.5081 30120510 2 2 0 0 2 2 1 2 2 2 2 2 1 2 2 2 1 2 2 2 1 2 2 2 2 2 2 2 2 2 1 2 2 2 2 2 1 2 2 2 1 2 2 2 1 2 2 2 2 2 2 2 2 2 2 2 2 2 2 2 2 2 2 2 1 2 1 2 2 2 2 2 2 2 2 2 2 2 1 2 2 2 1 2 2 2 2 2 2 2 2 2 2 2 1 2 1 2 2 2 2 2 2 2 2 2 2 2 2 2 1 2 2 2 2 2 1 2 2 2 2 2 2 2 1 2 1 2 2 2 2 2 1 2 2 2 2 2 2 2 2 2 1 2 2 2 1 2 2 2 2 2
4 oar3_OAR4_30446719 50.7722 30446719 2 2 2 2 2 2 1 2 1 2 2 2 2 2 1 2 2 2 1 2 1 1 1 2 1 2 2 2 1 2 2 2 1 2 1 2 1 2 2 2 2 2 2 2 2 2 1 2 2 2 1 2 2 2 2 2 2 2 1 2 2 2 2 2 1 2 1 2 2 2 2 2 1 2 1 2 1 2 2 2 2 2 1 2 1 2 2 2 2 2 1 1 1 2 1 2 2 2 2 2 1 2 2 2 2 2 2 2 1 2 2 2 2 2 1 2 1 2 1 1 1 2 2 2 2 2 2 2 2 2 2 2 1 1 1 1 1 2 2 2 2 2 1 2 2 2 1 2 2 2 1 2
4 oar3_OAR4_32294264 52.92 32294264 1 1 0 0 1 2 2 2 1 2 1 1 1 2 1 2 1 1 2 2 1 2 1 2 1 1 1 2 1 2 1 2 1 2 1 2 1 2 1 1 1 2 2 2 1 2 2 2 1 1 1 2 1 1 1 1 0 0 1 2 1 1 1 1 1 2 2 2 0 0 1 2 1 2 1 1 1 2 1 2 1 2 1 2 0 0 1 1 1 2 2 2 1 1 1 1 1 1 1 1 1 1 2 2 1 1 1 2 1 2 1 2 1 1 1 1 1 1 2 2 2 2 1 1 1 1 1 2 1 1 1 2 1 2 1 2 1 1 1 1 1 1 1 2 1 1 1 2 1 1 1 2
4 oar3_OAR4_33149649 53.1403 33149649 2 2 2 2 2 2 1 2 2 2 2 2 1 2 1 2 2 2 2 2 2 2 2 2 1 2 1 2 2 2 1 2 2 2 1 2 1 2 1 2 2 2 2 2 1 2 2 2 2 2 2 2 1 1 2 2 2 2 2 2 2 2 2 2 2 2 1 2 2 2 2 2 2 2 1 1 2 2 1 2 2 2 2 2 2 2 2 2 1 2 2 2 2 2 2 2 2 2 1 2 2 2 2 2 2 2 2 2 2 2 1 2 2 2 1 2 1 2 2 2 2 2 2 2 2 2 2 2 2 2 1 2 2 2 1 2 1 1 2 2 2 2 2 2 2 2 1 2 2 2 1 2
4 OAR4_35851926.1 53.5913 33955592 2 2 2 2 2 2 1 2 2 2 2 2 1 2 2 2 2 2 2 2 2 2 2 2 2 2 1 2 2 2 1 2 2 2 1 2 1 2 2 2 2 2 2 2 1 2 2 2 2 2 2 2 2 2 2 2 2 2 2 2 2 2 2 2 2 2 1 2 2 2 2 2 2 2 2 2 2 2 1 2 2 2 2 2 2 2 2 2 1 2 2 2 2 2 2 2 2 2 2 2 2 2 1 2 2 2 2 2 2 2 1 2 2 2 2 2 2 2 2 2 2 2 2 2 2 2 2 2 2 2 2 2 2 2 2 2 2 2 2 2 2 2 2 2 2 2 1 2 2 2 2 2
4 oar3_OAR4_35021209 54.1452 35021209 1 1 2 2 1 2 2 2 1 1 2 2 2 2 2 2 2 2 2 2 2 2 2 2 2 2 2 2 2 2 2 2 1 1 2 2 2 2 1 1 2 2 2 2 2 2 1 2 1 2 1 2 2 2 2 2 2 2 2 2 2 2 2 2 1 2 2 2 2 2 2 2 2 2 1 2 1 2 2 2 2 2 2 2 1 2 2 2 2 2 2 2 1 2 2 2 2 2 1 1 2 2 1 2 2 2 2 2 2 2 2 2 1 2 2 2 2 2 1 2 1 2 1 2 1 2 2 2 1 2 1 2 2 2 1 2 1 2 2 2 2 2 1 2 2 2 2 2 1 1 1 2
4 oar3_OAR4_36007835 54.7195 36007835 1 2 1 2 1 2 2 2 1 1 1 2 1 2 2 2 1 1 1 2 2 2 1 2 1 2 2 2 2 2 2 2 1 1 2 2 1 2 1 1 1 2 1 2 1 2 1 1 1 2 1 1 1 1 2 2 2 2 1 2 2 2 1 2 1 1 2 2 1 2 1 2 2 2 1 2 1 2 2 2 2 2 1 2 1 2 2 2 1 2 2 2 1 1 1 2 1 2 1 1 1 2 1 2 2 2 2 2 2 2 1 2 1 1 2 2 1 2 1 2 1 1 1 2 1 1 2 2 2 2 1 2 1 2 1 2 1 2 1 2 1 2 1 1 1 2 2 2 1 2 1 2
4 oar3_OAR4_37328897 56.3612 37328897 2 2 1 2 1 2 1 2 2 2 2 2 1 2 2 2 2 2 1 2 2 2 2 2 2 2 1 2 2 2 1 2 2 2 1 2 1 2 2 2 2 2 2 2 1 1 1 2 2 2 2 2 1 2 2 2 2 2 2 2 2 2 2 2 2 2 1 2 2 2 1 2 2 2 2 2 2 2 1 2 2 2 2 2 2 2 2 2 1 2 2 2 2 2 2 2 2 2 2 2 2 2 1 1 2 2 1 2 2 2 1 2 2 2 2 2 2 2 2 2 1 2 2 2 2 2 2 2 2 2 1 2 2 2 2 2 2 2 2 2 2 2 2 2 2 2 1 2 2 2 2 2
4 oar3_OAR4_37862441 57.101 37862441 1 1 1 2 1 2 2 2 1 1 1 2 2 2 1 2 2 2 0 0 0 0 0 0 1 2 1 2 1 2 1 2 2 2 2 2 2 2 1 2 1 2 2 2 2 2 2 2 1 1 2 2 2 2 1 1 1 2 2 2 1 1 1 2 1 2 2 2 1 2 2 2 1 2 1 2 1 2 1 2 2 2 2 2 1 1 1 1 2 2 2 2 1 2 1 2 1 2 1 2 1 2 1 2 1 1 2 2 2 2 2 2 1 2 1 1 1 2 2 2 2 2 1 1 1 2 1 2 1 1 2 2 2 2 1 2 1 2 1 2 1 2 0 0 0 0 2 2 1 1 2 2
4 oar3_OAR4_37963202 57.2479 37963202 1 1 1 2 1 1 1 2 1 1 1 1 1 2 2 2 1 2 1 2 2 2 1 2 1 2 1 2 1 2 1 1 1 1 1 2 1 1 1 1 1 2 2 2 1 1 1 1 1 1 1 1 2 2 1 1 1 2 1 2 1 1 1 1 1 2 1 2 1 1 1 1 1 2 1 2 1 1 1 1 2 2 1 2 1 1 1 2 1 1 2 2 1 2 1 2 2 2 1 1 1 1 1 2 1 1 1 2 2 2 1 1 1 1 1 2 2 2 1 2 1 1 1 1 1 2 2 2 1 1 1 1 1 2 1 2 1 2 1 1 1 1 1 2 1 2 1 2 1 1 1 1
4 OAR4_42323830.1 60.5279 40196611 2 2 2 2 2 2 2 2 2 2 2 2 1 2 2 2 1 2 2 2 2 2 2 2 2 2 2 2 2 2 2 2 2 2 2 2 2 2 2 2 1 2 2 2 2 2 2 2 2 2 1 2 2 2 2 2 2 2 2 2 2 2 2 2 1 2 2 2 2 2 1 2 2 2 2 2 2 2 2 2 2 2 2 2 2 2 2 2 2 2 2 2 1 2 2 2 1 2 2 2 2 2 2 2 2 2 1 2 2 2 2 2 2 2 2 2 1 2 2 2 2 2 2 2 1 2 2 2 2 2 1 2 2 2 2 2 2 2 2 2 2 2 1 2 2 2 2 2 2 2 2 2
4 oar3_OAR4_40412067 60.9577 40412067 1 2 2 2 2 2 1 2 1 1 2 2 2 2 1 2 2 2 2 2 1 1 2 2 2 2 2 2 2 2 2 2 2 2 2 2 2 2 1 2 2 2 2 2 2 2 2 2 1 1 2 2 2 2 1 2 1 2 2 2 2 2 2 2 1 2 1 2 1 2 2 2 2 2 2 2 1 2 1 2 1 2 1 2 1 1 2 2 2 2 2 2 1 2 1 2 2 2 1 2 2 2 2 2 2 2 1 2 1 1 2 2 1 2 1 2 2 2 2 2 2 2 1 2 1 2 1 2 2 2 2 2 1 2 2 2 2 2 1 2 2 2 2 2 2 2 1 2 1 2 2 2
4 oar3_OAR4_40945677 62.3356 40945677 1 2 2 2 1 2 2 2 2 2 1 2 2 2 1 2 1 2 2 2 2 2 2 2 1 2 1 2 1 2 2 2 1 2 2 2 1 2 1 2 1 2 1 1 2 2 1 2 2 2 1 2 2 2 1 2 1 2 1 2 1 2 1 2 2 2 2 2 1 2 1 2 2 2 1 1 2 2 2 2 2 2 1 2 2 2 1 2 1 2 2 2 1 2 1 2 1 2 1 2 1 1 2 2 1 2 2 2 2 2 1 2 1 2 1 2 1 2 2 2 2 2 2 2 2 2 1 2 1 1 1 2 1 2 1 2 1 1 1 2 1 1 2 2 1 1 2 2 1 2 1 2
4 oar3_OAR4_41559774 63.0509 41559774 2 2 1 2 1 2 2 2 2 2 1 1 2 2 1 2 1 2 1 1 2 2 1 1 1 1 1 2 1 1 1 2 1 2 1 2 1 2 1 2 1 2 2 2 1 2 1 1 2 2 1 2 2 2 1 2 1 2 1 1 1 1 1 1 2 2 2 2 1 2 1 2 1 1 1 1 2 2 2 2 2 2 1 2 2 2 1 1 2 2 1 2 1 2 1 2 1 2 1 2 1 1 1 2 1 1 2 2 2 2 1 2 1 2 1 2 1 2 2 2 1 2 1 2 2 2 1 2 1 2 1 2 1 2 1 2 1 1 1 2 1 1 2 2 1 1 2 2 2 2 1 1
4 oar3_OAR4_41560294 63.0514 41560294 2 2 0 0 1 2 2 2 2 2 1 1 2 2 1 2 1 2 1 1 2 2 1 1 1 1 2 2 1 1 1 2 2 2 1 2 1 2 2 2 1 2 2 2 1 2 1 1 2 2 1 2 2 2 1 2 1 2 1 1 1 1 1 1 2 2 2 2 1 2 1 2 1 1 1 2 2 2 2 2 2 2 1 2 2 2 1 2 2 2 1 2 2 2 1 2 2 2 2 2 1 1 1 2 1 1 2 2 2 2 1 2 1 2 1 2 1 2 2 2 1 2 1 2 2 2 2 2 1 2 2 2 1 2 1 2 1 2 1 2 1 1 2 2 1 2 2 2 2 2 1 2
4 oar3_OAR4_42217345 63.5879 42217345 1 2 0 0 1 2 1 2 1 1 1 2 2 2 1 2 1 1 1 2 1 1 2 2 2 2 2 2 1 2 2 2 2 2 2 2 1 2 1 2 1 2 2 2 1 2 1 2 1 1 1 2 1 2 1 1 1 1 1 2 1 2 1 2 1 2 1 2 1 1 1 2 2 2 2 2 0 0 0 0 1 2 1 1 1 1 2 2 1 2 2 2 2 2 1 1 2 2 1 2 1 1 1 2 1 2 1 2 1 1 1 2 1 1 1 2 2 2 2 2 0 0 1 2 1 2 1 2 1 2 2 2 1 1 2 2 2 2 1 1 1 2 2 2 1 2 1 2 1 2 1 2
4 OAR4_44580873.1 63.6787 42328501 1 2 1 2 1 2 1 2 1 1 1 2 2 2 1 2 1 1 1 2 1 1 2 2 2 2 2 2 1 2 2 2 2 2 2 2 1 2 1 2 1 2 2 2 1 2 1 2 1 1 1 2 1 2 1 1 1 1 1 2 1 2 1 2 1 2 1 2 1 1 1 2 2 2 2 2 1 2 1 2 1 2 1 1 1 1 2 2 1 2 2 2 2 2 1 1 2 2 1 2 1 1 1 2 1 2 1 2 1 1 1 2 1 1 1 2 2 2 2 2 1 2 1 2 1 2 1 2 1 2 2 2 1 1 2 2 2 2 1 1 1 2 2 2 1 2 1 2 1 2 1 2
4 oar3_OAR4_42398216 63.7356 42398216 1 2 2 2 2 2 1 2 1 1 2 2 1 2 1 2 2 2 1 2 2 2 1 2 1 2 1 2 1 2 1 1 1 2 1 1 1 2 1 1 2 2 1 1 1 2 1 2 1 1 2 2 2 2 1 2 2 2 1 2 1 2 1 2 1 2 1 2 1 2 2 2 1 1 1 1 1 2 1 1 2 2 2 2 1 1 1 2 1 2 1 2 1 2 2 2 2 2 1 1 2 2 1 2 1 2 2 2 2 2 1 2 1 2 1 1 1 2 2 2 2 2 1 1 1 2 2 2 2 2 1 2 2 2 1 2 1 2 1 2 1 2 2 2 2 2 1 2 1 2 1 2
4 oar3_OAR4_42816164 64.0769 42816164 1 2 0 0 1 2 1 2 1 1 1 2 1 2 2 2 1 2 1 1 2 2 1 2 2 2 1 2 1 1 1 1 2 2 1 1 1 1 1 2 1 2 2 2 1 1 1 2 1 1 1 2 2 2 1 1 1 2 1 1 1 1 1 1 1 2 1 2 1 1 1 2 1 1 2 2 1 2 1 1 2 2 1 2 1 1 1 2 1 2 1 2 2 2 1 2 2 2 1 2 1 1 1 2 1 1 2 2 2 2 1 1 1 1 1 2 2 2 2 2 1 2 1 1 1 2 2 2 1 2 2 2 1 2 2 2 1 2 1 1 1 2 2 2 1 2 1 2 1 2 1 2
4 oar3_OAR4_45696936 65.424 45696936 1 2 2 2 2 2 1 2 1 1 1 1 1 1 2 2 1 2 2 2 2 2 1 2 1 2 1 1 1 2 1 2 1 2 1 2 1 1 1 2 1 1 2 2 1 2 2 2 1 1 1 1 2 2 1 1 1 2 1 2 1 2 1 2 1 1 1 2 1 1 1 1 2 2 2 2 1 1 1 1 2 2 1 2 1 1 1 2 1 2 1 2 1 2 1 2 1 1 1 2 1 1 2 2 1 2 1 2 2 2 1 1 1 1 1 2 1 2 1 2 1 2 1 2 1 1 1 2 1 2 1 2 1 2 1 2 1 1 1 1 1 2 1 1 1 1 1 2 1 2 2 2
4 oar3_OAR4_45730691 65.4493 45730691 1 2 2 2 2 2 1 2 1 1 1 1 1 1 2 2 1 2 1 2 2 2 1 1 1 2 1 1 1 1 1 1 1 1 1 1 1 1 1 1 1 2 2 2 1 2 2 2 1 1 1 1 2 2 1 1 1 2 1 1 1 1 1 1 1 2 1 2 1 1 1 1 1 1 1 2 1 1 1 1 2 2 1 2 1 1 1 1 1 2 1 2 1 2 1 2 1 2 1 1 1 1 1 2 1 1 2 2 2 2 1 1 1 1 1 2 2 2 1 2 1 2 1 1 1 2 1 2 1 2 1 1 1 2 1 2 1 1 1 1 1 2 1 2 1 1 1 2 1 2 1 2
4 s43001.1 65.9957 47089935 1 2 2 2 1 2 2 2 2 2 2 2 1 2 2 2 2 2 2 2 2 2 2 2 2 2 1 2 2 2 2 2 1 2 2 2 2 2 1 2 2 2 2 2 2 2 2 2 2 2 1 2 2 2 2 2 2 2 2 2 2 2 2 2 2 2 2 2 2 2 1 2 2 2 1 2 2 2 2 2 2 2 2 2 2 2 1 2 2 2 2 2 1 2 2 2 1 2 1 2 2 2 2 2 2 2 2 2 2 2 2 2 2 2 2 2 2 2 2 2 2 2 2 2 2 2 1 2 1 2 1 1 2 2 2 2 1 2 2 2 2 2 2 2 1 2 2 2 1 2 1 2
4 oar3_OAR4_47092781 65.9966 47092781 1 2 2 2 1 2 2 2 2 2 2 2 1 2 2 2 2 2 2 2 2 2 2 2 2 2 1 2 2 2 2 2 1 2 2 2 2 2 1 2 2 2 2 2 2 2 2 2 2 2 1 2 2 2 2 2 2 2 2 2 2 2 2 2 2 2 2 2 2 2 1 2 2 2 1 2 2 2 2 2 2 2 2 2 2 2 1 2 2 2 2 2 1 2 2 2 1 2 1 2 2 2 2 2 2 2 2 2 2 2 2 2 2 2 2 2 2 2 2 2 2 2 2 2 2 2 1 2 1 2 1 1 2 2 2 2 1 2 2 2 2 2 2 2 1 2 2 2 1 2 1 2
4 oar3_OAR4_49600870 66.4911 49600870 2 2 1 2 2 2 2 2 2 2 1 2 2 2 2 2 1 2 2 2 2 2 2 2 2 2 2 2 1 2 2 2 1 2 2 2 1 2 2 2 2 2 2 2 2 2 2 2 2 2 1 2 1 2 2 2 1 2 1 2 2 2 2 2 2 2 2 2 1 2 1 2 2 2 2 2 2 2 2 2 1 2 1 2 2 2 2 2 2 2 2 2 2 2 1 2 1 2 2 2 1 2 2 2 1 2 2 2 2 2 1 2 1 2 1 2 2 2 2 2 2 2 2 2 2 2 2 2 1 2 2 2 1 2 2 2 2 2 1 2 1 2 2 2 1 2 2 2 2 2 2 2
4 OAR4_52992211_X.1 66.5394 50161778 2 2 2 2 2 2 2 2 1 2 2 2 2 2 2 2 2 2 2 2 2 2 2 2 2 2 2 2 2 2 2 2 2 2 2 2 2 2 2 2 2 2 2 2 1 2 1 2 2 2 2 2 1 2 2 2 2 2 2 2 2 2 2 2 1 2 2 2 2 2 2 2 2 2 2 2 1 2 2 2 2 2 2 2 2 2 2 2 2 2 2 2 2 2 2 2 2 2 2 2 2 2 2 2 2 2 2 2 2 2 2 2 2 2 2 2 2 2 1 1 2 2 2 2 2 2 2 2 2 2 2 2 2 2 1 2 2 2 2 2 2 2 1 2 2 2 2 2 2 2 1 2
4 oar3_OAR4_50854098 66.5989 50854098 1 2 2 2 2 2 2 2 1 2 2 2 2 2 2 2 2 2 2 2 2 2 2 2 2 2 1 2 2 2 2 2 2 2 2 2 2 2 2 2 2 2 2 2 1 2 1 2 2 2 2 2 2 2 2 2 2 2 2 2 2 2 2 2 1 2 2 2 2 2 2 2 2 2 2 2 1 2 2 2 2 2 2 2 2 2 1 2 2 2 2 2 2 2 2 2 1 2 1 2 2 2 2 2 2 2 2 2 2 2 2 2 1 2 2 2 2 2 1 1 2 2 1 2 2 2 1 2 2 2 2 2 2 2 1 2 1 2 2 2 2 2 1 2 1 2 2 2 2 2 1 2
4 oar3_OAR4_51723655 66.6737 51723655 1 2 2 2 2 2 2 2 1 2 1 2 2 2 2 2 1 2 2 2 2 2 2 2 2 2 2 2 1 2 2 2 2 2 2 2 1 2 2 2 2 2 2 2 1 2 1 2 2 2 1 2 2 2 2 2 1 2 1 2 2 2 2 2 1 2 2 2 1 2 1 2 2 2 2 2 1 2 2 2 2 2 1 2 2 2 2 2 2 2 2 2 2 2 1 2 1 2 0 0 1 2 2 2 1 2 2 2 2 2 1 2 1 1 2 2 2 2 1 1 2 2 1 2 1 2 2 2 1 2 2 2 1 2 1 2 2 2 0 0 1 2 1 2 1 2 2 2 2 2 1 2
4 oar3_OAR4_51945725 66.6928 51945725 1 2 2 2 2 2 2 2 1 2 1 2 2 2 2 2 1 2 2 2 2 2 2 2 2 2 1 2 1 2 2 2 2 2 2 2 1 2 2 2 2 2 2 2 1 2 1 2 2 2 1 2 2 2 2 2 1 2 1 2 2 2 2 2 1 2 2 2 1 2 1 2 2 2 2 2 1 2 2 2 2 2 1 2 2 2 1 2 2 2 2 2 2 2 1 2 1 1 1 2 1 2 2 2 1 2 2 2 2 2 1 2 1 1 2 2 2 2 1 1 2 2 1 2 1 2 1 2 1 2 2 2 1 2 1 2 1 2 1 2 1 2 1 2 1 1 2 2 2 2 1 2
4 oar3_OAR4_52990196 66.7516 52990196 1 2 2 2 1 2 2 2 2 2 1 2 2 2 2 2 2 2 2 2 2 2 1 2 1 2 1 2 2 2 2 2 1 2 2 2 2 2 1 1 2 2 2 2 2 2 2 2 1 2 2 2 1 1 2 2 2 2 2 2 2 2 2 2 2 2 2 2 2 2 2 2 2 2 1 2 2 2 2 2 2 2 2 2 2 2 1 2 2 2 2 2 1 2 2 2 1 2 1 2 2 2 2 2 2 2 2 2 2 2 2 2 2 2 2 2 2 2 2 2 2 2 2 2 2 2 1 2 1 2 1 2 2 2 2 2 1 2 2 2 2 2 2 2 1 2 2 2 1 1 1 2
4 oar3_OAR4_53748246 67.1138 53748246 2 2 0 0 1 2 1 1 1 2 1 2 1 1 1 1 1 1 1 1 1 1 1 2 1 2 1 2 1 2 1 1 2 2 1 2 1 1 2 2 1 1 1 2 1 2 1 2 1 2 1 2 2 2 1 1 1 1 1 2 1 1 1 1 2 2 1 1 1 1 1 2 1 1 1 2 1 2 1 1 1 2 1 1 1 1 1 2 1 1 1 1 2 2 1 1 1 2 2 2 1 1 1 1 1 1 1 2 1 1 1 1 2 2 1 2 1 1 2 2 1 1 1 2 1 2 1 2 1 2 1 2 1 1 1 2 1 2 1 1 1 1 2 2 1 2 1 1 2 2 2 2
4 oar3_OAR4_54857462 68.5128 54857462 1 2 1 2 1 2 1 1 1 1 1 2 1 1 1 2 1 1 1 1 1 1 1 2 2 2 1 1 1 2 1 1 1 2 1 1 1 1 1 1 1 1 2 2 1 1 1 2 1 1 1 1 2 2 1 1 1 2 1 2 1 1 1 1 1 1 1 1 1 1 1 1 1 1 1 2 1 1 1 1 2 2 1 1 1 1 1 2 1 1 1 2 1 1 1 1 1 2 1 1 1 1 1 1 1 1 1 1 1 1 1 1 1 1 2 2 1 2 1 1 1 1 1 1 1 1 2 2 1 2 1 1 1 1 1 2 1 2 1 1 1 1 1 1 1 2 1 1 1 2 1 1
4 oar3_OAR4_55969216 70.0296 55969216 1 2 2 2 1 2 2 2 2 2 2 2 2 2 2 2 2 2 2 2 2 2 2 2 2 2 1 2 2 2 2 2 1 2 2 2 2 2 1 1 2 2 2 2 1 2 1 2 1 2 2 2 2 2 2 2 2 2 2 2 2 2 2 2 2 2 2 2 2 2 2 2 2 2 1 2 2 2 2 2 2 2 2 2 2 2 1 2 2 2 1 2 1 1 2 2 1 2 1 2 2 2 2 2 2 2 2 2 2 2 2 2 2 2 2 2 2 2 1 2 2 2 2 2 1 2 1 2 1 2 1 2 2 2 2 2 1 2 2 2 2 2 1 2 1 2 2 2 1 1 1 1
4 oar3_OAR4_61029203 75.2048 61029203 2 2 2 2 2 2 1 1 2 2 2 2 1 1 1 1 1 2 1 2 1 2 1 2 1 2 1 2 2 2 1 1 2 2 1 2 2 2 2 2 1 2 1 2 1 2 2 2 2 2 1 2 2 2 2 2 2 2 2 2 1 2 2 2 1 2 1 1 1 2 1 2 2 2 2 2 2 2 1 2 2 2 1 1 2 2 1 2 1 1 1 2 2 2 2 2 1 2 2 2 1 2 1 2 1 2 1 1 1 1 1 1 1 2 2 2 1 2 2 2 1 1 1 2 2 2 2 2 2 2 1 2 1 1 1 2 2 2 2 2 2 2 2 2 2 2 1 2 2 2 2 2
4 oar3_OAR4_61190594 75.2882 61190594 2 2 2 2 2 2 1 1 2 2 2 2 1 1 1 1 1 2 1 2 1 2 1 2 1 2 1 2 2 2 1 1 2 2 1 2 2 2 2 2 1 2 1 2 1 2 1 2 2 2 1 2 2 2 2 2 1 2 2 2 1 2 2 2 1 2 1 1 1 2 1 2 2 2 2 2 2 2 1 2 1 2 1 1 2 2 1 2 1 1 1 1 1 2 2 2 1 2 2 2 1 2 1 2 1 2 1 1 1 1 1 1 1 2 2 2 1 2 1 2 1 1 1 2 1 2 2 2 2 2 1 2 1 1 1 2 2 2 2 2 2 2 1 2 2 2 1 2 2 2 1 2
4 oar3_OAR4_61499970 75.448 61499970 2 2 2 2 2 2 2 2 2 2 2 2 2 2 2 2 2 2 2 2 2 2 2 2 2 2 2 2 2 2 2 2 2 2 2 2 2 2 2 2 2 2 2 2 2 2 1 2 2 2 2 2 2 2 2 2 1 2 2 2 2 2 2 2 2 2 2 2 2 2 2 2 2 2 2 2 2 2 2 2 1 2 2 2 2 2 2 2 2 2 1 2 1 2 2 2 2 2 2 2 2 2 2 2 2 2 2 2 2 2 2 2 2 2 2 2 2 2 1 2 2 2 2 2 1 2 2 2 2 2 2 2 2 2 2 2 2 2 2 2 2 2 1 2 2 2 2 2 2 2 1 2
4 oar3_OAR4_62157118 75.8519 62157118 1 2 2 2 1 2 1 1 1 2 1 2 1 1 1 1 1 2 1 1 1 1 1 1 1 2 2 2 1 2 1 1 2 2 1 2 1 2 1 2 1 2 2 2 1 2 2 2 1 2 1 1 1 2 2 2 2 2 1 2 1 2 2 2 1 1 1 1 0 0 1 1 1 2 1 2 1 2 1 2 2 2 1 1 1 2 1 1 1 1 1 2 2 2 1 2 1 1 1 2 1 2 1 2 1 2 1 1 1 2 1 1 1 1 2 2 1 2 2 2 1 1 1 1 2 2 1 2 2 2 1 2 1 1 1 1 1 1 2 2 2 2 1 2 1 2 1 2 0 0 2 2
4 oar3_OAR4_62607426 76.19 62607426 1 2 1 1 1 2 2 2 1 2 1 2 2 2 2 2 1 2 2 2 2 2 2 2 1 2 1 1 1 2 2 2 1 1 1 2 1 2 1 2 1 2 1 2 1 2 1 1 2 2 2 2 1 1 1 2 1 1 1 2 1 2 1 1 2 2 2 2 1 2 2 2 1 2 1 2 2 2 2 2 1 2 2 2 1 2 1 2 2 2 1 2 1 1 1 2 1 2 1 2 1 2 1 2 1 2 2 2 1 2 2 2 2 2 1 1 1 2 1 1 2 2 2 2 1 1 1 1 1 1 1 2 2 2 2 2 1 2 1 2 1 1 1 2 1 1 1 2 1 2 1 1
4 oar3_OAR4_63771399 76.8847 63771399 2 2 0 0 2 2 2 2 2 2 2 2 2 2 2 2 2 2 2 2 2 2 2 2 2 2 2 2 2 2 2 2 1 2 2 2 2 2 2 2 2 2 1 2 2 2 1 2 2 2 2 2 1 2 2 2 0 0 2 2 2 2 2 2 2 2 2 2 0 0 2 2 2 2 1 2 2 2 2 2 1 2 2 2 1 2 1 2 2 2 1 2 1 2 2 2 1 2 2 2 2 2 2 2 2 2 2 2 2 2 2 2 2 2 1 2 2 2 1 2 2 2 2 2 1 2 1 2 2 2 2 2 2 2 2 2 1 2 2 2 2 2 1 2 1 2 2 2 2 2 1 2
4 oar3_OAR4_63791249 76.897 63791249 2 2 1 2 2 2 2 2 2 2 2 2 2 2 2 2 2 2 2 2 2 2 2 2 2 2 2 2 2 2 2 2 1 2 2 2 2 2 2 2 2 2 1 2 2 2 1 2 2 2 2 2 1 2 2 2 1 2 2 2 2 2 2 2 2 2 2 2 2 2 2 2 2 2 1 2 2 2 2 2 1 2 2 2 1 2 1 2 2 2 1 2 1 2 2 2 1 2 2 2 2 2 2 2 2 2 2 2 2 2 2 2 2 2 1 2 2 2 1 2 2 2 2 2 1 2 1 2 2 2 2 2 2 2 2 2 1 2 2 2 2 2 1 2 1 2 2 2 2 2 1 2
4 oar3_OAR4_65458611 77.9048 65458611 1 1 2 2 1 1 1 1 1 2 1 1 1 1 1 1 1 2 1 1 1 1 1 1 1 2 1 1 1 1 1 1 1 2 1 1 1 2 1 1 1 2 2 2 2 2 1 1 1 1 1 1 1 2 1 2 0 0 1 2 1 2 2 2 1 1 1 1 1 1 1 1 1 2 1 1 1 1 1 1 1 2 1 1 1 2 1 1 1 1 1 1 1 2 1 1 1 1 1 1 1 2 1 2 1 1 1 1 1 1 1 1 1 1 1 2 1 1 1 1 1 1 1 1 1 1 1 1 1 2 1 1 1 1 1 2 1 1 1 1 1 2 1 1 1 1 1 1 1 1 1 1
4 oar3_OAR4_66138961 78.1973 66138961 2 2 1 2 2 2 2 2 2 2 2 2 2 2 2 2 2 2 2 2 2 2 2 2 2 2 1 2 2 2 2 2 1 2 2 2 2 2 1 2 2 2 2 2 2 2 2 2 2 2 2 2 1 2 2 2 2 2 2 2 2 2 2 2 2 2 2 2 2 2 2 2 2 2 2 2 2 2 2 2 2 2 2 2 1 2 2 2 2 2 2 2 1 2 2 2 2 2 1 2 2 2 2 2 2 2 2 2 2 2 2 2 2 2 1 2 2 2 2 2 2 2 2 2 2 2 2 2 2 2 1 2 2 2 2 2 2 2 2 2 2 2 2 2 2 2 2 2 2 2 1 2
4 oar3_OAR4_66509941 78.7334 66509941 2 2 1 2 1 2 2 2 1 1 2 2 2 2 2 2 2 2 1 2 2 2 2 2 1 2 2 2 2 2 2 2 2 2 2 2 1 2 2 2 1 1 2 2 1 1 2 2 1 2 2 2 2 2 1 1 2 2 2 2 2 2 1 1 1 2 2 2 2 2 2 2 1 2 2 2 1 1 1 2 2 2 2 2 2 2 2 2 2 2 2 2 2 2 2 2 2 2 2 2 1 2 1 2 2 2 2 2 2 2 2 2 2 2 2 2 1 2 2 2 2 2 2 2 2 2 2 2 2 2 2 2 2 2 1 2 2 2 1 2 1 2 1 2 2 2 2 2 2 2 2 2
4 oar3_OAR4_67231912 78.924 67231912 2 2 1 2 2 2 1 2 2 2 2 2 2 2 2 2 1 2 2 2 1 2 2 2 2 2 2 2 2 2 2 2 1 2 2 2 2 2 2 2 2 2 1 2 2 2 1 2 2 2 2 2 2 2 2 2 2 2 2 2 2 2 2 2 1 2 1 2 1 2 2 2 2 2 2 2 2 2 2 2 2 2 1 2 1 2 2 2 1 2 1 2 2 2 2 2 2 2 2 2 2 2 1 2 2 2 1 1 1 2 2 2 2 2 1 1 2 2 1 2 1 2 2 2 2 2 1 2 2 2 2 2 1 2 2 2 2 2 2 2 2 2 2 2 2 2 2 2 2 2 2 2
4 oar3_OAR4_67449677 79.0241 67449677 2 2 1 2 1 2 2 2 1 1 2 2 2 2 2 2 2 2 1 2 1 2 2 2 1 2 1 2 2 2 2 2 2 2 2 2 1 2 1 2 1 1 2 2 1 1 2 2 1 2 2 2 1 2 1 1 2 2 2 2 1 2 1 1 1 2 2 2 1 2 1 2 1 2 2 2 1 1 1 2 2 2 2 2 1 2 2 2 2 2 1 2 1 2 1 2 2 2 1 2 1 2 1 2 2 2 2 2 2 2 2 2 2 2 1 2 1 2 2 2 1 2 2 2 2 2 1 2 2 2 1 2 2 2 1 2 1 2 1 2 1 2 1 2 2 2 1 2 2 2 1 2
4 OAR4_72380844.1 79.4656 68409332 2 2 2 2 2 2 2 2 1 2 2 2 2 2 2 2 2 2 2 2 1 2 2 2 2 2 2 2 2 2 2 2 2 2 2 2 2 2 2 2 2 2 2 2 2 2 2 2 1 2 2 2 0 0 1 2 2 2 2 2 1 2 2 2 1 2 2 2 2 2 1 2 2 2 2 2 1 1 1 2 1 2 1 2 1 2 2 2 2 2 2 2 2 2 1 2 2 2 2 2 1 2 2 2 2 2 2 2 2 2 2 2 1 2 2 2 1 2 2 2 2 2 1 2 2 2 2 2 2 2 2 2 1 2 2 2 1 2 1 2 2 2 1 2 2 2 1 2 2 2 2 2
4 oar3_OAR4_69424170 80.1549 69424170 2 2 2 2 2 2 2 2 1 2 2 2 2 2 2 2 2 2 2 2 1 2 2 2 2 2 2 2 2 2 2 2 2 2 2 2 2 2 2 2 2 2 2 2 2 2 2 2 1 2 2 2 2 2 1 2 2 2 2 2 1 2 2 2 1 2 2 2 1 2 1 2 2 2 2 2 1 1 1 2 2 2 2 2 1 2 2 2 2 2 1 2 2 2 1 2 2 2 2 2 2 2 2 2 2 2 2 2 2 2 2 2 2 2 1 2 1 2 2 2 2 2 2 2 2 2 2 2 2 2 2 2 2 2 2 2 2 2 1 2 2 2 1 2 2 2 1 2 2 2 2 2
4 oar3_OAR4_69616265 80.3157 69616265 2 2 1 1 1 2 2 2 1 2 2 2 2 2 2 2 2 2 1 2 2 2 2 2 1 2 2 2 2 2 2 2 1 2 2 2 1 2 2 2 1 2 1 2 1 1 2 2 2 2 2 2 2 2 1 2 2 2 2 2 2 2 1 1 2 2 2 2 2 2 2 2 1 2 2 2 2 2 2 2 2 2 2 2 1 2 2 2 2 2 2 2 2 2 2 2 2 2 2 2 1 2 1 2 2 2 2 2 2 2 2 2 2 2 1 2 2 2 2 2 2 2 2 2 2 2 2 2 2 2 2 2 2 2 1 2 2 2 2 2 1 2 2 2 2 2 2 2 2 2 2 2
4 oar3_OAR4_69890809 80.38 69890809 2 2 1 2 1 2 0 0 1 1 2 2 2 2 2 2 2 2 1 2 1 1 2 2 0 0 1 2 2 2 2 2 2 2 2 2 1 2 0 0 1 1 2 2 1 1 0 0 1 2 0 0 2 2 1 1 0 0 2 2 1 2 1 1 1 1 1 2 2 2 1 1 1 2 2 2 1 1 1 2 1 2 2 2 1 2 2 2 1 2 2 2 1 1 1 2 2 2 0 0 1 2 0 0 2 2 1 2 2 2 2 2 2 2 2 2 1 2 1 2 1 2 2 2 2 2 1 2 2 2 1 1 2 2 0 0 2 2 1 2 1 2 1 2 2 2 1 2 2 2 1 2
4 oar3_OAR4_70693283 80.47 70693283 2 2 2 2 2 2 2 2 2 2 2 2 1 1 1 2 1 2 2 2 2 2 1 2 1 2 1 2 2 2 1 1 2 2 1 2 2 2 1 2 2 2 2 2 2 2 2 2 2 2 2 2 2 2 2 2 2 2 1 2 1 2 2 2 2 2 1 2 1 2 2 2 2 2 2 2 1 2 1 2 2 2 2 2 2 2 1 2 1 2 1 2 1 2 2 2 1 2 1 2 2 2 1 2 1 2 1 2 1 2 1 1 2 2 1 2 2 2 2 2 2 2 1 2 1 2 2 2 1 2 1 2 2 2 1 2 1 2 2 2 2 2 2 2 2 2 2 2 2 2 1 2
4 oar3_OAR4_71129291 80.7598 71129291 1 2 2 2 2 2 1 2 1 2 2 2 2 2 1 2 2 2 1 2 2 2 2 2 2 2 1 1 2 2 2 2 2 2 2 2 1 2 1 1 2 2 2 2 2 2 2 2 1 1 1 2 2 2 2 2 2 2 2 2 1 2 2 2 1 2 2 2 1 1 1 2 1 2 2 2 1 2 1 2 1 2 1 1 1 2 2 2 2 2 1 2 1 2 1 2 2 2 1 1 1 2 2 2 2 2 2 2 1 2 2 2 1 1 1 2 1 2 2 2 1 2 1 2 2 2 2 2 2 2 1 1 1 1 2 2 2 2 1 2 2 2 1 2 1 2 1 1 1 2 1 2
4 oar3_OAR4_71739741 81.1395 71739741 1 1 0 0 1 1 1 1 1 1 2 2 2 2 1 2 2 2 1 2 1 1 2 2 1 2 1 2 2 2 2 2 1 2 2 2 1 1 1 1 1 1 2 2 1 1 0 0 1 1 2 2 1 2 1 1 2 2 2 2 1 2 1 1 1 1 1 2 2 2 1 2 1 1 1 2 0 0 1 2 2 2 2 2 1 1 1 2 1 2 2 2 0 0 1 2 1 2 1 1 1 2 1 2 2 2 1 2 2 2 2 2 1 2 1 2 1 2 1 2 0 0 2 2 2 2 1 1 2 2 1 1 2 2 1 2 1 2 1 2 1 2 1 2 1 2 1 2 1 1 1 2
4 oar3_OAR4_71770553 81.1573 71770553 1 1 1 1 1 1 1 2 1 2 2 2 1 1 1 1 1 2 1 2 1 2 1 2 1 1 1 2 2 2 1 1 1 2 1 2 1 1 1 1 1 2 2 2 1 1 2 2 1 2 2 2 1 2 1 1 2 2 1 2 1 2 1 1 1 2 1 2 2 2 2 2 1 1 1 2 1 2 1 2 2 2 2 2 1 2 1 1 1 2 2 2 1 2 2 2 1 1 1 1 1 2 1 1 1 2 1 2 1 2 1 1 1 2 1 2 2 2 2 2 2 2 1 2 1 2 1 2 1 2 1 2 2 2 1 1 1 1 2 2 1 2 2 2 1 2 2 2 1 1 1 2
4 oar3_OAR4_72177790 81.3936 72177790 1 1 2 2 1 2 1 2 2 2 1 1 2 2 1 2 1 2 1 2 2 2 1 2 2 2 1 1 1 1 2 2 1 2 1 2 1 2 1 1 2 2 2 2 2 2 1 2 1 2 1 1 1 2 2 2 1 1 1 2 2 2 2 2 2 2 2 2 1 1 1 2 1 2 1 1 2 2 2 2 1 1 1 1 2 2 1 2 2 2 1 1 1 1 1 2 1 2 1 1 1 2 2 2 1 2 2 2 1 2 2 2 1 1 1 2 1 2 1 2 1 2 1 2 1 2 1 2 1 2 1 2 1 1 2 2 1 2 1 2 1 2 1 2 1 1 1 2 1 1 1 1
4 oar3_OAR4_72233690 81.4261 72233690 2 2 1 1 1 2 2 2 1 2 2 2 2 2 2 2 2 2 1 2 1 2 2 2 1 2 2 2 2 2 2 2 1 2 2 2 1 2 2 2 2 2 1 1 1 1 2 2 2 2 2 2 1 2 1 1 2 2 2 2 2 2 1 1 1 2 2 2 2 2 2 2 1 2 2 2 2 2 2 2 2 2 2 2 1 2 2 2 2 2 2 2 2 2 2 2 2 2 2 2 1 2 1 2 2 2 2 2 2 2 2 2 2 2 1 2 2 2 2 2 2 2 2 2 2 2 2 2 2 2 2 2 2 2 1 2 2 2 2 2 1 2 2 2 2 2 2 2 2 2 2 2
4 oar3_OAR4_73712032 82.7981 73712032 1 2 2 2 1 2 2 2 2 2 2 2 2 2 2 2 2 2 2 2 2 2 2 2 2 2 2 2 2 2 2 2 2 2 2 2 2 2 2 2 2 2 2 2 2 2 2 2 2 2 2 2 2 2 2 2 2 2 2 2 2 2 2 2 2 2 2 2 2 2 2 2 2 2 1 2 2 2 2 2 2 2 2 2 2 2 1 2 2 2 2 2 2 2 2 2 1 2 2 2 2 2 2 2 2 2 2 2 2 2 2 2 2 2 2 2 2 2 2 2 2 2 2 2 2 2 1 2 2 2 2 2 2 2 2 2 1 2 2 2 2 2 2 2 1 2 2 2 1 2 2 2
4 oar3_OAR4_73944347 82.9044 73944347 1 2 1 2 2 2 2 2 1 2 2 2 2 2 2 2 2 2 0 0 2 2 2 2 2 2 1 1 2 2 2 2 1 2 2 2 1 2 1 2 2 2 2 2 1 2 2 2 2 2 1 1 2 2 2 2 1 2 2 2 2 2 2 2 2 2 2 2 1 2 1 2 2 2 1 2 2 2 2 2 1 1 1 1 2 2 2 2 2 2 2 2 1 1 2 2 2 2 1 1 1 2 2 2 2 2 2 2 1 2 2 2 1 2 2 2 2 2 2 2 1 2 1 2 2 2 2 2 2 2 1 2 1 1 2 2 2 2 2 2 2 2 2 2 1 2 0 0 2 2 1 2
4 oar3_OAR4_74320548 83.0764 74320548 1 2 1 2 1 2 1 1 1 2 1 1 2 2 1 2 1 2 2 2 1 1 1 2 1 2 1 2 1 1 2 2 1 2 1 2 1 2 1 2 1 2 1 2 1 2 1 1 1 2 2 2 1 2 1 1 1 2 1 2 1 2 1 2 1 1 1 2 1 2 2 2 1 2 1 2 1 2 1 2 2 2 2 2 1 1 1 2 1 2 1 1 1 2 1 1 1 2 1 2 1 2 1 2 1 2 1 2 2 2 2 2 1 2 1 1 1 2 1 1 1 2 2 2 1 2 1 1 2 2 1 1 2 2 1 2 1 2 1 1 1 1 1 2 1 2 1 2 1 2 1 1
4 oar3_OAR4_74505966 83.1612 74505966 2 2 0 0 2 2 1 2 1 2 1 1 2 2 0 0 1 2 2 2 1 2 1 2 1 2 1 2 1 1 2 2 1 2 1 2 1 2 1 2 2 2 1 2 0 0 1 2 1 2 2 2 1 2 1 1 1 2 0 0 1 2 1 2 1 1 2 2 0 0 2 2 1 2 2 2 1 2 1 2 2 2 2 2 1 1 2 2 2 2 1 1 1 2 1 1 2 2 1 2 1 2 1 2 1 2 2 2 2 2 2 2 1 2 1 1 1 2 1 2 2 2 2 2 0 0 2 2 2 2 1 1 2 2 1 2 2 2 1 1 1 1 1 2 2 2 1 2 2 2 1 1
4 oar3_OAR4_74658278 83.4992 74658278 1 2 1 2 1 2 2 2 1 2 2 2 1 1 1 2 1 2 1 1 2 2 1 2 1 2 1 2 2 2 1 1 1 2 1 2 1 2 1 2 1 2 2 2 1 2 2 2 1 2 1 1 2 2 2 2 1 2 1 2 1 2 1 2 2 2 1 2 1 2 1 1 1 2 1 2 1 2 1 2 1 1 1 1 2 2 1 2 1 2 2 2 1 2 2 2 1 2 1 2 1 2 1 2 1 2 1 2 1 1 1 1 1 2 2 2 1 2 2 2 1 2 1 1 1 2 2 2 1 1 2 2 1 1 1 2 1 2 2 2 2 2 1 2 1 2 1 2 1 2 2 2
4 oar3_OAR4_74884469 83.8109 74884469 1 2 0 0 1 2 1 2 1 2 2 2 2 2 1 2 2 2 2 2 2 2 2 2 2 2 2 2 2 2 2 2 1 2 2 2 2 2 2 2 2 2 2 2 2 2 2 2 1 2 2 2 2 2 1 2 2 2 2 2 2 2 2 2 1 2 2 2 0 0 2 2 1 2 1 2 1 2 1 2 2 2 2 2 1 1 1 2 2 2 1 2 2 2 1 2 1 2 2 2 2 2 2 2 2 2 2 2 2 2 2 2 1 2 1 1 1 2 2 2 2 2 2 2 2 2 1 2 2 2 1 2 2 2 2 2 1 2 1 2 2 2 2 2 1 2 1 2 1 2 2 2
4 oar3_OAR4_75087626 84.0614 75087626 1 2 1 2 1 2 1 2 1 2 2 2 2 2 1 2 2 2 2 2 2 2 2 2 2 2 2 2 2 2 2 2 1 2 2 2 2 2 2 2 2 2 2 2 2 2 2 2 1 2 2 2 1 2 1 2 2 2 2 2 2 2 2 2 1 2 2 2 2 2 2 2 1 2 2 2 1 2 1 2 2 2 2 2 1 1 2 2 2 2 2 2 2 2 1 2 2 2 2 2 2 2 2 2 2 2 2 2 2 2 2 2 1 2 1 2 1 2 2 2 2 2 2 2 2 2 2 2 2 2 1 2 2 2 2 2 2 2 1 2 2 2 2 2 2 2 1 2 1 2 2 2
4 oar3_OAR4_77251765 85.42 77251765 1 1 1 2 1 2 2 2 1 2 0 0 2 2 2 2 1 2 1 2 2 2 1 2 2 2 2 2 1 2 2 2 1 2 2 2 1 1 1 2 1 2 2 2 1 2 1 2 1 2 1 1 1 2 2 2 2 2 0 0 2 2 2 2 2 2 2 2 1 2 1 2 2 2 1 2 2 2 2 2 1 1 1 1 2 2 2 2 2 2 1 2 1 2 2 2 2 2 0 0 1 2 2 2 1 2 2 2 1 2 2 2 1 2 2 2 1 2 1 2 1 2 1 2 1 1 2 2 1 2 2 2 1 1 2 2 2 2 1 2 2 2 1 2 1 2 1 2 1 2 1 2
4 oar3_OAR4_78242647 86.4309 78242647 2 2 1 2 2 2 1 2 1 2 2 2 2 2 1 2 1 2 2 2 2 2 2 2 2 2 2 2 2 2 2 2 1 2 2 2 2 2 2 2 2 2 1 2 2 2 2 2 1 2 2 2 1 2 1 2 1 2 2 2 2 2 2 2 1 2 2 2 1 2 2 2 1 2 2 2 1 2 1 2 2 2 2 2 1 1 2 2 2 2 1 2 2 2 1 2 2 2 2 2 2 2 2 2 2 2 2 2 2 2 2 2 2 2 1 1 1 2 2 2 2 2 2 2 2 2 2 2 2 2 1 2 2 2 2 2 2 2 1 2 2 2 2 2 2 2 1 2 1 2 1 2
[truncated: 891,093 more chars]
