# Supplementary material for: Genomic analysis of morphometric traits in bighorn sheep using the Ovine Infinium® HD SNP BeadChip
Source: PeerJ. 2018 Feb 12;6:e4364. doi: 10.7717/peerj.4364 (PMC5817937; doi:10.7717/peerj.4364)
Supplement: Supplemental Information 3 [file peerj-06-4364-s005.tfam]

RM	Sheep_1	0	0	1	-9
RM	Sheep_2	0	0	2	-9
RM	Sheep_3	0	0	1	-9
RM	Sheep_4	0	0	1	-9
RM	Sheep_5	0	0	2	-9
RM	Sheep_6	0	0	2	-9
RM	Sheep_7	0	0	1	-9
RM	Sheep_8	0	0	1	-9
RM	Sheep_9	0	0	1	-9
RM	Sheep_10	0	0	2	-9
RM	Sheep_11	0	0	1	-9
RM	Sheep_12	0	0	2	-9
RM	Sheep_13	0	0	2	-9
RM	Sheep_14	0	0	1	-9
RM	Sheep_15	0	0	1	-9
RM	Sheep_16	0	0	1	-9
RM	Sheep_17	0	0	1	-9
RM	Sheep_18	0	0	1	-9
RM	Sheep_19	0	0	1	-9
RM	Sheep_20	0	0	1	-9
RM	Sheep_21	0	0	1	-9
RM	Sheep_22	0	0	1	-9
RM	Sheep_23	0	0	1	-9
RM	Sheep_24	0	0	2	-9
RM	Sheep_25	0	0	2	-9
RM	Sheep_26	0	0	1	-9
RM	Sheep_27	0	0	1	-9
RM	Sheep_28	0	0	1	-9
RM	Sheep_29	0	0	2	-9
RM	Sheep_30	0	0	2	-9
RM	Sheep_31	0	0	1	-9
RM	Sheep_32	0	0	1	-9
RM	Sheep_33	0	0	1	-9
RM	Sheep_34	0	0	2	-9
RM	Sheep_35	0	0	2	-9
RM	Sheep_36	0	0	1	-9
RM	Sheep_37	0	0	2	-9
RM	Sheep_38	0	0	2	-9
RM	Sheep_39	0	0	1	-9
RM	Sheep_40	0	0	1	-9
RM	Sheep_41	0	0	1	-9
RM	Sheep_42	0	0	1	-9
RM	Sheep_43	0	0	1	-9
RM	Sheep_44	0	0	2	-9
RM	Sheep_45	0	0	1	-9
RM	Sheep_46	0	0	1	-9
RM	Sheep_47	0	0	1	-9
RM	Sheep_48	0	0	1	-9
RM	Sheep_49	0	0	1	-9
RM	Sheep_50	0	0	1	-9
RM	Sheep_51	0	0	1	-9
RM	Sheep_52	0	0	1	-9
RM	Sheep_53	0	0	1	-9
RM	Sheep_54	0	0	1	-9
RM	Sheep_55	0	0	1	-9
RM	Sheep_56	0	0	2	-9
RM	Sheep_57	0	0	2	-9
RM	Sheep_58	0	0	1	-9
RM	Sheep_59	0	0	2	-9
RM	Sheep_60	0	0	1	-9
RM	Sheep_61	0	0	1	-9
RM	Sheep_62	0	0	1	-9
RM	Sheep_63	0	0	1	-9
RM	Sheep_64	0	0	2	-9
RM	Sheep_65	0	0	1	-9
RM	Sheep_66	0	0	2	-9
RM	Sheep_67	0	0	1	-9
RM	Sheep_68	0	0	1	-9
RM	Sheep_69	0	0	2	-9
RM	Sheep_70	0	0	1	-9
RM	Sheep_71	0	0	1	-9
RM	Sheep_72	0	0	1	-9
RM	Sheep_73	0	0	1	-9
RM	Sheep_74	0	0	2	-9
RM	Sheep_75	0	0	1	-9
RM	Sheep_76	0	0	1	-9
