# Supplementary material for: Genomic analysis of morphometric traits in bighorn sheep using the Ovine Infinium® HD SNP BeadChip
Source: PeerJ. 2018 Feb 12;6:e4364. doi: 10.7717/peerj.4364 (PMC5817937; doi:10.7717/peerj.4364)
Supplement: Supplemental Information 4 [file peerj-06-4364-s006.txt]

id	sex	Year	Yrbirth	Age	Day	Right_horn_base	Lefts_horn_base	Average	stbase
Sheep_30	0	102	101	1	157	5.9	5.4	5.65	3.688986856
Sheep_6	0	95	94	1	173	6.1	6.4	6.25	4.080737673
Sheep_12	0	86	85	1	151	7	NA	7	4.570426193
Sheep_74	0	87	86	1	174	7	7.1	7.05	4.603072095
Sheep_13	0	90	89	1	174	7.6	NA	7.6	4.96217701
Sheep_57	0	90	89	1	168	NA	7.8	7.8	5.092760615
Sheep_35	0	96	95	1	177	8.1	8.1	8.1	5.288636024
Sheep_69	0	88	87	1	164	8.2	NA	8.2	5.353927827
Sheep_25	0	97	96	1	182	8.2	8.6	8.4	5.484511432
Sheep_64	0	89	88	1	153	8.4	NA	8.4	5.484511432
Sheep_37	0	87	86	1	151	8.5	NA	8.5	5.549803235
Sheep_34	0	101	100	1	236	9	9	9	5.876262249
Sheep_10	0	92	91	1	155	9.4	8.9	9.15	5.974199953
Sheep_56	0	90	89	1	159	9.3	NA	9.3	6.072137657
Sheep_2	0	89	88	1	152	9.4	9.3	9.35	6.104783558
Sheep_59	0	87	86	1	152	9.4	NA	9.4	6.13742946
Sheep_66	0	90	89	1	174	9.5	NA	9.5	6.202721262
Sheep_29	0	89	88	1	152	9.9	9.5	9.7	6.333304868
Sheep_24	0	90	89	1	215	9.7	9.9	9.8	6.398596671
Sheep_38	0	88	87	1	166	9.9	NA	9.9	6.463888473
Sheep_5	0	86	85	1	151	11.5	11.2	11.35	7.410619614
Sheep_44	0	88	87	1	233	12.1	12.3	12.2	7.965599937
Sheep_8	1	101	100	1	151	7.2	8.7	7.95	2.798819987
Sheep_3	1	96	95	1	166	9.1	9.1	9.1	3.20368074
Sheep_50	1	85	84	1	168	9.1	9.2	9.15	3.221283382
Sheep_58	1	87	86	1	154	NA	9.2	9.2	3.238886023
Sheep_15	1	101	100	1	151	9.9	9.6	9.75	3.432515079
Sheep_42	1	87	86	1	179	9.7	10	9.85	3.467720362
Sheep_32	1	94	93	1	163	9.9	10.3	10.1	3.555733569
Sheep_9	1	99	98	1	151	10	10.5	10.25	3.608541493
Sheep_40	1	91	90	1	157	10.2	10.7	10.45	3.678952059
Sheep_21	1	99	98	1	150	11	10.5	10.75	3.784567907
Sheep_61	1	91	90	1	153	11.4	10.3	10.85	3.81977319
Sheep_16	1	100	99	1	152	10.8	11	10.9	3.837375832
Sheep_11	1	104	103	1	179	11.8	11.9	11.85	4.171826019
Sheep_39	1	87	86	1	151	12.4	11.9	12.15	4.277441867
Sheep_75	1	94	93	1	148	12.6	11.9	12.25	4.31264715
Sheep_49	1	87	86	1	176	12	13	12.5	4.400660357
Sheep_33	1	95	94	1	150	12.6	12.7	12.65	4.453468282
Sheep_46	1	94	93	1	175	12.8	12.8	12.8	4.506276206
Sheep_1	1	90	89	1	160	13.3	13	13.15	4.629494696
Sheep_68	1	88	87	1	154	NA	13.2	13.2	4.647097337
Sheep_23	1	86	85	1	152	13.5	13	13.25	4.664699979
Sheep_67	1	88	87	1	155	13.4	13.3	13.35	4.699905262
Sheep_31	1	101	100	1	150	13.8	12.9	13.35	4.699905262
Sheep_76	1	90	89	1	158	13.3	13.5	13.4	4.717507903
Sheep_19	1	88	87	1	154	NA	13.5	13.5	4.752713186
Sheep_70	1	87	86	1	162	13.9	13.4	13.65	4.80552111
Sheep_55	1	89	88	1	153	NA	14	14	4.9287396
Sheep_65	1	88	87	1	154	14	NA	14	4.9287396
Sheep_71	1	88	87	1	169	NA	14.2	14.2	4.999150166
Sheep_54	1	87	86	1	151	14.5	14	14.25	5.016752807
Sheep_72	1	88	87	1	154	14	14.7	14.35	5.05195809
Sheep_43	1	87	86	1	166	14.3	14.4	14.35	5.05195809
Sheep_14	1	90	89	1	178	14.1	14.8	14.45	5.087163373
Sheep_63	1	89	88	1	166	14.5	14.5	14.5	5.104766015
Sheep_62	1	88	87	1	187	14.7	14.6	14.65	5.157573939
Sheep_51	1	90	89	1	181	14.7	14.8	14.75	5.192779222
Sheep_7	1	90	89	1	173	14.6	15.2	14.9	5.245587146
Sheep_52	1	89	88	1	174	15.1	14.8	14.95	5.263189787
Sheep_41	1	91	90	1	166	15.1	15.2	15.15	5.333600353
Sheep_48	1	88	87	1	164	15.4	15	15.2	5.351202995
Sheep_45	1	84	83	1	159	15.5	15.4	15.45	5.439216202
Sheep_36	1	87	86	1	165	16	15	15.5	5.456818843
Sheep_53	1	88	87	1	157	15.5	16.1	15.8	5.562434692
Sheep_20	1	90	89	1	173	15.8	16.2	16	5.632845257
Sheep_47	1	89	88	1	153	16.8	16.5	16.65	5.861679596
Sheep_60	1	88	87	1	164	17.5	17.3	17.4	6.125719217
Sheep_73	1	88	87	1	183	17.6	17.8	17.7	6.231335066
Sheep_18	1	111	109	2	160	19.2	19.2	19.2	5.150319887
Sheep_17	1	107	105	2	166	19	19.7	19.35	5.190556761
Sheep_4	1	112	110	2	153	20.9	20.1	20.5	5.499039462
Sheep_28	1	86	84	2	155	20.8	21.1	20.95	5.619750085
Sheep_27	1	105	103	2	155	25.3	25.2	25.25	6.773207143
Sheep_22	1	105	101	4	180	40.2	41.5	40.85	11.5076544
Sheep_26	1	101	96	5	188	38.6	39.2	38.9	13.97218175
