# Supplementary material for: Genomic analysis of morphometric traits in bighorn sheep using the Ovine Infinium® HD SNP BeadChip
Source: PeerJ. 2018 Feb 12;6:e4364. doi: 10.7717/peerj.4364 (PMC5817937; doi:10.7717/peerj.4364)
Supplement: Supplemental Information 5 [file peerj-06-4364-s007.txt]

id	sex	Year	Yrbirth	Age	Day	Right_horn_base	Lefts_horn_base	Average	stbase
Sheep_30	0	102	101	1	157	5.9	5.4	5.65	3.688986856
Sheep_6	0	95	94	1	173	6.1	6.4	6.25	4.080737673
Sheep_12	0	86	85	1	151	7	NA	7	4.570426193
Sheep_74	0	87	86	1	174	7	7.1	7.05	4.603072095
Sheep_74	0	87	86	1	195	7.2	7.3	7.25	4.7336557
Sheep_6	0	95	94	1	215	7.5	7.5	7.5	4.896885207
Sheep_6	0	95	94	1	195	7.6	7.6	7.6	4.96217701
Sheep_13	0	90	89	1	174	7.6	NA	7.6	4.96217701
Sheep_57	0	90	89	1	168	NA	7.8	7.8	5.092760615
Sheep_6	0	95	94	1	265	7.7	7.9	7.8	5.092760615
Sheep_35	0	96	95	1	177	8.1	8.1	8.1	5.288636024
Sheep_69	0	88	87	1	164	8.2	NA	8.2	5.353927827
Sheep_30	0	102	101	1	176	8.2	NA	8.2	5.353927827
Sheep_25	0	97	96	1	182	8.2	8.6	8.4	5.484511432
Sheep_64	0	89	88	1	153	8.4	NA	8.4	5.484511432
Sheep_35	0	96	95	1	161	8.5	8.4	8.45	5.517157333
Sheep_37	0	87	86	1	151	8.5	NA	8.5	5.549803235
Sheep_13	0	90	89	1	215	8.5	NA	8.5	5.549803235
Sheep_69	0	88	87	1	184	9	8.8	8.9	5.810970446
Sheep_12	0	86	85	1	183	9	8.9	8.95	5.843616347
Sheep_34	0	101	100	1	236	9	9	9	5.876262249
Sheep_34	0	101	100	1	150	NA	9.1	9.1	5.941554051
Sheep_10	0	92	91	1	155	9.4	8.9	9.15	5.974199953
Sheep_56	0	90	89	1	159	9.3	NA	9.3	6.072137657
Sheep_34	0	101	100	1	213	10.2	8.5	9.35	6.104783558
Sheep_2	0	89	88	1	152	9.4	9.3	9.35	6.104783558
Sheep_35	0	96	95	1	197	9.3	9.4	9.35	6.104783558
Sheep_59	0	87	86	1	152	9.4	NA	9.4	6.13742946
Sheep_56	0	90	89	1	161	NA	9.4	9.4	6.13742946
Sheep_66	0	90	89	1	174	9.5	NA	9.5	6.202721262
Sheep_57	0	90	89	1	243	NA	9.5	9.5	6.202721262
Sheep_30	0	102	101	1	225	9.7	9.3	9.5	6.202721262
Sheep_34	0	101	100	1	171	9.9	9.4	9.65	6.300658967
Sheep_29	0	89	88	1	152	9.9	9.5	9.7	6.333304868
Sheep_34	0	101	100	1	188	9.8	9.7	9.75	6.365950769
Sheep_69	0	88	87	1	222	9.9	9.7	9.8	6.398596671
Sheep_24	0	90	89	1	215	9.7	9.9	9.8	6.398596671
Sheep_2	0	89	88	1	186	9.6	10.2	9.9	6.463888473
Sheep_38	0	88	87	1	166	9.9	NA	9.9	6.463888473
Sheep_35	0	96	95	1	237	10	9.9	9.95	6.496534375
Sheep_35	0	96	95	1	252	9.9	10	9.95	6.496534375
Sheep_37	0	87	86	1	205	10	NA	10	6.529180276
Sheep_56	0	90	89	1	219	NA	10	10	6.529180276
Sheep_69	0	88	87	1	246	10.2	9.9	10.05	6.561826178
Sheep_64	0	89	88	1	225	10.5	10.1	10.3	6.725055685
Sheep_64	0	89	88	1	254	10.4	10.7	10.55	6.888285191
Sheep_29	0	89	88	1	186	11	10.1	10.55	6.888285191
Sheep_59	0	87	86	1	179	10.7	10.7	10.7	6.986222896
Sheep_30	0	102	101	1	256	10.6	10.9	10.75	7.018868797
Sheep_12	0	86	85	1	212	11	10.8	10.9	7.116806501
Sheep_66	0	90	89	1	243	11	NA	11	7.182098304
Sheep_24	0	90	89	1	255	11.1	11	11.05	7.214744205
Sheep_38	0	88	87	1	233	11.1	11.3	11.2	7.312681909
Sheep_2	0	89	88	1	225	10.7	11.8	11.25	7.345327811
Sheep_10	0	92	91	1	218	11.3	11.2	11.25	7.345327811
Sheep_5	0	86	85	1	151	11.5	11.2	11.35	7.410619614
Sheep_34	0	101	100	1	266	11.5	11.5	11.5	7.508557318
Sheep_10	0	92	91	1	241	11.7	11.4	11.55	7.541203219
Sheep_5	0	86	85	1	178	11.6	11.6	11.6	7.57384912
Sheep_29	0	89	88	1	218	12	11.8	11.9	7.769724529
Sheep_59	0	87	86	1	209	12	12	12	7.835016331
Sheep_44	0	88	87	1	233	12.1	12.3	12.2	7.965599937
Sheep_10	0	92	91	1	256	12.2	12.2	12.2	7.965599937
Sheep_5	0	86	85	1	209	12.5	12.3	12.4	8.096183543
Sheep_38	0	88	87	1	211	12.5	12.5	12.5	8.161475345
Sheep_44	0	88	87	1	211	12.5	12.7	12.6	8.226767148
Sheep_56	0	90	89	1	196	14.1	14	14.05	9.173498288
Sheep_6	0	96	94	2	176	9.5	9.2	9.35	7.665840712
Sheep_13	0	91	89	2	151	10.7	9.7	10.2	8.362735322
Sheep_6	0	96	94	2	204	10.4	10.3	10.35	8.485716724
Sheep_35	0	97	95	2	153	10	10.9	10.45	8.567704325
Sheep_6	0	96	94	2	270	10.6	10.5	10.55	8.649691926
Sheep_25	0	98	96	2	168	10.7	10.5	10.6	8.690685727
Sheep_35	0	97	95	2	180	10.8	10.9	10.85	8.89565473
Sheep_34	0	102	100	2	157	11.1	10.9	11	9.018636131
Sheep_24	0	91	89	2	151	10.6	11.6	11.1	9.100623733
Sheep_6	0	96	94	2	252	11.2	11.1	11.15	9.141617533
Sheep_64	0	90	88	2	158	11.4	NA	11.4	9.346586536
Sheep_74	0	88	86	2	154	11.4	NA	11.4	9.346586536
Sheep_6	0	96	94	2	238	12.2	11.1	11.65	9.551555539
Sheep_25	0	98	96	2	222	11.5	11.8	11.65	9.551555539
Sheep_34	0	102	100	2	176	11.9	11.5	11.7	9.59254934
Sheep_69	0	89	87	2	151	12	11.5	11.75	9.63354314
Sheep_37	0	88	86	2	154	11.9	NA	11.9	9.756524542
Sheep_74	0	88	86	2	182	12	12.1	12.05	9.879505944
Sheep_44	0	89	87	2	158	11.7	12.4	12.05	9.879505944
Sheep_13	0	91	89	2	213	12.1	12	12.05	9.879505944
Sheep_35	0	97	95	2	240	11.9	12.2	12.05	9.879505944
Sheep_12	0	87	85	2	179	12.2	12	12.1	9.920499745
Sheep_12	0	87	85	2	208	12.2	12	12.1	9.920499745
Sheep_25	0	98	96	2	256	12	12.3	12.15	9.961493545
Sheep_10	0	93	91	2	152	12.1	12.3	12.2	10.00248735
Sheep_56	0	91	89	2	151	12	12.4	12.2	10.00248735
Sheep_35	0	97	95	2	274	11.9	12.5	12.2	10.00248735
Sheep_66	0	91	89	2	152	12.6	12.1	12.35	10.12546875
Sheep_34	0	102	100	2	225	12.9	11.9	12.4	10.16646255
Sheep_37	0	88	86	2	237	12.7	12.2	12.45	10.20745635
Sheep_38	0	89	87	2	166	12.5	NA	12.5	10.24845015
Sheep_59	0	88	86	2	154	12.5	NA	12.5	10.24845015
Sheep_69	0	89	87	2	217	12.8	12.5	12.65	10.37143155
Sheep_34	0	102	100	2	198	13.2	12.2	12.7	10.41242535
Sheep_5	0	87	85	2	151	12.7	12.8	12.75	10.45341915
Sheep_29	0	90	88	2	158	NA	12.8	12.8	10.49441295
Sheep_69	0	89	87	2	185	12.8	13	12.9	10.57640055
Sheep_24	0	91	89	2	215	13	12.8	12.9	10.57640055
Sheep_44	0	89	87	2	186	12.9	12.9	12.9	10.57640055
Sheep_74	0	88	86	2	259	12.9	13	12.95	10.61739435
Sheep_38	0	89	87	2	236	12.9	13	12.95	10.61739435
Sheep_74	0	88	86	2	196	12.9	13.1	13	10.65838816
Sheep_37	0	88	86	2	191	13	NA	13	10.65838816
Sheep_2	0	90	88	2	168	13.2	13.3	13.25	10.86335716
Sheep_34	0	102	100	2	256	13.6	13	13.3	10.90435096
Sheep_66	0	91	89	2	213	13.4	13.4	13.4	10.98633856
Sheep_44	0	89	87	2	227	13.3	13.6	13.45	11.02733236
Sheep_10	0	93	91	2	191	13	14	13.5	11.06832616
Sheep_56	0	91	89	2	213	13.9	NA	13.9	11.39627657
Sheep_10	0	93	91	2	269	14	14	14	11.47826417
Sheep_5	0	87	85	2	205	14.2	14.2	14.2	11.64223937
Sheep_10	0	93	91	2	253	14.2	14.3	14.25	11.68323317
Sheep_2	0	90	88	2	220	14.6	14.2	14.4	11.80621457
Sheep_29	0	90	88	2	215	NA	14.7	14.7	12.05217738
Sheep_6	0	97	94	3	232	9.8	10	9.9	10.09269181
Sheep_6	0	97	94	3	180	10	10.2	10.1	10.29658458
Sheep_6	0	97	94	3	275	11.2	11.1	11.15	11.36702159
Sheep_12	0	88	85	3	177	11.6	11.5	11.55	11.77480712
Sheep_25	0	99	96	3	151	11.7	11.4	11.55	11.77480712
Sheep_35	0	98	95	3	184	11.2	12.2	11.7	11.92772669
Sheep_12	0	88	85	3	241	12.2	11.5	11.85	12.08064626
Sheep_12	0	88	85	3	187	12	11.8	11.9	12.13161945
Sheep_35	0	98	95	3	153	11.7	12.4	12.05	12.28453903
Sheep_25	0	99	96	3	189	12.5	12.3	12.4	12.64135136
Sheep_64	0	91	88	3	151	12.4	12.5	12.45	12.69232455
Sheep_37	0	89	86	3	166	12.5	NA	12.5	12.74329775
Sheep_64	0	91	88	3	215	12.8	12.5	12.65	12.89621732
Sheep_74	0	89	86	3	153	12.7	NA	12.7	12.94719051
Sheep_35	0	98	95	3	256	12.5	13.2	12.85	13.10011008
Sheep_35	0	98	95	3	272	12.4	13.3	12.85	13.10011008
Sheep_59	0	89	86	3	153	13.3	12.8	13.05	13.30400285
Sheep_13	0	92	89	3	153	13.1	13.1	13.1	13.35497604
Sheep_35	0	98	95	3	235	12.6	13.6	13.1	13.35497604
Sheep_25	0	99	96	3	253	13.1	13.1	13.1	13.35497604
Sheep_44	0	90	87	3	175	12.8	13.6	13.2	13.45692242
Sheep_13	0	92	89	3	197	13.3	13.1	13.2	13.45692242
Sheep_59	0	89	86	3	174	NA	13.2	13.2	13.45692242
Sheep_38	0	90	87	3	159	13.3	NA	13.3	13.5588688
Sheep_10	0	94	91	3	151	13.4	13.2	13.3	13.5588688
Sheep_34	0	103	100	3	176	13.7	13.4	13.55	13.81373476
Sheep_74	0	89	86	3	166	13.6	NA	13.6	13.86470795
Sheep_24	0	92	89	3	149	13.9	13.6	13.75	14.01762752
Sheep_44	0	90	87	3	228	13.8	13.7	13.75	14.01762752
Sheep_10	0	94	91	3	223	14.1	13.5	13.8	14.06860071
Sheep_34	0	103	100	3	154	13.9	13.8	13.85	14.1195739
Sheep_38	0	90	87	3	249	14	NA	14	14.27249347
Sheep_69	0	90	87	3	215	14.4	13.8	14.1	14.37443986
Sheep_2	0	91	88	3	166	14.1	14.2	14.15	14.42541305
Sheep_69	0	90	87	3	173	14.2	NA	14.2	14.47638624
Sheep_34	0	103	100	3	249	14.1	14.3	14.2	14.47638624
Sheep_5	0	88	85	3	154	14.3	14.2	14.25	14.52735943
Sheep_2	0	91	88	3	228	14.2	14.3	14.25	14.52735943
Sheep_66	0	92	89	3	152	14.4	NA	14.4	14.680279
Sheep_24	0	92	89	3	241	14.2	14.7	14.45	14.73125219
Sheep_56	0	92	89	3	152	14.4	14.5	14.45	14.73125219
Sheep_10	0	94	91	3	184	14.7	14.3	14.5	14.78222538
Sheep_5	0	88	85	3	236	14.6	14.5	14.55	14.83319858
Sheep_34	0	103	100	3	205	14.6	14.5	14.55	14.83319858
Sheep_29	0	91	88	3	215	14.8	14.5	14.65	14.93514496
Sheep_24	0	92	89	3	261	14.8	14.7	14.75	15.03709134
Sheep_56	0	92	89	3	223	14.8	15.1	14.95	15.2409841
Sheep_66	0	92	89	3	246	15.2	15.1	15.15	15.44487687
Sheep_56	0	92	89	3	264	15.2	15.1	15.15	15.44487687
Sheep_66	0	92	89	3	197	15.5	14.9	15.2	15.49585006
Sheep_29	0	91	88	3	166	14.6	15.9	15.25	15.54682325
Sheep_24	0	92	89	3	201	15.4	15.6	15.5	15.8016892
Sheep_6	0	98	94	4	168	11.1	11.9	11.5	12.20887978
Sheep_12	0	89	85	4	166	11.6	NA	11.6	12.31504395
Sheep_6	0	98	94	4	189	11.6	11.8	11.7	12.42120812
Sheep_6	0	98	94	4	230	11.9	12.1	12	12.73970064
Sheep_35	0	99	95	4	150	11.8	12.3	12.05	12.79278272
Sheep_6	0	98	94	4	256	12.1	12.1	12.1	12.84586481
Sheep_35	0	99	95	4	201	11.9	12.6	12.25	13.00511107
Sheep_25	0	100	96	4	156	12.8	12.7	12.75	13.53593193
Sheep_59	0	90	86	4	227	13.1	13	13.05	13.85442444
Sheep_69	0	91	87	4	166	13.5	13	13.25	14.06675279
Sheep_64	0	92	88	4	282	13.3	13.3	13.3	14.11983487
Sheep_37	0	90	86	4	159	13.3	NA	13.3	14.11983487
Sheep_38	0	91	87	4	172	13.2	13.5	13.35	14.17291696
Sheep_44	0	91	87	4	158	13.4	13.3	13.35	14.17291696
Sheep_69	0	91	87	4	241	13.4	13.4	13.4	14.22599904
Sheep_25	0	100	96	4	231	13.5	13.3	13.4	14.22599904
Sheep_13	0	93	89	4	152	13.4	13.5	13.45	14.27908113
Sheep_10	0	95	91	4	216	13.5	13.4	13.45	14.27908113
Sheep_74	0	90	86	4	219	13.5	NA	13.5	14.33216322
Sheep_10	0	95	91	4	193	13.5	13.5	13.5	14.33216322
Sheep_25	0	100	96	4	190	13.6	13.4	13.5	14.33216322
Sheep_69	0	91	87	4	215	13.9	13.2	13.55	14.3852453
Sheep_59	0	90	86	4	173	13.7	NA	13.7	14.54449156
Sheep_24	0	93	89	4	233	13.5	14	13.75	14.59757365
Sheep_13	0	93	89	4	201	14.1	13.8	13.95	14.80990199
Sheep_74	0	90	86	4	158	14	NA	14	14.86298407
Sheep_10	0	95	91	4	150	14.1	13.9	14	14.86298407
Sheep_64	0	92	88	4	192	14.2	13.9	14.05	14.91606616
Sheep_10	0	95	91	4	243	14.1	14.1	14.1	14.96914825
Sheep_56	0	93	89	4	238	14.2	14.1	14.15	15.02223033
Sheep_5	0	89	85	4	165	14.3	14.1	14.2	15.07531242
Sheep_34	0	104	100	4	223	14.4	14	14.2	15.07531242
Sheep_44	0	91	87	4	220	14.1	14.4	14.25	15.1283945
Sheep_13	0	93	89	4	268	14.5	14	14.25	15.1283945
Sheep_34	0	104	100	4	239	14.6	14.2	14.4	15.28764076
Sheep_24	0	93	89	4	210	14.3	14.6	14.45	15.34072285
Sheep_34	0	104	100	4	174	14.4	14.5	14.45	15.34072285
Sheep_24	0	93	89	4	251	14.5	14.5	14.5	15.39380493
Sheep_2	0	92	88	4	149	14.5	14.6	14.55	15.44688702
Sheep_37	0	90	86	4	220	14.6	NA	14.6	15.49996911
Sheep_29	0	92	88	4	149	NA	14.6	14.6	15.49996911
Sheep_56	0	93	89	4	160	14.8	14.8	14.8	15.71229745
Sheep_34	0	104	100	4	202	14.8	14.8	14.8	15.71229745
Sheep_2	0	92	88	4	197	15.1	15.3	15.2	16.13695414
Sheep_24	0	93	89	4	191	15.1	15.4	15.25	16.19003622
Sheep_24	0	93	89	4	270	15.2	15.5	15.35	16.2962004
Sheep_56	0	93	89	4	261	15.6	15.1	15.35	16.2962004
Sheep_29	0	92	88	4	201	15.8	15.5	15.65	16.61469291
Sheep_56	0	93	89	4	189	15.2	16.2	15.7	16.667775
Sheep_13	0	93	89	4	245	16	16	16	16.98626751
Sheep_6	0	99	94	5	150	11.8	11.8	11.8	13.11336949
Sheep_6	0	99	94	5	207	12	11.6	11.8	13.11336949
Sheep_35	0	100	95	5	237	11.7	12.5	12.1	13.44676024
Sheep_35	0	100	95	5	154	11.8	12.6	12.2	13.55789049
Sheep_35	0	100	95	5	178	11.7	12.7	12.2	13.55789049
Sheep_35	0	100	95	5	199	11.7	12.7	12.2	13.55789049
Sheep_12	0	90	85	5	161	12.4	12.5	12.45	13.83571611
Sheep_13	0	94	89	5	149	13.4	12.9	13.15	14.61362786
Sheep_25	0	101	96	5	151	13.3	13.1	13.2	14.66919299
Sheep_10	0	96	91	5	149	13.4	13.3	13.35	14.83588836
Sheep_12	0	90	85	5	215	13	13.8	13.4	14.89145349
Sheep_59	0	91	86	5	164	13.8	13.1	13.45	14.94701861
Sheep_59	0	91	86	5	213	13.4	13.5	13.45	14.94701861
Sheep_74	0	91	86	5	215	13.6	13.4	13.5	15.00258374
Sheep_69	0	92	87	5	197	13.3	13.9	13.6	15.11371399
Sheep_10	0	96	91	5	186	13.8	13.6	13.7	15.22484424
Sheep_74	0	91	86	5	170	13.8	13.7	13.75	15.28040936
Sheep_69	0	92	87	5	152	13.8	13.7	13.75	15.28040936
Sheep_69	0	92	87	5	241	14	13.9	13.95	15.50266986
Sheep_10	0	96	91	5	207	13.9	14	13.95	15.50266986
Sheep_44	0	92	87	5	197	14	14	14	15.55823499
Sheep_10	0	96	91	5	235	14	14	14	15.55823499
Sheep_64	0	93	88	5	209	14.3	13.8	14.05	15.61380011
Sheep_5	0	90	85	5	160	14	14.1	14.05	15.61380011
Sheep_24	0	94	89	5	179	13.7	14.4	14.05	15.61380011
Sheep_44	0	92	87	5	175	14	14.1	14.05	15.61380011
Sheep_37	0	91	86	5	166	14.1	14.1	14.1	15.66936524
Sheep_44	0	92	87	5	240	14.2	14	14.1	15.66936524
Sheep_10	0	96	91	5	256	14.2	14.1	14.15	15.72493036
Sheep_5	0	90	85	5	220	14.3	14.3	14.3	15.89162574
Sheep_24	0	94	89	5	221	14.2	14.4	14.3	15.89162574
Sheep_56	0	94	89	5	187	14.3	14.5	14.4	16.00275599
Sheep_5	0	90	85	5	242	14.5	14.6	14.55	16.16945136
Sheep_34	0	105	100	5	190	14.6	14.5	14.55	16.16945136
Sheep_24	0	94	89	5	154	14.5	14.7	14.6	16.22501649
Sheep_56	0	94	89	5	149	14.6	14.7	14.65	16.28058161
Sheep_25	0	101	96	5	178	14.8	14.5	14.65	16.28058161
Sheep_56	0	94	89	5	257	14.6	14.8	14.7	16.33614674
Sheep_34	0	105	100	5	246	14.9	14.7	14.8	16.44727699
Sheep_34	0	105	100	5	155	15	14.9	14.95	16.61397236
Sheep_34	0	105	100	5	171	15.1	15	15.05	16.72510261
Sheep_2	0	93	88	5	169	15	15.3	15.15	16.83623286
Sheep_29	0	93	88	5	169	15.7	14.9	15.3	17.00292824
Sheep_2	0	93	88	5	262	15.6	15.5	15.55	17.28075386
Sheep_29	0	93	88	5	213	15.7	15.7	15.7	17.44744924
Sheep_2	0	93	88	5	233	16.8	14.9	15.85	17.61414461
Sheep_29	0	93	88	5	234	15.5	16.5	16	17.78083999
Sheep_29	0	93	88	5	253	16.5	16	16.25	18.05866561
Sheep_6	0	100	94	6	225	11.7	11.7	11.7	12.24073894
Sheep_6	0	100	94	6	170	11.8	11.8	11.8	12.34536064
Sheep_6	0	100	94	6	191	11.8	11.9	11.85	12.39767149
Sheep_35	0	101	95	6	151	11.6	12.3	11.95	12.50229319
Sheep_35	0	101	95	6	261	11.6	12.4	12	12.55460405
Sheep_35	0	101	95	6	227	12.1	12.4	12.25	12.8161583
Sheep_35	0	101	95	6	171	12	12.6	12.3	12.86846915
Sheep_25	0	102	96	6	161	12.4	12.2	12.3	12.86846915
Sheep_12	0	91	85	6	179	12.4	NA	12.4	12.97309085
Sheep_35	0	101	95	6	196	11.9	12.9	12.4	12.97309085
Sheep_12	0	91	85	6	218	12.3	12.6	12.45	13.0254017
Sheep_35	0	101	95	6	238	12.3	13	12.65	13.2346451
Sheep_12	0	91	85	6	166	12.8	13	12.9	13.49619935
Sheep_59	0	92	86	6	239	13	12.9	12.95	13.5485102
Sheep_64	0	94	88	6	151	13.1	13.1	13.1	13.70544275
Sheep_10	0	97	91	6	152	13.4	13	13.2	13.81006445
Sheep_44	0	93	87	6	151	13.2	13.3	13.25	13.8623753
Sheep_13	0	95	89	6	173	13.4	13.2	13.3	13.91468615
Sheep_24	0	95	89	6	253	13.6	13.2	13.4	14.01930785
Sheep_69	0	93	87	6	151	12.9	13.9	13.4	14.01930785
Sheep_5	0	91	85	6	241	13.4	13.4	13.4	14.01930785
Sheep_59	0	92	86	6	159	13.3	13.5	13.4	14.01930785
Sheep_10	0	97	91	6	180	13.5	13.4	13.45	14.0716187
Sheep_10	0	97	91	6	274	13.5	13.4	13.45	14.0716187
Sheep_74	0	92	86	6	155	13.5	13.5	13.5	14.12392955
Sheep_13	0	95	89	6	206	13.7	13.4	13.55	14.1762404
Sheep_37	0	92	86	6	155	13.7	NA	13.7	14.33317295
Sheep_37	0	92	86	6	241	13.9	13.6	13.75	14.3854838
Sheep_13	0	95	89	6	237	14	13.5	13.75	14.3854838
Sheep_24	0	95	89	6	209	13.8	13.8	13.8	14.43779465
Sheep_13	0	95	89	6	215	14	13.6	13.8	14.43779465
Sheep_59	0	92	86	6	268	14.2	13.6	13.9	14.54241635
Sheep_24	0	95	89	6	162	14.1	13.9	14	14.64703805
Sheep_44	0	93	87	6	262	14	14	14	14.64703805
Sheep_5	0	91	85	6	213	14	14.1	14.05	14.6993489
Sheep_24	0	95	89	6	181	13.8	14.3	14.05	14.6993489
Sheep_25	0	102	96	6	184	14.1	14.1	14.1	14.75165975
Sheep_59	0	92	86	6	197	14.2	14.1	14.15	14.8039706
Sheep_5	0	91	85	6	157	14.4	14.2	14.3	14.96090315
Sheep_37	0	92	86	6	264	14.4	14.2	14.3	14.96090315
Sheep_69	0	93	87	6	267	14.6	14.3	14.45	15.1178357
Sheep_37	0	92	86	6	205	14.7	14.2	14.45	15.1178357
Sheep_56	0	95	89	6	179	14.4	14.5	14.45	15.1178357
Sheep_44	0	93	87	6	197	14.6	14.4	14.5	15.17014655
Sheep_29	0	94	88	6	223	14.5	14.5	14.5	15.17014655
Sheep_2	0	94	88	6	257	14.5	14.7	14.6	15.27476825
Sheep_2	0	94	88	6	209	14.5	14.8	14.65	15.32707911
Sheep_74	0	92	86	6	240	14.8	14.6	14.7	15.37938996
Sheep_2	0	94	88	6	175	14.6	14.8	14.7	15.37938996
Sheep_74	0	92	86	6	204	15	14.5	14.75	15.43170081
Sheep_2	0	94	88	6	149	14.7	14.9	14.8	15.48401166
Sheep_56	0	95	89	6	215	14.8	14.8	14.8	15.48401166
Sheep_29	0	94	88	6	169	15	14.9	14.95	15.64094421
Sheep_56	0	95	89	6	158	14.8	15.1	14.95	15.64094421
Sheep_29	0	94	88	6	259	15.2	15.1	15.15	15.85018761
Sheep_29	0	94	88	6	149	15.4	15.6	15.5	16.21636356
Sheep_29	0	94	88	6	208	15.6	15.6	15.6	16.32098526
Sheep_6	0	101	94	7	150	11.7	11.9	11.8	13.72032583
Sheep_6	0	101	94	7	238	11.9	11.8	11.85	13.7784628
Sheep_6	0	101	94	7	213	11.9	12	11.95	13.89473675
Sheep_35	0	102	95	7	225	11.8	12.3	12.05	14.0110107
Sheep_35	0	102	95	7	256	11.9	12.4	12.15	14.12728464
Sheep_59	0	93	86	7	234	12.3	12.3	12.3	14.30169557
Sheep_35	0	102	95	7	184	12.2	12.4	12.3	14.30169557
Sheep_12	0	92	85	7	153	12.3	12.4	12.35	14.35983254
Sheep_35	0	102	95	7	161	12.1	12.7	12.4	14.41796951
Sheep_64	0	95	88	7	187	12.6	12.6	12.6	14.65051741
Sheep_64	0	95	88	7	269	12.9	12.9	12.9	14.99933925
Sheep_64	0	95	88	7	178	13	13	13	15.1156132
Sheep_59	0	93	86	7	165	13.2	12.9	13.05	15.17375017
Sheep_13	0	96	89	7	161	13.5	13.2	13.35	15.52257202
Sheep_69	0	94	87	7	149	13.5	13.5	13.5	15.69698294
Sheep_5	0	92	85	7	153	13.5	13.5	13.5	15.69698294
Sheep_59	0	93	86	7	262	13.8	13.2	13.5	15.69698294
Sheep_25	0	103	96	7	207	13.6	13.7	13.65	15.87139386
Sheep_74	0	93	86	7	162	13.8	13.6	13.7	15.92953083
Sheep_64	0	95	88	7	226	13.6	13.9	13.75	15.98766781
Sheep_5	0	92	85	7	239	13.9	13.6	13.75	15.98766781
Sheep_44	0	94	87	7	178	14	13.5	13.75	15.98766781
Sheep_12	0	92	85	7	203	14	13.5	13.75	15.98766781
Sheep_24	0	96	89	7	208	13.7	13.9	13.8	16.04580478
Sheep_10	0	98	91	7	188	14.1	13.7	13.9	16.16207873
Sheep_74	0	93	86	7	193	14	13.8	13.9	16.16207873
Sheep_37	0	93	86	7	188	14	13.8	13.9	16.16207873
Sheep_13	0	96	89	7	244	14.1	13.9	14	16.27835268
Sheep_10	0	98	91	7	256	14.1	13.9	14	16.27835268
Sheep_24	0	96	89	7	253	14.1	14	14.05	16.33648965
Sheep_13	0	96	89	7	205	14.1	14	14.05	16.33648965
Sheep_25	0	103	96	7	176	14.2	13.9	14.05	16.33648965
Sheep_24	0	96	89	7	233	14.1	14.2	14.15	16.4527636
Sheep_2	0	95	88	7	203	14.1	14.2	14.15	16.4527636
Sheep_24	0	96	89	7	184	14.2	14.2	14.2	16.51090057
Sheep_10	0	98	91	7	156	14.3	14.2	14.25	16.56903755
Sheep_2	0	95	88	7	231	14.2	14.4	14.3	16.62717452
Sheep_5	0	92	85	7	205	14.3	14.7	14.5	16.85972241
Sheep_5	0	92	85	7	262	14.4	14.6	14.5	16.85972241
Sheep_37	0	93	86	7	261	14.5	14.5	14.5	16.85972241
Sheep_2	0	95	88	7	158	14.3	14.7	14.5	16.85972241
Sheep_44	0	94	87	7	233	14.2	14.9	14.55	16.91785939
Sheep_10	0	98	91	7	235	14.5	14.6	14.55	16.91785939
Sheep_29	0	95	88	7	198	14.5	14.8	14.65	17.03413334
Sheep_2	0	95	88	7	185	14.6	14.8	14.7	17.09227031
Sheep_59	0	93	86	7	191	15	14.4	14.7	17.09227031
Sheep_29	0	95	88	7	227	14.7	14.9	14.8	17.20854426
Sheep_29	0	95	88	7	162	14.9	14.8	14.85	17.26668123
Sheep_56	0	96	89	7	259	14.8	14.9	14.85	17.26668123
Sheep_74	0	93	86	7	267	14.7	15.5	15.1	17.5573661
Sheep_29	0	95	88	7	181	14.9	15.3	15.1	17.5573661
Sheep_35	0	103	95	8	155	11.6	12.4	12	14.67378305
Sheep_35	0	103	95	8	183	12	12.6	12.3	15.04062763
Sheep_35	0	103	95	8	222	12.3	12.8	12.55	15.34633144
Sheep_35	0	103	95	8	249	12.2	12.9	12.55	15.34633144
Sheep_64	0	96	88	8	194	12.7	12.6	12.65	15.46861297
Sheep_35	0	103	95	8	199	12.5	13.2	12.85	15.71317602
Sheep_64	0	96	88	8	212	13.1	12.9	13	15.89659831
Sheep_69	0	95	87	8	168	12.9	13.1	13	15.89659831
Sheep_12	0	93	85	8	169	13.5	12.5	13	15.89659831
Sheep_64	0	96	88	8	238	13	13.1	13.05	15.95773907
Sheep_64	0	96	88	8	177	13.1	13.4	13.25	16.20230212
Sheep_12	0	93	85	8	265	13.3	13.2	13.25	16.20230212
Sheep_10	0	99	91	8	167	13.4	13.1	13.25	16.20230212
Sheep_13	0	97	89	8	194	13.6	13	13.3	16.26344288
Sheep_59	0	94	86	8	154	NA	13.3	13.3	16.26344288
Sheep_13	0	97	89	8	158	13.5	13.2	13.35	16.32458365
Sheep_69	0	95	87	8	187	13.3	13.4	13.35	16.32458365
Sheep_44	0	95	87	8	208	13.4	13.3	13.35	16.32458365
Sheep_37	0	94	86	8	223	13.6	13.2	13.4	16.38572441
Sheep_59	0	94	86	8	188	13.5	13.3	13.4	16.38572441
Sheep_59	0	94	86	8	212	13.9	12.9	13.4	16.38572441
Sheep_37	0	94	86	8	151	13.4	13.5	13.45	16.44686517
Sheep_44	0	95	87	8	163	13.4	13.5	13.45	16.44686517
Sheep_10	0	99	91	8	187	13.5	13.4	13.45	16.44686517
Sheep_10	0	99	91	8	264	13.7	13.4	13.55	16.5691467
Sheep_59	0	94	86	8	223	13.6	13.7	13.65	16.69142822
Sheep_44	0	95	87	8	268	13.9	13.7	13.8	16.87485051
Sheep_37	0	94	86	8	187	13.8	13.9	13.85	16.93599127
Sheep_44	0	95	87	8	187	14	13.8	13.9	16.99713204
Sheep_74	0	94	86	8	149	13.9	14	13.95	17.0582728
Sheep_44	0	95	87	8	225	14.2	13.7	13.95	17.0582728
Sheep_5	0	93	85	8	161	14	14	14	17.11941356
Sheep_2	0	96	88	8	149	14	14.2	14.1	17.24169509
Sheep_2	0	96	88	8	186	14.1	14.5	14.3	17.48625814
Sheep_5	0	93	85	8	252	14.7	14	14.35	17.5473989
Sheep_5	0	93	85	8	221	14.3	14.4	14.35	17.5473989
Sheep_29	0	96	88	8	158	14.3	14.4	14.35	17.5473989
Sheep_74	0	94	86	8	224	14.9	14.5	14.7	17.97538424
Sheep_2	0	96	88	8	204	14.8	14.7	14.75	18.036525
Sheep_2	0	96	88	8	237	14.8	14.9	14.85	18.15880653
Sheep_5	0	93	85	8	198	15	15	15	18.34222882
Sheep_29	0	96	88	8	167	15.1	14.9	15	18.34222882
Sheep_29	0	96	88	8	186	15	15.2	15.1	18.46451034
Sheep_29	0	96	88	8	207	15.2	15.1	15.15	18.5256511
Sheep_29	0	96	88	8	233	15.5	15.2	15.35	18.77021415
Sheep_29	0	96	88	8	256	16.1	15.9	16	19.56504407
Sheep_35	0	104	95	9	154	11.5	12	11.75	14.04380262
Sheep_12	0	94	85	9	213	12	11.8	11.9	14.2230852
Sheep_35	0	104	95	9	239	11.5	12.3	11.9	14.2230852
Sheep_35	0	104	95	9	183	11.4	12.5	11.95	14.28284606
Sheep_35	0	104	95	9	202	11.7	12.5	12.1	14.46212865
Sheep_35	0	104	95	9	223	12.1	12.2	12.15	14.52188951
Sheep_12	0	94	85	9	195	12	12.3	12.15	14.52188951
Sheep_12	0	94	85	9	262	12.6	12.2	12.4	14.82069382
Sheep_59	0	95	86	9	251	12.6	13.1	12.85	15.35854158
Sheep_64	0	97	88	9	180	13.7	12.2	12.95	15.47806331
Sheep_59	0	95	86	9	269	12.9	13.2	13.05	15.59758503
Sheep_59	0	95	86	9	212	13.1	13.3	13.2	15.77686762
Sheep_59	0	95	86	9	161	13.1	13.4	13.25	15.83662848
Sheep_44	0	96	87	9	262	13.2	13.4	13.3	15.89638934
Sheep_59	0	95	86	9	231	13.4	13.3	13.35	15.95615021
Sheep_10	0	100	91	9	242	13.6	13.2	13.4	16.01591107
Sheep_44	0	96	87	9	237	13.5	13.6	13.55	16.19519365
Sheep_10	0	100	91	9	153	13.8	13.4	13.6	16.25495452
Sheep_44	0	96	87	9	200	13.6	13.7	13.65	16.31471538
Sheep_59	0	95	86	9	182	13.7	13.8	13.75	16.4342371
Sheep_5	0	94	85	9	169	13.9	13.8	13.85	16.55375883
Sheep_10	0	100	91	9	198	13.9	13.8	13.85	16.55375883
Sheep_5	0	94	85	9	208	14.3	13.6	13.95	16.67328055
Sheep_5	0	94	85	9	246	13.8	14.2	14	16.73304141
Sheep_44	0	96	87	9	165	14	14.1	14.05	16.79280228
Sheep_2	0	97	88	9	150	13.9	14.2	14.05	16.79280228
Sheep_2	0	97	88	9	188	14.1	14.1	14.1	16.85256314
Sheep_2	0	97	88	9	274	14.1	14.3	14.2	16.97208486
Sheep_29	0	97	88	9	251	14.2	14.2	14.2	16.97208486
Sheep_29	0	97	88	9	275	14.1	14.3	14.2	16.97208486
Sheep_2	0	97	88	9	233	14.2	14.3	14.25	17.03184572
Sheep_29	0	97	88	9	153	14.8	14.6	14.7	17.56969348
Sheep_29	0	97	88	9	151	15	14.6	14.8	17.68921521
Sheep_29	0	97	88	9	192	14.8	14.8	14.8	17.68921521
Sheep_29	0	97	88	9	223	15	15.2	15.1	18.04778038
Sheep_35	0	105	95	10	190	11.4	11.8	11.6	14.13164161
Sheep_35	0	105	95	10	215	11.4	11.9	11.65	14.19255386
Sheep_35	0	105	95	10	250	11.5	11.8	11.65	14.19255386
Sheep_35	0	105	95	10	155	11.4	12.5	11.95	14.55802735
Sheep_44	0	97	87	10	231	13	13.1	13.05	15.89809681
Sheep_5	0	95	85	10	150	13.1	13.1	13.1	15.95900906
Sheep_10	0	101	91	10	264	13.3	13	13.15	16.01992131
Sheep_5	0	95	85	10	253	13.4	13.4	13.4	16.32448255
Sheep_44	0	97	87	10	198	13.5	13.4	13.45	16.3853948
Sheep_5	0	95	85	10	173	13.6	13.4	13.5	16.44630705
Sheep_5	0	95	85	10	237	13.5	13.5	13.5	16.44630705
Sheep_5	0	95	85	10	216	13.8	13.3	13.55	16.50721929
Sheep_44	0	97	87	10	156	13.9	13.5	13.7	16.68995604
Sheep_10	0	101	91	10	213	13.8	13.9	13.85	16.87269278
Sheep_2	0	98	88	10	256	14.1	14	14.05	17.11634178
Sheep_2	0	98	88	10	153	14.1	14.2	14.15	17.23816627
Sheep_10	0	101	91	10	163	14.1	14.2	14.15	17.23816627
Sheep_2	0	98	88	10	184	14.3	14.4	14.35	17.48181527
Sheep_2	0	98	88	10	272	13.9	14.8	14.35	17.48181527
Sheep_2	0	98	88	10	223	14.4	14.5	14.45	17.60363976
Sheep_29	0	98	88	10	150	NA	14.5	14.5	17.66455201
Sheep_5	0	95	85	10	195	14.6	14.7	14.65	17.84728876
Sheep_29	0	98	88	10	231	14.6	14.8	14.7	17.90820101
Sheep_29	0	98	88	10	202	14.7	15	14.85	18.09093775
Sheep_29	0	98	88	10	272	14.9	14.9	14.9	18.15185
Sheep_29	0	98	88	10	174	14.6	15.5	15.05	18.33458674
Sheep_44	0	98	87	11	164	13.4	13.2	13.3	14.81406067
Sheep_10	0	102	91	11	168	13.2	13.4	13.3	14.81406067
Sheep_44	0	98	87	11	189	13.5	13.4	13.45	14.98113655
Sheep_44	0	98	87	11	239	13.4	13.6	13.5	15.0368285
Sheep_10	0	102	91	11	244	13.9	13.1	13.5	15.0368285
Sheep_10	0	102	91	11	253	13.9	13.1	13.5	15.0368285
Sheep_2	0	99	88	11	150	13.3	13.8	13.55	15.09252046
Sheep_5	0	96	85	11	204	14	13.3	13.65	15.20390438
Sheep_2	0	99	88	11	264	13.6	13.8	13.7	15.25959633
Sheep_5	0	96	85	11	224	13.9	13.9	13.9	15.48236416
Sheep_5	0	96	85	11	163	13.9	14	13.95	15.53805612
Sheep_2	0	99	88	11	164	13.9	14	13.95	15.53805612
Sheep_2	0	99	88	11	186	13.8	14.1	13.95	15.53805612
Sheep_5	0	96	85	11	279	14.2	14	14.1	15.70513199
Sheep_29	0	99	88	11	206	14.1	14.3	14.2	15.81651591
Sheep_29	0	99	88	11	249	14	14.4	14.2	15.81651591
Sheep_10	0	102	91	11	193	14.5	14.2	14.35	15.98359178
Sheep_29	0	99	88	11	181	14.3	14.4	14.35	15.98359178
Sheep_29	0	99	88	11	150	14.2	14.6	14.4	16.03928374
Sheep_5	0	96	85	11	184	14.9	14.5	14.7	16.37343548
Sheep_5	0	97	85	12	178	13.2	13.5	13.35	18.72011317
Sheep_34	0	112	100	12	175	13.5	13.6	13.55	19.0005643
Sheep_34	0	112	100	12	152	13.6	13.6	13.6	19.07067709
Sheep_2	0	100	88	12	160	13.4	13.8	13.6	19.07067709
Sheep_2	0	100	88	12	225	13.5	13.9	13.7	19.21090265
Sheep_34	0	112	100	12	199	13.5	13.9	13.7	19.21090265
Sheep_2	0	100	88	12	182	13.6	14	13.8	19.35112822
Sheep_34	0	112	100	12	236	13.9	14	13.95	19.56146657
Sheep_29	0	100	88	12	190	14	14	14	19.63157935
Sheep_29	0	100	88	12	262	14	14	14	19.63157935
Sheep_29	0	100	88	12	152	13.9	14.2	14.05	19.70169214
Sheep_34	0	112	100	12	218	13.9	14.4	14.15	19.8419177
Sheep_29	0	100	88	12	227	14.1	14.3	14.2	19.91203049
Sheep_2	0	101	88	13	173	13.7	13.9	13.8	18.99959895
Sheep_2	0	101	88	13	165	13.6	14.2	13.9	19.13727721
Sheep_2	0	101	88	13	213	13.9	14	13.95	19.20611633
Sheep_29	0	101	88	13	261	13.8	14.1	13.95	19.20611633
Sheep_2	0	101	88	13	196	14.2	14.3	14.25	19.61915109
Sheep_29	0	101	88	13	194	14.3	14.2	14.25	19.61915109
Sheep_29	0	101	88	13	236	14.2	14.4	14.3	19.68799022
Sheep_29	0	101	88	13	150	14	14.7	14.35	19.75682935
Sheep_29	0	101	88	13	213	14.5	14.2	14.35	19.75682935
Sheep_2	0	101	88	13	238	14.4	14.8	14.6	20.10102498
Sheep_29	0	101	88	13	171	14.5	15.1	14.8	20.37638149
Sheep_2	0	102	88	14	166	13.4	13.9	13.65	15.80756132
Sheep_2	0	102	88	14	211	13.5	13.8	13.65	15.80756132
Sheep_2	0	102	88	14	231	13.9	14	13.95	16.15498025
Sheep_2	0	102	88	14	256	14.9	14.4	14.65	16.96562442
Sheep_2	0	102	88	14	184	14.7	15.2	14.95	17.31304335
Sheep_8	1	101	100	1	151	7.2	8.7	7.95	2.798819987
Sheep_3	1	96	95	1	166	9.1	9.1	9.1	3.20368074
Sheep_50	1	85	84	1	168	9.1	9.2	9.15	3.221283382
Sheep_58	1	87	86	1	154	NA	9.2	9.2	3.238886023
Sheep_15	1	101	100	1	151	9.9	9.6	9.75	3.432515079
Sheep_42	1	87	86	1	179	9.7	10	9.85	3.467720362
Sheep_32	1	94	93	1	163	9.9	10.3	10.1	3.555733569
Sheep_9	1	99	98	1	151	10	10.5	10.25	3.608541493
Sheep_8	1	101	100	1	193	10.3	10.2	10.25	3.608541493
Sheep_40	1	91	90	1	157	10.2	10.7	10.45	3.678952059
Sheep_3	1	96	95	1	184	10.6	10.6	10.6	3.731759983
Sheep_21	1	99	98	1	150	11	10.5	10.75	3.784567907
Sheep_61	1	91	90	1	153	11.4	10.3	10.85	3.81977319
Sheep_16	1	100	99	1	152	10.8	11	10.9	3.837375832
Sheep_42	1	87	86	1	221	11.3	11.2	11.25	3.960594322
Sheep_58	1	87	86	1	195	11.3	11.3	11.3	3.978196963
Sheep_3	1	96	95	1	204	11.6	11.7	11.65	4.101415453
Sheep_9	1	99	98	1	187	11.5	12	11.75	4.136620736
Sheep_11	1	104	103	1	179	11.8	11.9	11.85	4.171826019
Sheep_42	1	87	86	1	248	11.9	11.9	11.9	4.18942866
Sheep_16	1	100	99	1	173	12.3	11.7	12	4.224633943
Sheep_8	1	101	100	1	222	12.2	11.9	12.05	4.242236584
Sheep_39	1	87	86	1	151	12.4	11.9	12.15	4.277441867
Sheep_75	1	94	93	1	148	12.6	11.9	12.25	4.31264715
Sheep_11	1	104	103	1	153	12.2	12.3	12.25	4.31264715
Sheep_32	1	94	93	1	182	12.5	12.2	12.35	4.347852433
Sheep_49	1	87	86	1	176	12	13	12.5	4.400660357
Sheep_8	1	101	100	1	241	12.8	12.2	12.5	4.400660357
Sheep_33	1	95	94	1	150	12.6	12.7	12.65	4.453468282
Sheep_9	1	99	98	1	207	12.5	12.9	12.7	4.471070923
Sheep_46	1	94	93	1	175	12.8	12.8	12.8	4.506276206
Sheep_75	1	94	93	1	175	13.3	12.4	12.85	4.523878847
Sheep_15	1	101	100	1	188	13.1	12.8	12.95	4.55908413
Sheep_40	1	91	90	1	213	13.1	13	13.05	4.594289413
Sheep_1	1	90	89	1	160	13.3	13	13.15	4.629494696
Sheep_68	1	88	87	1	154	NA	13.2	13.2	4.647097337
Sheep_21	1	99	98	1	173	12.9	13.5	13.2	4.647097337
Sheep_23	1	86	85	1	152	13.5	13	13.25	4.664699979
Sheep_32	1	94	93	1	223	13.3	13.3	13.3	4.68230262
Sheep_67	1	88	87	1	155	13.4	13.3	13.35	4.699905262
Sheep_31	1	101	100	1	150	13.8	12.9	13.35	4.699905262
Sheep_76	1	90	89	1	158	13.3	13.5	13.4	4.717507903
Sheep_19	1	88	87	1	154	NA	13.5	13.5	4.752713186
Sheep_31	1	101	100	1	171	13.6	13.6	13.6	4.787918469
Sheep_70	1	87	86	1	162	13.9	13.4	13.65	4.80552111
Sheep_15	1	101	100	1	213	13.9	13.9	13.9	4.893534317
Sheep_55	1	89	88	1	153	NA	14	14	4.9287396
Sheep_65	1	88	87	1	154	14	NA	14	4.9287396
Sheep_67	1	88	87	1	191	13.9	14.2	14.05	4.946342242
Sheep_9	1	99	98	1	234	14	14.2	14.1	4.963944883
Sheep_16	1	100	99	1	226	14.1	14.1	14.1	4.963944883
Sheep_71	1	88	87	1	169	NA	14.2	14.2	4.999150166
Sheep_54	1	87	86	1	151	14.5	14	14.25	5.016752807
Sheep_75	1	94	93	1	203	14.2	14.3	14.25	5.016752807
Sheep_3	1	96	95	1	257	14	14.5	14.25	5.016752807
Sheep_3	1	96	95	1	237	14.7	13.9	14.3	5.034355449
Sheep_72	1	88	87	1	154	14	14.7	14.35	5.05195809
Sheep_43	1	87	86	1	166	14.3	14.4	14.35	5.05195809
Sheep_71	1	88	87	1	222	14.3	14.4	14.35	5.05195809
Sheep_68	1	88	87	1	184	14.4	14.3	14.35	5.05195809
Sheep_11	1	104	103	1	202	14.5	14.3	14.4	5.069560732
Sheep_14	1	90	89	1	178	14.1	14.8	14.45	5.087163373
Sheep_61	1	91	90	1	220	14.2	14.8	14.5	5.104766015
Sheep_63	1	89	88	1	166	14.5	14.5	14.5	5.104766015
Sheep_62	1	88	87	1	187	14.7	14.6	14.65	5.157573939
Sheep_51	1	90	89	1	181	14.7	14.8	14.75	5.192779222
Sheep_33	1	95	94	1	187	14.8	14.8	14.8	5.210381863
Sheep_71	1	88	87	1	202	14.7	14.9	14.8	5.210381863
Sheep_67	1	88	87	1	222	14.8	14.8	14.8	5.210381863
Sheep_15	1	101	100	1	236	14.8	14.9	14.85	5.227984505
Sheep_7	1	90	89	1	173	14.6	15.2	14.9	5.245587146
Sheep_39	1	87	86	1	195	14.8	15	14.9	5.245587146
Sheep_52	1	89	88	1	174	15.1	14.8	14.95	5.263189787
Sheep_21	1	99	98	1	195	15	14.9	14.95	5.263189787
Sheep_9	1	99	98	1	267	15	15.1	15.05	5.29839507
Sheep_41	1	91	90	1	166	15.1	15.2	15.15	5.333600353
Sheep_76	1	90	89	1	220	14.7	15.6	15.15	5.333600353
Sheep_31	1	101	100	1	213	15.6	14.7	15.15	5.333600353
Sheep_48	1	88	87	1	164	15.4	15	15.2	5.351202995
Sheep_19	1	88	87	1	185	15.1	15.3	15.2	5.351202995
Sheep_21	1	99	98	1	234	15.4	15.2	15.3	5.386408277
Sheep_51	1	90	89	1	243	15.5	15.3	15.4	5.42161356
Sheep_63	1	89	88	1	201	14.8	16	15.4	5.42161356
Sheep_45	1	84	83	1	159	15.5	15.4	15.45	5.439216202
Sheep_36	1	87	86	1	165	16	15	15.5	5.456818843
Sheep_62	1	88	87	1	202	15.6	15.6	15.6	5.492024126
Sheep_19	1	88	87	1	222	15.6	15.7	15.65	5.509626767
Sheep_50	1	85	84	1	195	NA	15.7	15.7	5.527229409
Sheep_1	1	90	89	1	220	15.7	NA	15.7	5.527229409
Sheep_53	1	88	87	1	157	15.5	16.1	15.8	5.562434692
Sheep_65	1	88	87	1	184	15.8	15.8	15.8	5.562434692
Sheep_23	1	86	85	1	178	15.5	16.2	15.85	5.580037333
Sheep_15	1	101	100	1	264	15.9	15.8	15.85	5.580037333
Sheep_70	1	87	86	1	195	15.8	16	15.9	5.597639975
Sheep_20	1	90	89	1	173	15.8	16.2	16	5.632845257
Sheep_19	1	88	87	1	257	15.7	16.3	16	5.632845257
Sheep_31	1	101	100	1	192	15.9	16.1	16	5.632845257
Sheep_43	1	87	86	1	195	16.2	16.2	16.2	5.703255823
Sheep_33	1	95	94	1	217	16.3	16.2	16.25	5.720858465
Sheep_11	1	104	103	1	223	16.4	16.2	16.3	5.738461106
Sheep_68	1	88	87	1	223	16	16.7	16.35	5.756063747
Sheep_52	1	89	88	1	221	16.8	16.3	16.55	5.826474313
Sheep_33	1	95	94	1	242	16.7	16.5	16.6	5.844076955
Sheep_47	1	89	88	1	153	16.8	16.5	16.65	5.861679596
Sheep_75	1	94	93	1	234	16.7	16.7	16.7	5.879282237
Sheep_62	1	88	87	1	233	16.8	16.6	16.7	5.879282237
Sheep_72	1	88	87	1	191	16.8	16.8	16.8	5.91448752
Sheep_68	1	88	87	1	267	16.9	17	16.95	5.967295445
Sheep_21	1	99	98	1	268	16.8	17.1	16.95	5.967295445
Sheep_67	1	88	87	1	251	16.9	17.1	17	5.984898086
Sheep_65	1	88	87	1	236	16.9	17.1	17	5.984898086
Sheep_31	1	101	100	1	238	17	17	17	5.984898086
Sheep_23	1	86	85	1	209	17.2	16.9	17.05	6.002500727
Sheep_76	1	90	89	1	243	17.1	17	17.05	6.002500727
Sheep_48	1	88	87	1	191	17.1	17.2	17.15	6.03770601
Sheep_41	1	91	90	1	215	17.3	17	17.15	6.03770601
Sheep_11	1	104	103	1	239	17.2	17.2	17.2	6.055308652
Sheep_36	1	87	86	1	206	17.3	17.4	17.35	6.108116576
Sheep_60	1	88	87	1	164	17.5	17.3	17.4	6.125719217
Sheep_50	1	85	84	1	236	17.5	17.5	17.5	6.1609245
Sheep_53	1	88	87	1	191	17.6	17.6	17.6	6.196129783
Sheep_73	1	88	87	1	183	17.6	17.8	17.7	6.231335066
Sheep_65	1	88	87	1	211	18	17.8	17.9	6.301745632
Sheep_48	1	88	87	1	221	18	18	18	6.336950915
Sheep_14	1	90	89	1	243	18	18.1	18.05	6.354553556
Sheep_55	1	89	88	1	225	17.8	19	18.4	6.477772046
Sheep_70	1	87	86	1	233	18.2	18.6	18.4	6.477772046
Sheep_54	1	87	86	1	208	18.6	18.4	18.5	6.512977329
Sheep_63	1	89	88	1	236	18.8	18.6	18.7	6.583387895
Sheep_43	1	87	86	1	231	18.3	19.3	18.8	6.618593177
Sheep_48	1	88	87	1	246	18.9	18.9	18.9	6.65379846
Sheep_60	1	88	87	1	191	18.9	19	18.95	6.671401102
Sheep_72	1	88	87	1	236	19.1	18.8	18.95	6.671401102
Sheep_45	1	84	83	1	216	19	19.2	19.1	6.724209026
Sheep_7	1	90	89	1	228	19.2	19.4	19.3	6.794619592
Sheep_53	1	88	87	1	233	19.4	19.3	19.35	6.812222233
Sheep_53	1	88	87	1	216	19.2	19.6	19.4	6.829824875
Sheep_20	1	90	89	1	219	19.4	19.4	19.4	6.829824875
Sheep_73	1	88	87	1	259	20.1	20.3	20.2	7.111467137
Sheep_47	1	89	88	1	226	20.1	20.5	20.3	7.14667242
Sheep_55	1	89	88	1	257	20.5	20.9	20.7	7.287493552
Sheep_60	1	88	87	1	216	21	21	21	7.3931094
Sheep_60	1	88	87	1	232	21.8	21.5	21.65	7.621943739
Sheep_8	1	102	100	2	171	14.8	15.7	15.25	4.090748868
Sheep_3	1	97	95	2	150	15.4	15.3	15.35	4.117573451
Sheep_32	1	95	93	2	156	15.8	16.4	16.1	4.318757822
Sheep_42	1	88	86	2	155	16.5	16.2	16.35	4.385819279
Sheep_46	1	95	93	2	252	16.3	16.6	16.45	4.412643861
Sheep_32	1	95	93	2	176	16.2	16.8	16.5	4.426056153
Sheep_15	1	102	100	2	163	17.3	16.6	16.95	4.546766775
Sheep_3	1	97	95	2	180	17.1	17.1	17.1	4.587003649
Sheep_9	1	100	98	2	170	17	17.3	17.15	4.60041594
Sheep_8	1	102	100	2	225	17.3	17.3	17.3	4.640652815
Sheep_8	1	102	100	2	198	17.5	17.3	17.4	4.667477397
Sheep_9	1	100	98	2	180	17.3	17.6	17.45	4.680889689
Sheep_40	1	92	90	2	150	17.5	NA	17.5	4.69430198
Sheep_21	1	100	98	2	149	17.1	17.9	17.5	4.69430198
Sheep_32	1	95	93	2	183	17.5	17.6	17.55	4.707714271
Sheep_46	1	95	93	2	187	17.9	17.7	17.8	4.774775728
Sheep_42	1	88	86	2	185	17.8	18	17.9	4.801600311
Sheep_61	1	92	90	2	156	18.2	18.3	18.25	4.895486351
Sheep_58	1	88	86	2	155	18.5	18	18.25	4.895486351
Sheep_15	1	102	100	2	184	18.6	17.9	18.25	4.895486351
Sheep_52	1	90	88	2	160	18.4	18.2	18.3	4.908898642
Sheep_9	1	100	98	2	200	18.3	18.4	18.35	4.922310933
Sheep_21	1	100	98	2	172	18.4	18.4	18.4	4.935723225
Sheep_32	1	95	93	2	206	18.3	18.8	18.55	4.975960099
Sheep_50	1	86	84	2	151	19	18.5	18.75	5.029609264
Sheep_46	1	95	93	2	206	18.6	19	18.8	5.043021556
Sheep_16	1	101	99	2	150	19	18.8	18.9	5.069846138
Sheep_8	1	102	100	2	256	19.2	18.7	18.95	5.08325843
Sheep_18	1	111	109	2	160	19.2	19.2	19.2	5.150319887
Sheep_67	1	89	87	2	151	19.2	19.2	19.2	5.150319887
Sheep_32	1	95	93	2	227	19.3	19.2	19.25	5.163732178
Sheep_17	1	107	105	2	166	19	19.7	19.35	5.190556761
Sheep_19	1	89	87	2	151	NA	19.5	19.5	5.230793635
Sheep_62	1	89	87	2	151	20	19.2	19.6	5.257618218
Sheep_51	1	91	89	2	166	19.9	19.5	19.7	5.2844428
Sheep_31	1	102	100	2	157	20	19.8	19.9	5.338091966
Sheep_16	1	101	99	2	178	19.8	20.2	20	5.364916549
Sheep_75	1	95	93	2	156	20	20.1	20.05	5.37832884
Sheep_3	1	97	95	2	246	20	20.1	20.05	5.37832884
Sheep_76	1	91	89	2	157	20.2	20	20.1	5.391741131
Sheep_21	1	100	98	2	200	20.2	20.1	20.15	5.405153423
Sheep_33	1	96	94	2	161	20.3	20.1	20.2	5.418565714
Sheep_42	1	88	86	2	221	20.5	20	20.25	5.431978006
Sheep_9	1	100	98	2	225	20.3	20.2	20.25	5.431978006
Sheep_18	1	111	109	2	186	20.4	20.2	20.3	5.445390297
Sheep_62	1	89	87	2	169	20.4	NA	20.4	5.47221488
Sheep_15	1	102	100	2	231	21.7	19.1	20.4	5.47221488
Sheep_4	1	112	110	2	153	20.9	20.1	20.5	5.499039462
Sheep_67	1	89	87	2	185	20.2	20.8	20.5	5.499039462
Sheep_42	1	88	86	2	257	20.2	21	20.6	5.525864045
Sheep_71	1	89	87	2	169	NA	20.8	20.8	5.579513211
Sheep_11	1	105	103	2	155	20.4	21.4	20.9	5.606337793
Sheep_19	1	89	87	2	185	20.9	21	20.95	5.619750085
Sheep_28	1	86	84	2	155	20.8	21.1	20.95	5.619750085
Sheep_49	1	88	86	2	154	20.9	21.1	21	5.633162376
Sheep_16	1	101	99	2	193	21.6	20.4	21	5.633162376
Sheep_58	1	88	86	2	191	21.1	21	21.05	5.646574667
Sheep_15	1	102	100	2	211	21.3	20.8	21.05	5.646574667
Sheep_65	1	89	87	2	156	21.2	21	21.1	5.659986959
Sheep_11	1	105	103	2	171	21	21.2	21.1	5.659986959
Sheep_4	1	112	110	2	184	21.5	21.3	21.4	5.740460707
Sheep_21	1	100	98	2	225	21.5	21.3	21.4	5.740460707
Sheep_63	1	90	88	2	159	21.4	21.5	21.45	5.753872998
Sheep_33	1	96	94	2	184	21.3	21.7	21.5	5.76728529
Sheep_58	1	88	86	2	222	21.5	21.5	21.5	5.76728529
Sheep_68	1	89	87	2	151	21.9	21.1	21.5	5.76728529
Sheep_51	1	91	89	2	215	21.4	21.8	21.6	5.794109873
Sheep_40	1	92	90	2	228	22.2	21	21.6	5.794109873
Sheep_18	1	111	109	2	211	21.6	22.2	21.9	5.874583621
Sheep_75	1	95	93	2	182	21.8	22	21.9	5.874583621
Sheep_23	1	87	85	2	151	22	21.9	21.95	5.887995912
Sheep_67	1	89	87	2	213	21.8	22.4	22.1	5.928232786
Sheep_36	1	88	86	2	154	22.1	22.2	22.15	5.941645078
Sheep_15	1	102	100	2	256	22.2	22.1	22.15	5.941645078
Sheep_1	1	91	89	2	153	22	22.4	22.2	5.955057369
Sheep_71	1	89	87	2	196	22.1	22.3	22.2	5.955057369
Sheep_41	1	92	90	2	153	22.5	22.2	22.35	5.995294243
Sheep_11	1	105	103	2	194	22.6	22.4	22.5	6.035531117
Sheep_72	1	89	87	2	152	22.7	22.6	22.65	6.075767991
Sheep_31	1	102	100	2	231	23	22.3	22.65	6.075767991
Sheep_19	1	89	87	2	223	22	23.4	22.7	6.089180283
Sheep_75	1	95	93	2	197	23	22.5	22.75	6.102592574
Sheep_7	1	91	89	2	152	25	20.7	22.85	6.129417157
Sheep_17	1	107	105	2	217	22.9	22.9	22.9	6.142829448
Sheep_31	1	102	100	2	184	22.5	23.4	22.95	6.15624174
Sheep_16	1	101	99	2	212	23.4	22.6	23	6.169654031
Sheep_48	1	89	87	2	151	22.9	23.2	23.05	6.183066322
Sheep_39	1	88	86	2	154	23	23.1	23.05	6.183066322
Sheep_65	1	89	87	2	187	23.1	23.1	23.1	6.196478614
Sheep_4	1	112	110	2	205	23.7	22.6	23.15	6.209890905
Sheep_75	1	95	93	2	217	23.2	23.2	23.2	6.223303196
Sheep_33	1	96	94	2	202	23.3	23.1	23.2	6.223303196
Sheep_4	1	112	110	2	217	23.2	23.3	23.25	6.236715488
Sheep_76	1	91	89	2	215	23	23.6	23.3	6.250127779
Sheep_73	1	89	87	2	158	23.2	23.5	23.35	6.263540071
Sheep_19	1	89	87	2	244	23.5	23.5	23.5	6.303776945
Sheep_52	1	90	88	2	240	23.9	23.7	23.8	6.384250693
Sheep_49	1	88	86	2	191	23.2	24.5	23.85	6.397662984
Sheep_53	1	89	87	2	154	23.9	24	23.95	6.424487567
Sheep_61	1	92	90	2	239	24	24.1	24.05	6.45131215
Sheep_18	1	111	109	2	262	24.1	24.2	24.15	6.478136733
Sheep_47	1	90	88	2	167	24.5	23.8	24.15	6.478136733
Sheep_16	1	101	99	2	241	24.2	24.1	24.15	6.478136733
Sheep_14	1	91	89	2	152	24.3	24.3	24.3	6.518373607
Sheep_54	1	88	86	2	154	24.3	24.5	24.4	6.545198189
Sheep_11	1	105	103	2	215	24.4	24.4	24.4	6.545198189
Sheep_45	1	85	83	2	153	24.5	24.5	24.5	6.572022772
Sheep_45	1	85	83	2	156	25	24.6	24.8	6.65249652
Sheep_4	1	112	110	2	248	24.3	25.4	24.85	6.665908812
Sheep_36	1	88	86	2	191	24.9	24.8	24.85	6.665908812
Sheep_31	1	102	100	2	211	25.1	24.6	24.85	6.665908812
Sheep_11	1	105	103	2	224	24.9	24.9	24.9	6.679321103
Sheep_16	1	101	99	2	266	25.3	24.8	25.05	6.719557977
Sheep_4	1	112	110	2	235	25.2	25	25.1	6.732970269
Sheep_68	1	89	87	2	213	25.4	25	25.2	6.759794851
Sheep_72	1	89	87	2	196	24.8	25.7	25.25	6.773207143
Sheep_27	1	105	103	2	155	25.3	25.2	25.25	6.773207143
Sheep_62	1	89	87	2	255	25.3	25.3	25.3	6.786619434
Sheep_65	1	89	87	2	225	25	25.7	25.35	6.800031725
Sheep_43	1	88	86	2	154	25.5	25.4	25.45	6.826856308
Sheep_71	1	89	87	2	256	25.4	25.5	25.45	6.826856308
Sheep_39	1	88	86	2	192	25.2	25.7	25.45	6.826856308
Sheep_53	1	89	87	2	174	25.8	25.3	25.55	6.853680891
Sheep_28	1	86	84	2	179	25.7	25.5	25.6	6.867093182
Sheep_72	1	89	87	2	223	25.5	25.8	25.65	6.880505474
Sheep_31	1	102	100	2	256	24.9	26.4	25.65	6.880505474
Sheep_73	1	89	87	2	195	25.4	26.3	25.85	6.934154639
Sheep_1	1	91	89	2	214	26	26	26	6.974391513
Sheep_28	1	86	84	2	241	26	26.5	26.25	7.04145297
Sheep_11	1	105	103	2	251	26.4	26.4	26.4	7.081689844
Sheep_36	1	88	86	2	237	26.35	26.6	26.475	7.101808281
Sheep_45	1	85	83	2	182	27	26	26.5	7.108514427
Sheep_20	1	91	89	2	152	27.3	26.5	26.9	7.215812758
Sheep_41	1	92	90	2	243	26.8	27.2	27	7.242637341
Sheep_73	1	89	87	2	227	27.5	27.5	27.5	7.376760254
Sheep_53	1	89	87	2	210	27.7	27.5	27.6	7.403584837
Sheep_60	1	89	87	2	156	28	27.6	27.8	7.457234003
Sheep_50	1	86	84	2	182	27.9	28.2	28.05	7.52429546
Sheep_7	1	91	89	2	229	28	28.4	28.2	7.564532334
Sheep_23	1	87	85	2	235	28.7	28	28.35	7.604769208
Sheep_43	1	88	86	2	192	28.3	28.5	28.4	7.618181499
Sheep_48	1	89	87	2	254	28.8	28.4	28.6	7.671830665
Sheep_60	1	89	87	2	187	28.3	29.1	28.7	7.698655247
Sheep_45	1	85	83	2	223	29	28.6	28.8	7.72547983
Sheep_76	1	91	89	2	229	24.1	34.4	29.25	7.846190452
Sheep_55	1	90	88	2	170	25.4	34	29.7	7.966901075
Sheep_50	1	86	84	2	232	30	30	30	8.047374823
Sheep_20	1	91	89	2	229	31	30.9	30.95	8.302208359
Sheep_70	1	88	86	2	192	26.3	37.4	31.85	8.543629604
Sheep_55	1	90	88	2	216	37.1	27	32.05	8.597278769
Sheep_8	1	103	100	3	168	20.8	20.9	20.85	5.677597268
Sheep_46	1	96	93	3	158	20.5	21.5	21	5.718443291
Sheep_32	1	96	93	3	161	21.2	21.5	21.35	5.81375068
Sheep_3	1	98	95	3	150	21.5	21.3	21.4	5.827366021
Sheep_3	1	98	95	3	170	22.4	22.2	22.3	6.072442162
Sheep_46	1	96	93	3	183	22.7	22.5	22.6	6.154134209
Sheep_32	1	96	93	3	183	22.7	23	22.85	6.222210915
Sheep_40	1	93	90	3	153	23	23	23	6.263056938
Sheep_3	1	98	95	3	194	23	23	23	6.263056938
Sheep_8	1	103	100	3	189	23.2	22.9	23.05	6.276672279
Sheep_15	1	103	100	3	163	24.4	23.2	23.8	6.480902397
Sheep_9	1	101	98	3	151	24	23.9	23.95	6.52174842
Sheep_15	1	103	100	3	177	24.9	24.2	24.55	6.685132514
Sheep_32	1	96	93	3	202	24.3	24.8	24.55	6.685132514
Sheep_42	1	89	86	3	152	25	24.4	24.7	6.725978538
Sheep_58	1	89	86	3	157	24.7	24.8	24.75	6.739593879
Sheep_9	1	101	98	3	171	25.2	24.6	24.9	6.780439903
Sheep_46	1	96	93	3	204	25.1	24.8	24.95	6.794055244
Sheep_8	1	103	100	3	239	24.8	25.4	25.1	6.834901267
Sheep_75	1	96	93	3	158	25.3	25.1	25.2	6.86213195
Sheep_40	1	93	90	3	191	26	24.5	25.25	6.875747291
Sheep_18	1	112	109	3	149	26	25	25.5	6.943823997
Sheep_21	1	101	98	3	150	25.5	25.6	25.55	6.957439338
Sheep_16	1	102	99	3	156	25.8	25.4	25.6	6.971054679
Sheep_33	1	97	94	3	159	25.8	26.1	25.95	7.066362067
Sheep_40	1	93	90	3	266	26.2	25.8	26	7.079977408
Sheep_76	1	92	89	3	150	26.5	25.6	26.05	7.09359275
Sheep_4	1	113	110	3	142	26.3	26	26.15	7.120823432
Sheep_8	1	103	100	3	219	26.6	25.8	26.2	7.134438773
Sheep_21	1	101	98	3	171	26.6	25.9	26.25	7.148054114
Sheep_46	1	96	93	3	233	26.9	26.6	26.75	7.284207526
Sheep_52	1	91	88	3	172	27.4	26.5	26.95	7.338668891
Sheep_58	1	89	86	3	196	27	27	27	7.352284232
Sheep_9	1	101	98	3	212	27.1	26.9	27	7.352284232
Sheep_21	1	101	98	3	193	27.1	27	27.05	7.365899573
Sheep_18	1	112	109	3	196	28.2	26	27.1	7.379514914
Sheep_52	1	91	88	3	152	27.4	26.8	27.1	7.379514914
Sheep_17	1	108	105	3	160	27.1	27.1	27.1	7.379514914
Sheep_31	1	103	100	3	155	26.9	27.4	27.15	7.393130255
Sheep_4	1	113	110	3	163	27.8	26.7	27.25	7.420360938
Sheep_62	1	90	87	3	172	27.5	27.2	27.35	7.44759162
Sheep_15	1	103	100	3	219	27.7	27	27.35	7.44759162
Sheep_15	1	103	100	3	240	27.8	27	27.4	7.461206961
Sheep_33	1	97	94	3	183	27.1	28.1	27.6	7.515668326
Sheep_71	1	90	87	3	172	27.4	28	27.7	7.542899008
Sheep_67	1	90	87	3	176	27.7	27.7	27.7	7.542899008
Sheep_42	1	89	86	3	211	28	27.5	27.75	7.556514349
Sheep_58	1	89	86	3	233	28	28	28	7.624591055
Sheep_16	1	102	99	3	185	27.4	28.6	28	7.624591055
Sheep_61	1	93	90	3	159	27.8	28.8	28.3	7.706283102
Sheep_41	1	93	90	3	159	27.8	28.8	28.3	7.706283102
Sheep_11	1	106	103	3	151	27.9	28.8	28.35	7.719898443
Sheep_31	1	103	100	3	189	28	28.8	28.4	7.733513785
Sheep_75	1	96	93	3	188	28.6	28.3	28.45	7.747129126
Sheep_16	1	102	99	3	204	28.7	28.4	28.55	7.774359808
Sheep_17	1	108	105	3	185	28.7	28.6	28.65	7.80159049
Sheep_18	1	112	109	3	212	28.4	29	28.7	7.815205832
Sheep_21	1	101	98	3	212	29.8	28.1	28.95	7.883282537
Sheep_28	1	87	84	3	165	29.2	29	29.1	7.924128561
Sheep_9	1	101	98	3	236	28.3	29.9	29.1	7.924128561
Sheep_76	1	92	89	3	199	29.1	29.4	29.25	7.964974584
Sheep_1	1	92	89	3	150	29.4	29.2	29.3	7.978589926
Sheep_21	1	101	98	3	236	29.7	28.9	29.3	7.978589926
Sheep_49	1	89	86	3	157	29.4	29.5	29.45	8.019435949
Sheep_9	1	101	98	3	261	29.3	29.7	29.5	8.03305129
Sheep_7	1	92	89	3	150	29.4	29.9	29.65	8.073897314
Sheep_36	1	89	86	3	156	29.6	29.7	29.65	8.073897314
Sheep_75	1	96	93	3	206	29.9	29.7	29.8	8.114743337
Sheep_39	1	89	86	3	156	29.8	29.9	29.85	8.128358679
Sheep_16	1	102	99	3	225	30	30.1	30.05	8.182820043
Sheep_21	1	101	98	3	261	30.1	30.1	30.1	8.196435384
Sheep_65	1	90	87	3	168	30.1	30.2	30.15	8.210050726
Sheep_39	1	89	86	3	169	30.1	30.4	30.25	8.237281408
Sheep_68	1	90	87	3	172	30.7	30	30.35	8.26451209
Sheep_17	1	108	105	3	243	30.5	30.3	30.4	8.278127431
Sheep_62	1	90	87	3	250	30.5	30.5	30.5	8.305358114
Sheep_23	1	88	85	3	157	30.8	30.3	30.55	8.318973455
Sheep_72	1	90	87	3	172	30.7	30.6	30.65	8.346204137
Sheep_70	1	89	86	3	157	30.5	31	30.75	8.37343482
Sheep_11	1	106	103	3	176	31	30.6	30.8	8.387050161
Sheep_52	1	91	88	3	229	31.1	30.7	30.9	8.414280843
Sheep_31	1	103	100	3	219	30.6	31.2	30.9	8.414280843
Sheep_54	1	89	86	3	156	31.2	31	31.1	8.468742208
Sheep_55	1	91	88	3	152	31.2	31	31.1	8.468742208
Sheep_41	1	93	90	3	189	31	31.2	31.1	8.468742208
Sheep_75	1	96	93	3	241	31.6	30.7	31.15	8.482357549
Sheep_71	1	90	87	3	250	30.8	31.6	31.2	8.49597289
Sheep_16	1	102	99	3	252	31.8	30.8	31.3	8.523203572
Sheep_31	1	103	100	3	249	31.6	31	31.3	8.523203572
Sheep_49	1	89	86	3	194	31.8	31.6	31.7	8.632126302
Sheep_41	1	93	90	3	214	32.2	31.2	31.7	8.632126302
Sheep_73	1	90	87	3	179	31.8	32	31.9	8.686587666
Sheep_73	1	90	87	3	190	32.3	31.7	32	8.713818349
Sheep_70	1	89	86	3	174	32.2	32.3	32.25	8.781895055
Sheep_48	1	90	87	3	172	32.5	32.2	32.35	8.809125737
Sheep_68	1	90	87	3	250	32.8	32	32.4	8.822741078
Sheep_65	1	90	87	3	216	32.7	32.1	32.4	8.822741078
Sheep_72	1	90	87	3	216	32.4	32.5	32.45	8.836356419
Sheep_45	1	86	83	3	152	32.7	32.3	32.5	8.849971761
Sheep_53	1	90	87	3	168	32.5	32.5	32.5	8.849971761
Sheep_47	1	91	88	3	155	32.5	32.7	32.6	8.877202443
Sheep_11	1	106	103	3	221	32.8	33	32.9	8.95889449
Sheep_55	1	91	88	3	194	32.9	33.1	33	8.986125172
Sheep_43	1	89	86	3	156	32.9	33.4	33.15	9.026971196
Sheep_31	1	103	100	3	265	33.4	33.3	33.35	9.08143256
Sheep_1	1	92	89	3	199	33.6	33.1	33.35	9.08143256
Sheep_55	1	91	88	3	229	34	33.9	33.95	9.244816654
Sheep_53	1	90	87	3	216	34.5	34.1	34.3	9.340124043
Sheep_54	1	89	86	3	258	34.4	34.5	34.45	9.380970066
Sheep_48	1	90	87	3	250	34.7	35	34.85	9.489892796
Sheep_20	1	92	89	3	161	36.3	35.7	36	9.803045642
Sheep_43	1	89	86	3	211	36.8	36.5	36.65	9.980045078
Sheep_60	1	90	87	3	266	37.3	37	37.15	10.11619849
Sheep_3	1	99	95	4	150	25.6	25.5	25.55	7.19756597
Sheep_40	1	94	90	4	155	27.5	25.7	26.6	7.493356352
Sheep_32	1	97	93	4	152	27	27	27	7.606038403
Sheep_3	1	99	95	4	191	26.9	27.9	27.4	7.718720453
Sheep_40	1	94	90	4	175	27.8	27.9	27.85	7.84548776
Sheep_8	1	104	100	4	158	28.6	28	28.3	7.972255067
Sheep_46	1	97	93	4	156	28.6	28.1	28.35	7.986340323
Sheep_8	1	104	100	4	175	29.5	29.7	29.6	8.338471731
Sheep_15	1	104	100	4	158	29.6	29.8	29.7	8.366642243
Sheep_3	1	99	95	4	230	29.9	29.6	29.75	8.380727499
Sheep_61	1	94	90	4	182	29.9	29.8	29.85	8.408898012
Sheep_9	1	102	98	4	170	29.8	30.3	30.05	8.465239037
Sheep_76	1	93	89	4	157	29.9	30.4	30.15	8.49340955
Sheep_21	1	102	98	4	156	30	30.7	30.35	8.549750575
Sheep_58	1	90	86	4	249	30.6	30.5	30.55	8.6060916
Sheep_15	1	104	100	4	175	31.2	30.5	30.85	8.690603138
Sheep_42	1	90	86	4	174	30.9	30.9	30.9	8.704688394
Sheep_8	1	104	100	4	198	30.8	31.1	30.95	8.718773651
Sheep_16	1	103	99	4	159	31.4	30.9	31.15	8.775114676
Sheep_75	1	97	93	4	156	31.5	31.2	31.35	8.831455701
Sheep_9	1	102	98	4	204	31.5	31.2	31.35	8.831455701
Sheep_17	1	109	105	4	152	31.5	31.5	31.5	8.87371147
Sheep_71	1	91	87	4	155	31.7	32.2	31.95	9.000478777
Sheep_75	1	97	93	4	183	32.4	31.6	32	9.014564033
Sheep_9	1	102	98	4	252	32.2	31.8	32	9.014564033
Sheep_61	1	94	90	4	243	31.8	32.5	32.15	9.056819802
Sheep_21	1	102	98	4	185	32.3	32	32.15	9.056819802
Sheep_15	1	104	100	4	198	32.6	31.7	32.15	9.056819802
Sheep_9	1	102	98	4	236	32	32.8	32.4	9.127246083
Sheep_33	1	98	94	4	151	32.2	32.7	32.45	9.14133134
Sheep_16	1	103	99	4	177	32.9	32.3	32.6	9.183587109
Sheep_62	1	91	87	4	152	32.3	33.2	32.75	9.225842878
Sheep_41	1	94	90	4	149	32.9	32.7	32.8	9.239928134
Sheep_17	1	109	105	4	181	33.2	32.8	33	9.296269159
Sheep_67	1	91	87	4	155	32.5	33.9	33.2	9.352610184
Sheep_76	1	93	89	4	252	33	33.7	33.35	9.394865953
Sheep_21	1	102	98	4	256	33.8	34	33.9	9.549803773
Sheep_68	1	91	87	4	152	34.4	33.6	34	9.577974285
Sheep_41	1	94	90	4	169	34.3	33.8	34.05	9.592059541
Sheep_28	1	88	84	4	168	33.9	34.5	34.2	9.63431531
Sheep_17	1	109	105	4	233	34.5	34	34.25	9.648400567
Sheep_72	1	91	87	4	152	33.9	34.7	34.3	9.662485823
Sheep_31	1	104	100	4	158	34.2	34.6	34.4	9.690656336
Sheep_23	1	89	85	4	157	34.5	34.4	34.45	9.704741592
Sheep_7	1	93	89	4	152	34.5	34.6	34.55	9.732912104
Sheep_71	1	91	87	4	229	34.5	35	34.75	9.78925313
Sheep_49	1	90	86	4	177	34.5	35.1	34.8	9.803338386
Sheep_70	1	90	86	4	176	35	34.6	34.8	9.803338386
Sheep_36	1	90	86	4	179	35.2	34.7	34.95	9.845594155
Sheep_72	1	91	87	4	167	35.1	35	35.05	9.873764667
Sheep_31	1	104	100	4	175	35.1	35.6	35.35	9.958276205
Sheep_65	1	91	87	4	152	35	36	35.5	10.00053197
Sheep_62	1	91	87	4	229	36.1	35	35.55	10.01461723
Sheep_1	1	93	89	4	151	35.8	35.5	35.65	10.04278774
Sheep_16	1	103	99	4	219	35.9	35.4	35.65	10.04278774
Sheep_65	1	91	87	4	205	32.4	39	35.7	10.056873
Sheep_48	1	91	87	4	152	36	35.9	35.95	10.12729928
Sheep_11	1	107	103	4	153	35.8	36.5	36.15	10.18364031
Sheep_68	1	91	87	4	234	36.8	36.4	36.6	10.31040761
Sheep_53	1	91	87	4	152	36.3	36.9	36.6	10.31040761
Sheep_39	1	90	86	4	169	36.6	NA	36.6	10.31040761
Sheep_1	1	93	89	4	189	37.8	35.8	36.8	10.36674864
Sheep_45	1	87	83	4	160	37.5	36.5	37	10.42308966
Sheep_7	1	93	89	4	189	37	37	37	10.42308966
Sheep_20	1	93	89	4	157	37.2	36.9	37.05	10.43717492
Sheep_11	1	107	103	4	170	37.9	37.3	37.6	10.59211274
Sheep_53	1	91	87	4	194	38.2	37.5	37.85	10.66253902
Sheep_48	1	91	87	4	229	38	38.3	38.15	10.74705056
Sheep_31	1	104	100	4	198	37.4	38.9	38.15	10.74705056
Sheep_1	1	93	89	4	252	38	38.4	38.2	10.76113581
Sheep_53	1	91	87	4	229	38.1	38.4	38.25	10.77522107
Sheep_47	1	92	88	4	159	38.5	38.3	38.4	10.81747684
Sheep_65	1	91	87	4	232	38.2	39	38.6	10.87381786
Sheep_20	1	93	89	4	252	38.9	38.8	38.85	10.94424415
Sheep_50	1	88	84	4	165	39	38.8	38.9	10.9583294
Sheep_11	1	107	103	4	213	39.2	39.2	39.2	11.04284094
Sheep_45	1	87	83	4	206	40	39	39.5	11.12735248
Sheep_43	1	90	86	4	172	39.7	40.1	39.9	11.24003453
Sheep_22	1	105	101	4	180	40.2	41.5	40.85	11.5076544
Sheep_60	1	91	87	4	155	41.5	41.6	41.55	11.70484799
Sheep_60	1	91	87	4	229	43.3	43.6	43.45	12.24008773
Sheep_58	1	91	86	5	152	30.8	30.3	30.55	10.97301163
Sheep_32	1	98	93	5	151	30.8	30.4	30.6	10.99097074
Sheep_40	1	95	90	5	173	31.5	31.6	31.55	11.33219368
Sheep_40	1	95	90	5	209	32.2	31.1	31.65	11.36811189
Sheep_9	1	103	98	5	159	32.2	31.3	31.75	11.40403009
Sheep_40	1	95	90	5	233	32.2	31.6	31.9	11.4579074
Sheep_32	1	98	93	5	192	33.1	31.2	32.15	11.54770291
Sheep_61	1	95	90	5	162	32.2	32.7	32.45	11.65545753
Sheep_58	1	91	86	5	194	32.9	32.4	32.65	11.72729394
Sheep_21	1	103	98	5	159	33	32.4	32.7	11.74525304
Sheep_8	1	105	100	5	152	32.9	33.2	33.05	11.87096676
Sheep_76	1	94	89	5	151	33.6	32.6	33.1	11.88892586
Sheep_58	1	91	86	5	229	33.7	32.7	33.2	11.92484407
Sheep_76	1	94	89	5	169	33.4	33.1	33.25	11.94280317
Sheep_15	1	105	100	5	152	33.5	33.2	33.35	11.97872137
Sheep_9	1	103	98	5	178	33.4	34.3	33.85	12.1583124
Sheep_42	1	91	86	5	178	34	33.8	33.9	12.1762715
Sheep_46	1	98	93	5	150	33.9	33.9	33.9	12.1762715
Sheep_17	1	110	105	5	157	34.6	33.6	34.1	12.24810791
Sheep_33	1	99	94	5	153	34.6	34.3	34.45	12.37382163
Sheep_75	1	98	93	5	150	34.8	34.5	34.65	12.44565804
Sheep_21	1	103	98	5	178	34.6	34.7	34.65	12.44565804
Sheep_15	1	105	100	5	180	35.1	34.4	34.75	12.48157624
Sheep_9	1	103	98	5	219	35	34.7	34.85	12.51749445
Sheep_7	1	94	89	5	169	34.6	35.2	34.9	12.53545355
Sheep_61	1	95	90	5	209	34.2	35.7	34.95	12.55341265
Sheep_7	1	94	89	5	151	35.5	34.7	35.1	12.60728996
Sheep_75	1	98	93	5	192	35.8	34.7	35.25	12.66116727
Sheep_17	1	110	105	5	178	35.4	35.1	35.25	12.66116727
Sheep_46	1	98	93	5	192	35.2	35.5	35.35	12.69708547
Sheep_71	1	92	87	5	150	34.8	36	35.4	12.71504458
Sheep_17	1	110	105	5	235	35.5	35.3	35.4	12.71504458
Sheep_61	1	95	90	5	255	35.5	35.4	35.45	12.73300368
Sheep_8	1	105	100	5	185	35.4	35.5	35.45	12.73300368
Sheep_21	1	103	98	5	220	35.7	35.9	35.8	12.8587174
Sheep_33	1	99	94	5	191	36.5	35.9	36.2	13.00239022
Sheep_28	1	89	84	5	157	36.5	36.1	36.3	13.03830842
Sheep_71	1	92	87	5	165	36.4	36.3	36.35	13.05626752
Sheep_52	1	93	88	5	168	36.8	36	36.4	13.07422663
Sheep_52	1	93	88	5	197	37	36.5	36.75	13.19994034
Sheep_41	1	95	90	5	164	36.9	36.8	36.85	13.23585855
Sheep_49	1	91	86	5	157	36.4	37.4	36.9	13.25381765
Sheep_62	1	92	87	5	171	37.3	36.5	36.9	13.25381765
Sheep_70	1	91	86	5	157	36.7	37.5	37.1	13.32565406
Sheep_41	1	95	90	5	182	37.5	37.7	37.6	13.50524509
Sheep_1	1	94	89	5	149	38	37.8	37.9	13.6129997
Sheep_23	1	90	85	5	171	38.3	37.7	38	13.64891791
Sheep_36	1	91	86	5	190	38.4	38	38.2	13.72075432
Sheep_53	1	92	87	5	150	38.2	38.7	38.45	13.81054983
Sheep_39	1	91	86	5	155	38.1	38.8	38.45	13.81054983
Sheep_49	1	91	86	5	229	38.3	39.1	38.7	13.90034534
Sheep_68	1	92	87	5	154	38.5	39	38.75	13.91830444
Sheep_1	1	94	89	5	169	38.4	39.1	38.75	13.91830444
Sheep_26	1	101	96	5	188	38.6	39.2	38.9	13.97218175
Sheep_45	1	88	83	5	181	39.5	39.1	39.3	14.11585457
Sheep_54	1	91	86	5	229	39.4	39.3	39.35	14.13381367
Sheep_31	1	105	100	5	152	39.4	39.3	39.35	14.13381367
Sheep_20	1	94	89	5	169	39.8	39	39.4	14.15177278
Sheep_50	1	89	84	5	157	39.6	39.3	39.45	14.16973188
Sheep_68	1	92	87	5	187	40	39	39.5	14.18769098
Sheep_20	1	94	89	5	149	39.8	39.3	39.55	14.20565008
Sheep_27	1	108	103	5	243	39.1	40	39.55	14.20565008
Sheep_41	1	95	90	5	233	39.6	39.7	39.65	14.24156829
Sheep_31	1	105	100	5	185	39.8	39.6	39.7	14.25952739
Sheep_20	1	94	89	5	243	39.9	39.6	39.75	14.27748649
Sheep_53	1	92	87	5	187	40.5	40.4	40.45	14.52891393
Sheep_43	1	91	86	5	157	42.2	41.1	41.65	14.95993239
Sheep_43	1	91	86	5	229	42.3	41.6	41.95	15.067687
Sheep_60	1	92	87	5	155	43.5	43.5	43.5	15.62441918
Sheep_40	1	96	90	6	160	32.2	31.8	32	13.5431895
Sheep_32	1	99	93	6	191	32.6	32.5	32.55	13.77596307
Sheep_32	1	99	93	6	154	32.4	32.8	32.6	13.79712431
Sheep_40	1	96	90	6	241	33.4	32.6	33	13.96641418
Sheep_58	1	92	86	6	154	33.2	32.9	33.05	13.98757541
Sheep_40	1	96	90	6	183	32.9	33.5	33.2	14.05105911
Sheep_40	1	96	90	6	204	33.9	33.8	33.85	14.32615515
Sheep_15	1	106	100	6	153	34.4	34.6	34.5	14.60125118
Sheep_9	1	104	98	6	158	34.5	35.5	35	14.81286352
Sheep_76	1	95	89	6	162	36.1	35.1	35.6	15.06679832
Sheep_61	1	96	90	6	161	36.8	34.6	35.7	15.10912079
Sheep_46	1	99	93	6	153	36	35.5	35.75	15.13028202
Sheep_9	1	104	98	6	178	35.4	36.3	35.85	15.17260449
Sheep_8	1	106	100	6	153	35.8	35.9	35.85	15.17260449
Sheep_76	1	95	89	6	192	36.2	36.5	36.35	15.38421683
Sheep_68	1	93	87	6	170	36	36.8	36.4	15.40537806
Sheep_61	1	96	90	6	204	36.3	36.7	36.5	15.44770053
Sheep_17	1	111	105	6	231	36.7	36.8	36.75	15.5535067
Sheep_28	1	90	84	6	169	NA	36.9	36.9	15.6169904
Sheep_9	1	104	98	6	198	36.7	37.5	37.1	15.70163533
Sheep_7	1	95	89	6	182	37.9	36.4	37.15	15.72279657
Sheep_7	1	95	89	6	163	37.3	37.2	37.25	15.76511903
Sheep_41	1	96	90	6	163	36.8	37.9	37.35	15.8074415
Sheep_7	1	95	89	6	255	37.7	37.5	37.6	15.91324767
Sheep_33	1	100	94	6	189	37.8	38	37.9	16.04021507
Sheep_46	1	99	93	6	191	37.9	38	37.95	16.0613763
Sheep_36	1	92	86	6	154	37.8	38.1	37.95	16.0613763
Sheep_46	1	99	93	6	235	38	38.3	38.15	16.14602124
Sheep_7	1	95	89	6	232	38.9	37.5	38.2	16.16718247
Sheep_23	1	91	85	6	157	38.1	39.2	38.65	16.35763357
Sheep_41	1	96	90	6	241	38.1	39.2	38.65	16.35763357
Sheep_36	1	92	86	6	195	39	38.7	38.85	16.44227851
Sheep_1	1	95	89	6	162	39.7	39.4	39.55	16.73853578
Sheep_49	1	92	86	6	154	40	39.6	39.8	16.84434195
Sheep_1	1	95	89	6	182	39.8	40.3	40.05	16.95014811
Sheep_45	1	89	83	6	169	40	40.9	40.45	17.11943798
Sheep_1	1	95	89	6	233	40.3	40.6	40.45	17.11943798
Sheep_31	1	106	100	6	221	40.3	41.5	40.9	17.30988909
Sheep_39	1	92	86	6	154	41.2	40.6	40.9	17.30988909
Sheep_68	1	93	87	6	191	42.2	41.5	41.85	17.71195252
Sheep_31	1	106	100	6	176	41.9	42.1	42	17.77543622
Sheep_43	1	92	86	6	159	42.9	41.5	42.2	17.86008116
Sheep_60	1	93	87	6	168	43.5	44	43.75	18.5160794
Sheep_32	1	100	93	7	189	33.3	33.4	33.35	15.58779774
Sheep_58	1	93	86	7	158	34.8	34	34.4	16.07856798
Sheep_76	1	96	89	7	161	34.5	35	34.75	16.24215806
Sheep_15	1	107	100	7	153	35	35.1	35.05	16.38237813
Sheep_61	1	97	90	7	179	35.9	34.6	35.25	16.47585818
Sheep_8	1	107	100	7	153	35.8	35.8	35.8	16.73292831
Sheep_76	1	96	89	7	178	36.1	36	36.05	16.84977837
Sheep_76	1	96	89	7	197	36.5	36.8	36.65	17.1302185
Sheep_8	1	107	100	7	213	36.6	36.7	36.65	17.1302185
Sheep_9	1	105	98	7	180	36.7	37	36.85	17.22369855
Sheep_61	1	97	90	7	197	36.7	37.2	36.95	17.27043857
Sheep_9	1	105	98	7	152	36.6	37.3	36.95	17.27043857
Sheep_15	1	107	100	7	172	37.2	36.9	37.05	17.3171786
Sheep_8	1	107	100	7	170	36.9	37.8	37.35	17.45739867
Sheep_7	1	96	89	7	163	38.5	37.8	38.15	17.83131885
Sheep_7	1	96	89	7	197	38.8	38.1	38.45	17.97153892
Sheep_41	1	97	90	7	156	38.2	38.7	38.45	17.97153892
Sheep_46	1	100	93	7	189	38.3	38.9	38.6	18.04164896
Sheep_28	1	91	84	7	171	38.7	38.5	38.6	18.04164896
Sheep_1	1	96	89	7	163	39.2	39.8	39.5	18.46230917
Sheep_31	1	107	100	7	153	39.8	39.9	39.85	18.62589925
Sheep_33	1	101	94	7	188	39.9	40.2	40.05	18.71937929
Sheep_1	1	96	89	7	241	40.6	40.9	40.75	19.04655946
Sheep_31	1	107	100	7	172	41.4	41.8	41.6	19.44384965
Sheep_31	1	107	100	7	213	41.8	41.8	41.8	19.5373297
Sheep_39	1	93	86	7	191	42	42	42	19.63080975
Sheep_43	1	93	86	7	155	44.5	40.5	42.5	19.86450986
Sheep_43	1	93	86	7	248	43	42	42.5	19.86450986
Sheep_40	1	98	90	8	151	33.1	32.8	32.95	14.18953427
Sheep_32	1	101	93	8	188	34.9	34.1	34.5	14.85702375
Sheep_76	1	97	89	8	197	34.8	34.5	34.65	14.9216195
Sheep_58	1	94	86	8	151	34.6	34.7	34.65	14.9216195
Sheep_76	1	97	89	8	175	34.5	34.9	34.7	14.94315142
Sheep_58	1	94	86	8	172	34.7	35.2	34.95	15.05081101
Sheep_40	1	98	90	8	192	34.4	35.5	34.95	15.05081101
Sheep_61	1	98	90	8	151	35.2	35.4	35.3	15.20153444
Sheep_28	1	92	84	8	156	35.7	36.3	36	15.5029813
Sheep_8	1	108	100	8	198	36.2	36.1	36.15	15.56757706
Sheep_61	1	98	90	8	192	36.5	35.9	36.2	15.58910898
Sheep_15	1	108	100	8	253	36.8	36.7	36.75	15.82596008
Sheep_15	1	108	100	8	198	36.9	36.7	36.8	15.847492
Sheep_9	1	106	98	8	221	37.4	37.7	37.55	16.17047077
Sheep_28	1	92	84	8	195	38.2	37.5	37.85	16.29966229
Sheep_41	1	98	90	8	151	37.8	38.4	38.1	16.40732188
Sheep_7	1	97	89	8	240	38.1	38.6	38.35	16.51498147
Sheep_46	1	101	93	8	188	39.3	38.5	38.9	16.75183257
Sheep_1	1	97	89	8	164	38.8	39.1	38.95	16.77336449
Sheep_41	1	98	90	8	192	39.8	39.1	39.45	16.98868368
Sheep_1	1	97	89	8	197	40	40.6	40.3	17.35472629
Sheep_43	1	94	86	8	151	43.5	42.4	42.95	18.49591797
Sheep_43	1	94	86	8	181	44.2	44.6	44.4	19.12034361
Sheep_40	1	99	90	9	188	33.5	33.1	33.3	14.99405013
Sheep_58	1	95	86	9	163	34.5	34.1	34.3	15.4443219
Sheep_76	1	98	89	9	154	34.2	34.7	34.45	15.51186267
Sheep_58	1	95	86	9	180	35.4	35.2	35.3	15.89459368
Sheep_8	1	109	100	9	152	35.6	35.7	35.65	16.0521888
Sheep_58	1	95	86	9	197	36.5	35.1	35.8	16.11972957
Sheep_8	1	109	100	9	233	36.4	36.7	36.55	16.4574334
Sheep_8	1	109	100	9	175	36.7	36.5	36.6	16.47994699
Sheep_7	1	98	89	9	150	37.7	37.4	37.55	16.90770518
Sheep_9	1	107	98	9	153	37.4	37.7	37.55	16.90770518
Sheep_9	1	107	98	9	213	37.6	37.8	37.7	16.97524594
Sheep_9	1	107	98	9	170	37.8	38.2	38	17.11032747
Sheep_36	1	95	86	9	163	38.2	39.2	38.7	17.42551772
Sheep_43	1	95	86	9	155	41.6	NA	41.6	18.73130587
Sheep_43	1	95	86	9	209	42.7	43.5	43.1	19.40671353
Sheep_43	1	95	86	9	255	43.9	44.6	44.25	19.92452607
Sheep_58	1	96	86	9	161	35.2	34.1	34.65	15.60191703
Sheep_58	1	96	86	9	178	35.2	35.4	35.3	15.89459368
Sheep_15	1	110	100	9	157	35.8	35.1	35.45	15.96213445
Sheep_15	1	110	100	9	235	36.4	35.8	36.1	16.2548111
Sheep_43	1	96	86	9	163	43.5	NA	43.5	19.58682224
Sheep_43	1	96	86	9	197	43.8	43.9	43.85	19.74441736
Sheep_58	1	97	86	9	240	33.7	34.1	33.9	15.26421319
Sheep_58	1	97	86	9	159	34.8	34.1	34.45	15.51186267
Sheep_15	1	111	100	9	188	36.6	35.8	36.2	16.29983828
Sheep_15	1	112	100	9	152	34.9	34.6	34.75	15.6469442
