# Supplementary material for: Genomic analysis of morphometric traits in bighorn sheep using the Ovine Infinium® HD SNP BeadChip
Source: PeerJ. 2018 Feb 12;6:e4364. doi: 10.7717/peerj.4364 (PMC5817937; doi:10.7717/peerj.4364)
Supplement: Supplemental Information 6 [file peerj-06-4364-s008.txt]

id	sex	Year	Yrbirth	Age	Day	Right_horn_length	Left_horn_length	Average	stlength
Sheep_30	0	102	101	1	256	10.4	NA	10.4	3.330315141
Sheep_30	0	102	101	1	225	8.9	5.3	7.1	2.273580529
Sheep_30	0	102	101	1	176	5.7	NA	5.7	1.825268875
Sheep_30	0	102	101	1	157	4.4	4.4	4.4	1.408979483
Sheep_34	0	101	100	1	266	10.3	10.6	10.45	3.346326271
Sheep_34	0	101	100	1	236	7.8	7.9	7.85	2.513747486
Sheep_34	0	101	100	1	213	7.3	6.9	7.1	2.273580529
Sheep_34	0	101	100	1	188	NA	6	6	1.921335658
Sheep_34	0	101	100	1	171	4.5	4.8	4.65	1.489035135
Sheep_25	0	97	96	1	182	6.2	NA	6.2	1.98538018
Sheep_35	0	96	95	1	252	12.6	12.7	12.65	4.050816012
Sheep_35	0	96	95	1	237	12	12.1	12.05	3.858682447
Sheep_35	0	96	95	1	197	8.7	9.2	8.95	2.865992357
Sheep_35	0	96	95	1	177	7.6	7.9	7.75	2.481725225
Sheep_35	0	96	95	1	161	6.3	7	6.65	2.129480354
Sheep_6	0	95	94	1	265	7.7	7.8	7.75	2.481725225
Sheep_6	0	95	94	1	215	6.3	5.8	6.05	1.937346789
Sheep_6	0	95	94	1	195	5.1	5	5.05	1.617124179
Sheep_6	0	95	94	1	173	4.1	4.1	4.1	1.3129127
Sheep_10	0	92	91	1	256	13.9	14.1	14	4.483116536
Sheep_10	0	92	91	1	241	13	13.4	13.2	4.226938448
Sheep_10	0	92	91	1	218	12.1	11.8	11.95	3.826660186
Sheep_10	0	92	91	1	155	7.4	8.1	7.75	2.481725225
Sheep_66	0	90	89	1	243	10.9	NA	10.9	3.490426446
Sheep_24	0	90	89	1	255	10.2	10.5	10.35	3.31430401
Sheep_57	0	90	89	1	243	NA	8.6	8.6	2.753914443
Sheep_13	0	90	89	1	215	7.6	NA	7.6	2.433691834
Sheep_24	0	90	89	1	215	7.3	7.8	7.55	2.417680703
Sheep_66	0	90	89	1	174	7.5	NA	7.5	2.401669573
Sheep_56	0	90	89	1	159	6.5	NA	6.5	2.081446963
Sheep_56	0	90	89	1	219	NA	6	6	1.921335658
Sheep_13	0	90	89	1	174	5.1	NA	5.1	1.633135309
Sheep_57	0	90	89	1	168	NA	4.8	4.8	1.537068526
Sheep_56	0	90	89	1	161	NA	3.1	3.1	0.99269009
Sheep_29	0	89	88	1	218	15.2	13.7	14.45	4.62721671
Sheep_2	0	89	88	1	225	12.4	12.4	12.4	3.97076036
Sheep_64	0	89	88	1	254	12.1	NA	12.1	3.874693577
Sheep_29	0	89	88	1	186	12.2	11.9	12.05	3.858682447
Sheep_2	0	89	88	1	186	10.2	10.9	10.55	3.378348532
Sheep_64	0	89	88	1	225	10.5	NA	10.5	3.362337402
Sheep_29	0	89	88	1	152	10.1	9.9	10	3.202226097
Sheep_2	0	89	88	1	152	8.5	8.5	8.5	2.721892182
Sheep_64	0	89	88	1	153	5.7	NA	5.7	1.825268875
Sheep_38	0	88	87	1	233	15.4	NA	15.4	4.931428189
Sheep_38	0	88	87	1	211	14.5	NA	14.5	4.64322784
Sheep_44	0	88	87	1	233	14	14.2	14.1	4.515138796
Sheep_44	0	88	87	1	211	14	13.8	13.9	4.451094275
Sheep_38	0	88	87	1	166	11.3	NA	11.3	3.618515489
Sheep_69	0	88	87	1	246	11.1	10.3	10.7	3.426381924
Sheep_69	0	88	87	1	222	9	9.6	9.3	2.97807027
Sheep_69	0	88	87	1	184	7	6.6	6.8	2.177513746
Sheep_69	0	88	87	1	164	5.6	5.2	5.4	1.729202092
Sheep_37	0	87	86	1	205	10	NA	10	3.202226097
Sheep_59	0	87	86	1	152	7.9	NA	7.9	2.529758616
Sheep_37	0	87	86	1	151	6.5	NA	6.5	2.081446963
Sheep_74	0	87	86	1	174	4.8	4.5	4.65	1.489035135
Sheep_5	0	86	85	1	209	11.6	11	11.3	3.618515489
Sheep_5	0	86	85	1	178	9.5	9.6	9.55	3.058125922
Sheep_12	0	86	85	1	212	9.2	NA	9.2	2.946048009
Sheep_5	0	86	85	1	151	8.4	8	8.2	2.625825399
Sheep_12	0	86	85	1	183	7.2	NA	7.2	2.30560279
Sheep_12	0	86	85	1	151	5	NA	5	1.601113048
Sheep_34	0	102	100	2	256	16.2	15	15.6	4.751928041
Sheep_34	0	102	100	2	225	15	14.4	14.7	4.477778346
Sheep_34	0	102	100	2	198	14	13.8	13.9	4.234089729
Sheep_34	0	102	100	2	176	12.1	12	12.05	3.670559801
Sheep_34	0	102	100	2	157	11.3	11.4	11.35	3.457332261
Sheep_25	0	98	96	2	256	14.9	11.4	13.15	4.00563165
Sheep_25	0	98	96	2	222	14.1	11.7	12.9	3.929478957
Sheep_25	0	98	96	2	168	12.4	NA	12.4	3.777173571
Sheep_35	0	97	95	2	274	18.6	18.4	18.5	5.63529928
Sheep_35	0	97	95	2	240	18.2	18.3	18.25	5.559146587
Sheep_35	0	97	95	2	180	16	15.9	15.95	4.858541811
Sheep_35	0	97	95	2	153	14.4	14.4	14.4	4.386395115
Sheep_6	0	96	94	2	270	12.5	12.6	12.55	3.822865187
Sheep_6	0	96	94	2	252	11.9	12.1	12	3.655329262
Sheep_6	0	96	94	2	238	11.4	11.4	11.4	3.472562799
Sheep_6	0	96	94	2	176	9.2	11.3	10.25	3.122260412
Sheep_6	0	96	94	2	204	10.2	10.3	10.25	3.122260412
Sheep_10	0	93	91	2	269	21.3	20.7	21	6.396826209
Sheep_10	0	93	91	2	253	21.4	20.2	20.8	6.335904055
Sheep_10	0	93	91	2	191	18.8	18	18.4	5.604838202
Sheep_10	0	93	91	2	152	17.3	16.4	16.85	5.132691506
Sheep_24	0	91	89	2	215	18	18.1	18.05	5.498224432
Sheep_66	0	91	89	2	213	15.4	15.3	15.35	4.675775348
Sheep_56	0	91	89	2	213	14.3	16	15.15	4.614853194
Sheep_24	0	91	89	2	151	14.2	15	14.6	4.447317269
Sheep_13	0	91	89	2	213	14.2	13.5	13.85	4.21885919
Sheep_66	0	91	89	2	152	12.5	NA	12.5	3.807634648
Sheep_13	0	91	89	2	151	13.2	11.4	12.3	3.746712494
Sheep_29	0	90	88	2	215	NA	21.6	21.6	6.579592672
Sheep_29	0	90	88	2	158	NA	19.1	19.1	5.818065743
Sheep_2	0	90	88	2	220	19	19	19	5.787604666
Sheep_2	0	90	88	2	168	16.8	16.8	16.8	5.117460967
Sheep_64	0	90	88	2	158	14.6	NA	14.6	4.447317269
Sheep_38	0	89	87	2	236	20.1	NA	20.1	6.122676515
Sheep_38	0	89	87	2	166	18.6	NA	18.6	5.665760357
Sheep_69	0	89	87	2	217	18.4	18.6	18.5	5.63529928
Sheep_44	0	89	87	2	186	17.2	17.7	17.45	5.315457969
Sheep_69	0	89	87	2	185	17.4	17.4	17.4	5.300227431
Sheep_44	0	89	87	2	158	16.1	17.1	16.6	5.056538813
Sheep_69	0	89	87	2	151	15.7	15.2	15.45	4.706236425
Sheep_44	0	89	87	2	227	13.2	NA	13.2	4.020862189
Sheep_37	0	88	86	2	237	20	NA	20	6.092215437
Sheep_37	0	88	86	2	191	18.7	NA	18.7	5.696221434
Sheep_37	0	88	86	2	154	16.6	NA	16.6	5.056538813
Sheep_74	0	88	86	2	259	15	14	14.5	4.416856192
Sheep_59	0	88	86	2	154	13.7	NA	13.7	4.173167575
Sheep_74	0	88	86	2	196	13.7	12.6	13.15	4.00563165
Sheep_74	0	88	86	2	182	12.3	11.8	12.05	3.670559801
Sheep_74	0	88	86	2	154	11	NA	11	3.350718491
Sheep_5	0	87	85	2	205	18.6	18.2	18.4	5.604838202
Sheep_5	0	87	85	2	151	15.6	15.8	15.7	4.782389118
Sheep_12	0	87	85	2	208	15.4	NA	15.4	4.691005887
Sheep_12	0	87	85	2	179	15	NA	15	4.569161578
Sheep_34	0	103	100	3	249	19.9	19.4	19.65	6.780623097
Sheep_34	0	103	100	3	205	18.7	18.8	18.75	6.470060207
Sheep_34	0	103	100	3	176	17.8	17.5	17.65	6.090483342
Sheep_34	0	103	100	3	154	16.9	16.8	16.85	5.81442744
Sheep_25	0	99	96	3	253	17.3	NA	17.3	5.969708885
Sheep_25	0	99	96	3	189	16.1	NA	16.1	5.555625031
Sheep_25	0	99	96	3	151	14.5	NA	14.5	5.003513227
Sheep_35	0	98	95	3	272	22.1	22.3	22.2	7.660551285
Sheep_35	0	98	95	3	235	21.6	21.8	21.7	7.488016346
Sheep_35	0	98	95	3	256	21.4	21.8	21.6	7.453509359
Sheep_35	0	98	95	3	184	20.2	21	20.6	7.108439481
Sheep_35	0	98	95	3	153	19.6	20.1	19.85	6.849637073
Sheep_6	0	97	94	3	275	15.2	15.3	15.25	5.262315635
Sheep_6	0	97	94	3	232	14.5	14.5	14.5	5.003513227
Sheep_6	0	97	94	3	180	13.1	13.5	13.3	4.589429374
Sheep_10	0	94	91	3	184	NA	23.4	23.4	8.074635139
Sheep_10	0	94	91	3	223	21.2	24.4	22.8	7.867593212
Sheep_10	0	94	91	3	151	19.1	21.7	20.4	7.039425505
Sheep_24	0	92	89	3	261	24.4	24.9	24.65	8.505972486
Sheep_24	0	92	89	3	241	23.6	24.4	24	8.281677065
Sheep_24	0	92	89	3	201	23.6	23.7	23.65	8.160902608
Sheep_24	0	92	89	3	149	21.4	21.7	21.55	7.436255865
Sheep_66	0	92	89	3	246	21.9	20	20.95	7.229213938
Sheep_56	0	92	89	3	264	20.5	21.3	20.9	7.211960444
Sheep_56	0	92	89	3	223	19.9	21.2	20.55	7.091185987
Sheep_66	0	92	89	3	197	20	18.8	19.4	6.694355628
Sheep_66	0	92	89	3	152	18.5	NA	18.5	6.383792738
Sheep_56	0	92	89	3	152	17.8	18.8	18.3	6.314778762
Sheep_13	0	92	89	3	197	18.5	18	18.25	6.297525268
Sheep_13	0	92	89	3	153	17.6	16.9	17.25	5.952455391
Sheep_29	0	91	88	3	215	NA	24.8	24.8	8.557732967
Sheep_29	0	91	88	3	166	NA	24.7	24.7	8.52322598
Sheep_2	0	91	88	3	228	21.5	22.2	21.85	7.539776828
Sheep_64	0	91	88	3	215	21	NA	21	7.246467432
Sheep_2	0	91	88	3	166	21	21	21	7.246467432
Sheep_64	0	91	88	3	151	19.7	NA	19.7	6.797876591
Sheep_38	0	90	87	3	249	24.5	NA	24.5	8.454212004
Sheep_69	0	90	87	3	215	24	23.7	23.85	8.229916584
Sheep_69	0	90	87	3	173	22.5	NA	22.5	7.764072249
Sheep_38	0	90	87	3	159	21.6	NA	21.6	7.453509359
Sheep_44	0	90	87	3	228	20.6	21.1	20.85	7.19470695
Sheep_44	0	90	87	3	175	20.1	20.7	20.4	7.039425505
Sheep_37	0	89	86	3	166	21.2	NA	21.2	7.315481408
Sheep_59	0	89	86	3	174	NA	20.6	20.6	7.108439481
Sheep_59	0	89	86	3	153	17.7	19.5	18.6	6.418299726
Sheep_74	0	89	86	3	166	17.2	NA	17.2	5.935201897
Sheep_74	0	89	86	3	153	16.6	NA	16.6	5.72815997
Sheep_5	0	88	85	3	236	21.9	21.5	21.7	7.488016346
Sheep_5	0	88	85	3	154	20.4	20.3	20.35	7.022172012
Sheep_12	0	88	85	3	187	16.4	15.6	16	5.521118044
Sheep_12	0	88	85	3	241	16.5	15.3	15.9	5.486611056
Sheep_12	0	88	85	3	177	16.1	15	15.55	5.365836599
Sheep_34	0	104	100	4	223	22.3	21.9	22.1	7.596505878
Sheep_34	0	104	100	4	239	21.8	21.8	21.8	7.493385889
Sheep_34	0	104	100	4	202	21.6	21	21.3	7.32151924
Sheep_34	0	104	100	4	174	21	20.5	20.75	7.132465926
Sheep_25	0	100	96	4	231	17	16.5	16.75	5.757532735
Sheep_25	0	100	96	4	190	16.4	16	16.2	5.568479422
Sheep_25	0	100	96	4	156	15.4	15	15.2	5.224746124
Sheep_35	0	99	95	4	150	22.2	NA	22.2	7.630879208
Sheep_35	0	99	95	4	201	22.6	19.2	20.9	7.184025921
Sheep_6	0	98	94	4	256	17.6	17.8	17.7	6.084079368
Sheep_6	0	98	94	4	230	17.2	17.2	17.2	5.912212719
Sheep_6	0	98	94	4	189	16.6	16.7	16.65	5.723159406
Sheep_6	0	98	94	4	168	16.3	16.2	16.25	5.585666087
Sheep_10	0	95	91	4	243	NA	25.6	25.6	8.79957242
Sheep_10	0	95	91	4	216	22.1	25.6	23.85	8.198039149
Sheep_10	0	95	91	4	193	22.1	25.2	23.65	8.129292489
Sheep_10	0	95	91	4	150	21	25.8	23.4	8.043359165
Sheep_24	0	93	89	4	251	24.5	28	26.25	9.022999063
Sheep_24	0	93	89	4	270	24.5	25.8	25.15	8.644892436
Sheep_24	0	93	89	4	191	25	25.1	25.05	8.610519106
Sheep_24	0	93	89	4	210	24.3	25.1	24.7	8.490212452
Sheep_24	0	93	89	4	233	23.6	24.2	23.9	8.215225814
Sheep_13	0	93	89	4	201	26.1	19.9	23	7.905865846
Sheep_56	0	93	89	4	261	21.6	21.8	21.7	7.459012559
Sheep_56	0	93	89	4	189	20.9	22	21.45	7.373079234
Sheep_56	0	93	89	4	160	21	20.8	20.9	7.184025921
Sheep_13	0	93	89	4	268	20.4	20.3	20.35	6.994972607
Sheep_13	0	93	89	4	245	20.5	20	20.25	6.960599277
Sheep_56	0	93	89	4	238	19.5	20.5	20	6.874665953
Sheep_13	0	93	89	4	152	19.9	19.7	19.8	6.805919293
Sheep_29	0	92	88	4	201	NA	27.3	27.3	9.383919026
Sheep_29	0	92	88	4	149	NA	26.5	26.5	9.108932387
Sheep_64	0	92	88	4	282	23.8	NA	23.8	8.180852484
Sheep_2	0	92	88	4	197	23	24.4	23.7	8.146479154
Sheep_2	0	92	88	4	149	23	23.5	23.25	7.99179917
Sheep_64	0	92	88	4	192	22.1	20.3	21.2	7.28714591
Sheep_69	0	91	87	4	241	26	25.5	25.75	8.851132414
Sheep_69	0	91	87	4	215	25.5	25.2	25.35	8.713639095
Sheep_69	0	91	87	4	166	24.8	25.2	25	8.593332441
Sheep_38	0	91	87	4	172	25	19.2	22.1	7.596505878
Sheep_44	0	91	87	4	158	21.4	NA	21.4	7.355892569
Sheep_44	0	91	87	4	220	21.7	19.3	20.5	7.046532602
Sheep_37	0	90	86	4	220	24.1	NA	24.1	8.283972473
Sheep_37	0	90	86	4	159	22.5	NA	22.5	7.733999197
Sheep_59	0	90	86	4	227	21.7	23.2	22.45	7.716812532
Sheep_59	0	90	86	4	173	21.4	NA	21.4	7.355892569
Sheep_74	0	90	86	4	219	20	NA	20	6.874665953
Sheep_74	0	90	86	4	158	19.8	NA	19.8	6.805919293
Sheep_5	0	89	85	4	165	22.5	22.5	22.5	7.733999197
Sheep_12	0	89	85	4	166	17.1	NA	17.1	5.87783939
Sheep_34	0	105	100	5	246	23.6	23.4	23.5	8.207319017
Sheep_34	0	105	100	5	190	22.7	22.5	22.6	7.892996161
Sheep_34	0	105	100	5	155	22.2	22.1	22.15	7.735834733
Sheep_34	0	105	100	5	171	22	21.7	21.85	7.631060447
Sheep_25	0	101	96	5	178	18.5	17.9	18.2	6.356306643
Sheep_25	0	101	96	5	151	17.3	16.8	17.05	5.954671882
Sheep_35	0	100	95	5	178	22.7	19.6	21.15	7.386587115
Sheep_35	0	100	95	5	199	22.9	19.4	21.15	7.386587115
Sheep_35	0	100	95	5	237	22.5	19.6	21.05	7.351662353
Sheep_35	0	100	95	5	154	22.6	19.4	21	7.334199972
Sheep_6	0	99	94	5	207	18.7	18.6	18.65	6.513468071
Sheep_6	0	99	94	5	150	18.2	18.3	18.25	6.373769023
Sheep_10	0	96	91	5	207	23	26.8	24.9	8.696265681
Sheep_10	0	96	91	5	256	23.1	26.4	24.75	8.643878539
Sheep_10	0	96	91	5	186	22.7	26.4	24.55	8.574029015
Sheep_10	0	96	91	5	149	22.6	26.3	24.45	8.539104253
Sheep_10	0	96	91	5	235	22.4	26.5	24.45	8.539104253
Sheep_24	0	94	89	5	179	25.1	27.7	26.4	9.220137108
Sheep_24	0	94	89	5	221	26.6	25.6	26.1	9.115362823
Sheep_24	0	94	89	5	154	25.1	25.9	25.5	8.905814252
Sheep_56	0	94	89	5	187	21.9	22.8	22.35	7.805684256
Sheep_56	0	94	89	5	257	21.8	22.9	22.35	7.805684256
Sheep_13	0	94	89	5	149	20.4	20.1	20.25	7.072264259
Sheep_29	0	93	88	5	253	NA	29.2	29.2	10.19803044
Sheep_29	0	93	88	5	213	NA	29.1	29.1	10.16310568
Sheep_29	0	93	88	5	169	NA	28.7	28.7	10.02340663
Sheep_29	0	93	88	5	234	NA	28.4	28.4	9.918632343
Sheep_2	0	93	88	5	262	25.5	25.7	25.6	8.940739014
Sheep_2	0	93	88	5	233	24.2	25.2	24.7	8.626416158
Sheep_2	0	93	88	5	169	24.6	24.7	24.65	8.608953777
Sheep_64	0	93	88	5	209	23.5	21	22.25	7.770759494
Sheep_69	0	92	87	5	197	27	26.6	26.8	9.359836155
Sheep_69	0	92	87	5	241	26.5	26.8	26.65	9.307449012
Sheep_69	0	92	87	5	152	26.6	26.6	26.6	9.289986631
Sheep_44	0	92	87	5	175	22.4	NA	22.4	7.823146637
Sheep_44	0	92	87	5	240	22.5	20.2	21.35	7.456436638
Sheep_44	0	92	87	5	197	22.7	19.9	21.3	7.438974258
Sheep_37	0	91	86	5	166	25.4	NA	25.4	8.87088949
Sheep_59	0	91	86	5	164	21.9	24.5	23.2	8.102544731
Sheep_59	0	91	86	5	213	22.2	24.2	23.2	8.102544731
Sheep_74	0	91	86	5	215	21.3	19.8	20.55	7.177038544
Sheep_74	0	91	86	5	170	21	19.1	20.05	7.002414735
Sheep_5	0	90	85	5	160	22.7	22.5	22.6	7.892996161
Sheep_5	0	90	85	5	242	22.5	22.7	22.6	7.892996161
Sheep_5	0	90	85	5	220	22.5	22.6	22.55	7.87553378
Sheep_12	0	90	85	5	215	18.5	17.5	18	6.286457119
Sheep_12	0	90	85	5	161	17.4	16.5	16.95	5.91974712
Sheep_25	0	102	96	6	184	19.1	18.8	18.95	6.564069494
Sheep_25	0	102	96	6	161	18.8	18	18.4	6.373555603
Sheep_35	0	101	95	6	151	23.2	20	21.6	7.482000056
Sheep_35	0	101	95	6	171	22.6	20	21.3	7.378083389
Sheep_35	0	101	95	6	238	19.9	20.5	20.2	6.997055608
Sheep_35	0	101	95	6	196	19.8	20	19.9	6.893138941
Sheep_35	0	101	95	6	261	19.6	19.9	19.75	6.841180607
Sheep_35	0	101	95	6	227	19.7	19.7	19.7	6.823861162
Sheep_6	0	100	94	6	191	19.2	19.3	19.25	6.667986161
Sheep_6	0	100	94	6	225	19.1	19.4	19.25	6.667986161
Sheep_6	0	100	94	6	170	19	19.2	19.1	6.616027827
Sheep_10	0	97	91	6	180	NA	27.9	27.9	9.664250072
Sheep_10	0	97	91	6	152	NA	26.5	26.5	9.179305624
Sheep_10	0	97	91	6	274	24.1	27.7	25.9	8.971472289
Sheep_24	0	95	89	6	253	27.5	27.8	27.65	9.57765285
Sheep_24	0	95	89	6	181	26.2	27	26.6	9.213944514
Sheep_24	0	95	89	6	162	25.6	26.4	26	9.006111179
Sheep_24	0	95	89	6	209	25.7	26.3	26	9.006111179
Sheep_56	0	95	89	6	158	23.6	24.4	24	8.313333396
Sheep_56	0	95	89	6	215	22.8	23.5	23.15	8.018902838
Sheep_56	0	95	89	6	179	22.9	23.1	23	7.966944504
Sheep_13	0	95	89	6	215	21.7	21.6	21.65	7.499319501
Sheep_13	0	95	89	6	237	21.9	21.2	21.55	7.464680612
Sheep_13	0	95	89	6	206	21.6	21	21.3	7.378083389
Sheep_13	0	95	89	6	173	21.4	21.2	21.3	7.378083389
Sheep_29	0	94	88	6	259	NA	30.5	30.5	10.56486119
Sheep_29	0	94	88	6	223	NA	30.3	30.3	10.49558341
Sheep_29	0	94	88	6	208	NA	29.8	29.8	10.32238897
Sheep_29	0	94	88	6	169	NA	29.4	29.4	10.18383341
Sheep_29	0	94	88	6	149	NA	29.2	29.2	10.11455563
Sheep_2	0	94	88	6	257	26	26.2	26.1	9.040750068
Sheep_2	0	94	88	6	209	25.4	26.1	25.75	8.919513956
Sheep_2	0	94	88	6	175	NA	25.6	25.6	8.867555622
Sheep_2	0	94	88	6	149	25.4	25.4	25.4	8.798277844
Sheep_64	0	94	88	6	151	23.8	21.1	22.45	7.776430614
Sheep_69	0	93	87	6	267	27.8	27.8	27.8	9.629611183
Sheep_69	0	93	87	6	151	26.8	27.3	27.05	9.369819515
Sheep_44	0	93	87	6	197	23.9	NA	23.9	8.278694507
Sheep_44	0	93	87	6	151	23	NA	23	7.966944504
Sheep_44	0	93	87	6	262	23	20.6	21.8	7.551277834
Sheep_37	0	92	86	6	241	26.8	NA	26.8	9.283222292
Sheep_37	0	92	86	6	155	26.4	NA	26.4	9.144666735
Sheep_37	0	92	86	6	205	27	22.5	24.75	8.573125064
Sheep_37	0	92	86	6	264	26.9	22.4	24.65	8.538486175
Sheep_59	0	92	86	6	268	22.7	25.5	24.1	8.347972285
Sheep_59	0	92	86	6	197	22.8	25.3	24.05	8.33065284
Sheep_59	0	92	86	6	159	22.3	25.2	23.75	8.226736173
Sheep_59	0	92	86	6	239	22.5	25	23.75	8.226736173
Sheep_74	0	92	86	6	240	21.8	21	21.4	7.412722278
Sheep_74	0	92	86	6	204	21.8	20.9	21.35	7.395402833
Sheep_74	0	92	86	6	155	21.1	20	20.55	7.11829172
Sheep_5	0	91	85	6	157	23	23	23	7.966944504
Sheep_5	0	91	85	6	213	22.3	23.1	22.7	7.863027837
Sheep_5	0	91	85	6	241	22.7	22.6	22.65	7.845708392
Sheep_12	0	91	85	6	179	19.3	NA	19.3	6.685305606
Sheep_12	0	91	85	6	218	19.1	18.8	18.95	6.564069494
Sheep_12	0	91	85	6	166	19.1	18.1	18.6	6.442833382
Sheep_25	0	103	96	7	207	19.8	19.6	19.7	6.809633472
Sheep_25	0	103	96	7	176	19.4	19	19.2	6.636800136
Sheep_35	0	102	95	7	225	20.1	20.9	20.5	7.086166811
Sheep_35	0	102	95	7	256	20.4	20.3	20.35	7.03431681
Sheep_35	0	102	95	7	161	19.8	19.9	19.85	6.861483474
Sheep_35	0	102	95	7	184	19.8	19.7	19.75	6.826916806
Sheep_6	0	101	94	7	213	19.9	19.7	19.8	6.84420014
Sheep_6	0	101	94	7	150	19.3	19.2	19.25	6.654083469
Sheep_6	0	101	94	7	238	19.2	19.2	19.2	6.636800136
Sheep_10	0	98	91	7	256	24.3	28.4	26.35	9.108316853
Sheep_10	0	98	91	7	188	24.4	28.2	26.3	9.091033519
Sheep_10	0	98	91	7	156	24.3	28.2	26.25	9.073750185
Sheep_10	0	98	91	7	235	24.1	27.9	26	8.987333517
Sheep_24	0	96	89	7	253	26.6	27.5	27.05	9.350283524
Sheep_24	0	96	89	7	233	26.6	27.4	27	9.333000191
Sheep_24	0	96	89	7	184	26.3	26.8	26.55	9.177450187
Sheep_24	0	96	89	7	208	25.8	27.2	26.5	9.160166854
Sheep_56	0	96	89	7	259	23.1	24.1	23.6	8.1577335
Sheep_13	0	96	89	7	205	21.8	21.4	21.6	7.466400153
Sheep_13	0	96	89	7	244	21.8	21.3	21.55	7.449116819
Sheep_13	0	96	89	7	161	21.5	21.2	21.35	7.379983484
Sheep_29	0	95	88	7	162	NA	30	30	10.37000021
Sheep_2	0	95	88	7	185	26.2	27.4	26.8	9.263866856
Sheep_2	0	95	88	7	203	25.7	26.5	26.1	9.021900184
Sheep_2	0	95	88	7	158	26	26	26	8.987333517
Sheep_2	0	95	88	7	231	25.5	26.2	25.85	8.935483516
Sheep_29	0	95	88	7	181	18	30.2	24.1	8.330566837
Sheep_64	0	95	88	7	226	21.9	23.8	22.85	7.898483495
Sheep_64	0	95	88	7	178	23.6	22	22.8	7.881200161
Sheep_64	0	95	88	7	187	23.9	21.6	22.75	7.863916827
Sheep_64	0	95	88	7	269	23.3	20.9	22.1	7.639233489
Sheep_29	0	95	88	7	198	18.3	21.8	20.05	6.930616808
Sheep_29	0	95	88	7	227	18	22	20	6.913333475
Sheep_69	0	94	87	7	149	27.4	27.7	27.55	9.523116861
Sheep_44	0	94	87	7	178	23.9	20.7	22.3	7.708366824
Sheep_44	0	94	87	7	233	23.2	20.8	22	7.604666822
Sheep_37	0	93	86	7	188	27.4	23.8	25.6	8.849066847
Sheep_37	0	93	86	7	261	27.3	23	25.15	8.693516844
Sheep_59	0	93	86	7	191	24	25.5	24.75	8.555250175
Sheep_59	0	93	86	7	262	23.2	25.3	24.25	8.382416838
Sheep_59	0	93	86	7	234	23	25.1	24.05	8.313283503
Sheep_59	0	93	86	7	165	23	24.8	23.9	8.261433502
Sheep_74	0	93	86	7	162	22.9	24	23.45	8.105883499
Sheep_74	0	93	86	7	193	23	22	22.5	7.777500159
Sheep_74	0	93	86	7	267	23.1	21.3	22.2	7.673800157
Sheep_5	0	92	85	7	205	23.2	23.6	23.4	8.088600165
Sheep_5	0	92	85	7	153	23.3	23.2	23.25	8.036750164
Sheep_5	0	92	85	7	262	23	23.4	23.2	8.01946683
Sheep_5	0	92	85	7	239	22.5	22.4	22.45	7.760216825
Sheep_12	0	92	85	7	203	19.9	19.5	19.7	6.809633472
Sheep_12	0	92	85	7	153	19.3	18.2	18.75	6.481250132
Sheep_35	0	103	95	8	183	20.7	20.7	20.7	6.817136404
Sheep_35	0	103	95	8	199	20.7	20.6	20.65	6.800669891
Sheep_35	0	103	95	8	155	20.7	20.5	20.6	6.784203378
Sheep_35	0	103	95	8	222	20.7	20.5	20.6	6.784203378
Sheep_35	0	103	95	8	249	20.7	20.5	20.6	6.784203378
Sheep_10	0	99	91	8	167	25.5	28.4	26.95	8.875450536
Sheep_10	0	99	91	8	264	24.7	28.3	26.5	8.727251919
Sheep_10	0	99	91	8	187	24.5	28.3	26.4	8.694318892
Sheep_13	0	97	89	8	194	21.8	21	21.4	7.047667587
Sheep_13	0	97	89	8	158	21.6	21.1	21.35	7.031201074
Sheep_2	0	96	88	8	237	26.1	26.7	26.4	8.694318892
Sheep_2	0	96	88	8	204	25.9	26.8	26.35	8.677852379
Sheep_2	0	96	88	8	149	26	26.5	26.25	8.644919353
Sheep_2	0	96	88	8	186	25.6	25.9	25.75	8.480254223
Sheep_64	0	96	88	8	238	24.3	21.9	23.1	7.607529031
Sheep_64	0	96	88	8	212	23.7	21.7	22.7	7.475796926
Sheep_64	0	96	88	8	194	23.9	21.4	22.65	7.459330413
Sheep_64	0	96	88	8	177	23.3	21.6	22.45	7.393464361
Sheep_29	0	96	88	8	256	18.8	21.6	20.2	6.652471274
Sheep_29	0	96	88	8	207	18.4	21.9	20.15	6.636004761
Sheep_29	0	96	88	8	186	18.2	21.9	20.05	6.603071735
Sheep_29	0	96	88	8	158	17.9	21.6	19.75	6.504272656
Sheep_29	0	96	88	8	233	17.9	21.6	19.75	6.504272656
Sheep_29	0	96	88	8	167	17.5	21.5	19.5	6.421940091
Sheep_69	0	95	87	8	187	28.2	28.4	28.3	9.320046388
Sheep_69	0	95	87	8	168	28.1	28.2	28.15	9.270646849
Sheep_44	0	95	87	8	268	24.1	20.9	22.5	7.409930874
Sheep_44	0	95	87	8	187	22.8	20.7	21.75	7.162933178
Sheep_44	0	95	87	8	208	22.7	20.6	21.65	7.130000152
Sheep_44	0	95	87	8	163	22.6	20.3	21.45	7.0641341
Sheep_44	0	95	87	8	225	22.7	20.1	21.4	7.047667587
Sheep_37	0	94	86	8	223	27.7	23.7	25.7	8.46378771
Sheep_37	0	94	86	8	151	27.5	23.1	25.3	8.332055605
Sheep_37	0	94	86	8	187	26.9	23.5	25.2	8.299122579
Sheep_59	0	94	86	8	212	24	26.3	25.15	8.282656066
Sheep_59	0	94	86	8	223	24	26.3	25.15	8.282656066
Sheep_59	0	94	86	8	188	22.9	26	24.45	8.052124883
Sheep_59	0	94	86	8	154	23.7	25.1	24.4	8.03565837
Sheep_74	0	94	86	8	224	24	21.9	22.95	7.558129492
Sheep_74	0	94	86	8	149	23	21.7	22.35	7.360531335
Sheep_5	0	93	85	8	198	23.5	23.5	23.5	7.739261135
Sheep_5	0	93	85	8	221	23	23.7	23.35	7.689861596
Sheep_5	0	93	85	8	252	22.8	23.7	23.25	7.65692857
Sheep_5	0	93	85	8	161	23	23.2	23.1	7.607529031
Sheep_12	0	93	85	8	169	20.5	19.3	19.9	6.553672195
Sheep_12	0	93	85	8	265	20.5	18.5	19.5	6.421940091
Sheep_35	0	104	95	9	202	21	21.1	21.05	7.160980408
Sheep_35	0	104	95	9	223	20.9	20.8	20.85	7.092942589
Sheep_35	0	104	95	9	154	21	20.6	20.8	7.075933135
Sheep_35	0	104	95	9	183	20.8	20.5	20.65	7.024904771
Sheep_35	0	104	95	9	239	20.7	20.5	20.6	7.007895316
Sheep_10	0	100	91	9	242	24.7	29	26.85	9.134077147
Sheep_10	0	100	91	9	198	25.4	28.1	26.75	9.100058238
Sheep_10	0	100	91	9	153	24.6	27.6	26.1	8.878935328
Sheep_2	0	97	88	9	150	26.4	27.1	26.75	9.100058238
Sheep_2	0	97	88	9	274	26	26.8	26.4	8.980992056
Sheep_2	0	97	88	9	188	26.1	26.3	26.2	8.912954237
Sheep_2	0	97	88	9	233	25.5	26.5	26	8.844916418
Sheep_64	0	97	88	9	180	24.7	22	23.35	7.943415322
Sheep_29	0	97	88	9	223	NA	22.6	22.6	7.688273502
Sheep_29	0	97	88	9	192	NA	22	22	7.484160046
Sheep_44	0	96	87	9	262	22.9	20.4	21.65	7.365093864
Sheep_44	0	96	87	9	165	23.1	20.1	21.6	7.348084409
Sheep_44	0	96	87	9	200	22.8	20.3	21.55	7.331074954
Sheep_44	0	96	87	9	237	22.1	20.2	21.15	7.194999317
Sheep_59	0	95	86	9	231	24.1	26.9	25.5	8.674821872
Sheep_59	0	95	86	9	269	23.9	26	24.95	8.487717871
Sheep_59	0	95	86	9	182	23.6	26.2	24.9	8.470708416
Sheep_59	0	95	86	9	212	23.5	26.3	24.9	8.470708416
Sheep_59	0	95	86	9	161	23.1	26.3	24.7	8.402670597
Sheep_59	0	95	86	9	251	23.3	25.8	24.55	8.351642234
Sheep_5	0	94	85	9	208	23.3	23.4	23.35	7.943415322
Sheep_5	0	94	85	9	169	23.3	23.1	23.2	7.892386958
Sheep_5	0	94	85	9	246	22.8	23.2	23	7.824349139
Sheep_12	0	94	85	9	213	20.4	20.2	20.3	6.905838588
Sheep_12	0	94	85	9	262	20.6	19.5	20.05	6.820791315
Sheep_12	0	94	85	9	195	20.3	19.5	19.9	6.769762951
Sheep_35	0	105	95	10	250	21.4	21.4	21.4	7.479123708
Sheep_35	0	105	95	10	215	21.1	20.6	20.85	7.286903239
Sheep_35	0	105	95	10	190	20.9	20.3	20.6	7.199530298
Sheep_35	0	105	95	10	155	20	20.9	20.45	7.147106534
Sheep_10	0	101	91	10	163	NA	29.5	29.5	10.31000698
Sheep_10	0	101	91	10	264	24.9	28.4	26.65	9.313955459
Sheep_10	0	101	91	10	213	24.9	28.1	26.5	9.261531694
Sheep_2	0	98	88	10	223	26.7	27.5	27.1	9.471226751
Sheep_2	0	98	88	10	184	26.3	26.7	26.5	9.261531694
Sheep_2	0	98	88	10	256	25.9	26.8	26.35	9.20910793
Sheep_2	0	98	88	10	272	26.1	26.6	26.35	9.20910793
Sheep_2	0	98	88	10	153	25.5	26.2	25.85	9.034362049
Sheep_29	0	98	88	10	272	NA	22.9	22.9	8.003361351
Sheep_29	0	98	88	10	150	NA	22.8	22.8	7.968412175
Sheep_29	0	98	88	10	231	NA	22.6	22.6	7.898513822
Sheep_29	0	98	88	10	174	NA	22.3	22.3	7.793666294
Sheep_29	0	98	88	10	202	NA	22.3	22.3	7.793666294
Sheep_44	0	97	87	10	198	23.1	20.1	21.6	7.54902206
Sheep_44	0	97	87	10	231	23	20.2	21.6	7.54902206
Sheep_44	0	97	87	10	156	21.5	NA	21.5	7.514072884
Sheep_5	0	95	85	10	253	24.2	23.6	23.9	8.352853113
Sheep_5	0	95	85	10	195	23.2	23.5	23.35	8.160632644
Sheep_5	0	95	85	10	150	23.1	23.3	23.2	8.108208879
Sheep_5	0	95	85	10	216	23.1	23.2	23.15	8.090734291
Sheep_5	0	95	85	10	173	23.2	22.9	23.05	8.055785115
Sheep_5	0	95	85	10	237	22.6	23.3	22.95	8.020835939
Sheep_10	0	102	91	11	193	26	28.6	27.3	10.03863888
Sheep_10	0	102	91	11	168	25.5	29	27.25	10.0202531
Sheep_10	0	102	91	11	244	25.7	28.7	27.2	10.00186731
Sheep_10	0	102	91	11	253	25.7	28.6	27.15	9.983481528
Sheep_2	0	99	88	11	150	26.8	27.3	27.05	9.946709957
Sheep_2	0	99	88	11	164	26	26.6	26.3	9.670923174
Sheep_2	0	99	88	11	264	26.1	26.4	26.25	9.652537388
Sheep_2	0	99	88	11	186	26.2	26.2	26.2	9.634151603
Sheep_29	0	99	88	11	150	NA	22.6	22.6	8.310375047
Sheep_29	0	99	88	11	206	NA	22.3	22.3	8.200060334
Sheep_29	0	99	88	11	181	NA	22.2	22.2	8.163288763
Sheep_29	0	99	88	11	249	NA	21.8	21.8	8.016202479
Sheep_44	0	98	87	11	189	23	20.3	21.65	7.961045122
Sheep_44	0	98	87	11	164	22.6	20.5	21.55	7.924273551
Sheep_44	0	98	87	11	239	22.5	19.8	21.15	7.777187267
Sheep_5	0	96	85	11	279	24.3	24.6	24.45	8.99064911
Sheep_5	0	96	85	11	184	23.9	24	23.95	8.806791255
Sheep_5	0	96	85	11	204	23.5	24.4	23.95	8.806791255
Sheep_5	0	96	85	11	224	23.8	23.8	23.8	8.751633899
Sheep_5	0	96	85	11	163	23.5	23.6	23.55	8.659704971
Sheep_34	0	112	100	12	218	25.8	25.2	25.5	9.105572315
Sheep_34	0	112	100	12	236	25.6	24.8	25.2	8.998447935
Sheep_34	0	112	100	12	175	25.6	24.2	24.9	8.891323555
Sheep_34	0	112	100	12	199	25	24.5	24.75	8.837761365
Sheep_34	0	112	100	12	152	24.9	24.2	24.55	8.766345111
Sheep_2	0	100	88	12	225	26.5	27	26.75	9.551923899
Sheep_2	0	100	88	12	160	26.4	26.9	26.65	9.516215773
Sheep_2	0	100	88	12	182	26.3	27	26.65	9.516215773
Sheep_29	0	100	88	12	262	NA	22.4	22.4	7.998620387
Sheep_29	0	100	88	12	152	NA	22.1	22.1	7.891496007
Sheep_29	0	100	88	12	227	NA	22	22	7.85578788
Sheep_29	0	100	88	12	190	NA	21.5	21.5	7.677247246
Sheep_5	0	97	85	12	178	24.5	24.5	24.5	8.748491048
Sheep_5	0	97	85	12	151	24.2	NA	24.2	8.641366668
Sheep_2	0	101	88	13	173	26.7	27	26.85	8.298340958
Sheep_2	0	101	88	13	238	26.5	26.9	26.7	8.251981512
Sheep_2	0	101	88	13	213	26.4	26.9	26.65	8.236528363
Sheep_2	0	101	88	13	165	26.5	26.6	26.55	8.205622065
Sheep_2	0	101	88	13	196	26.2	26.7	26.45	8.174715767
Sheep_29	0	101	88	13	261	NA	22.3	22.3	6.892104409
Sheep_29	0	101	88	13	236	NA	22.1	22.1	6.830291813
Sheep_29	0	101	88	13	213	NA	22	22	6.799385515
Sheep_2	0	102	88	14	211	26.6	26.9	26.75	7.89477915
Sheep_2	0	102	88	14	231	26.4	26.9	26.65	7.865265957
Sheep_2	0	102	88	14	184	25.5	27.5	26.5	7.820996167
Sheep_2	0	102	88	14	166	26	26.5	26.25	7.747213185
Sheep_2	0	102	88	14	256	25.8	25.7	25.75	7.599647219
Sheep_11	1	104	103	1	258	21.5	21.6	21.55	4.372430976
Sheep_11	1	104	103	1	239	19.1	19.1	19.1	3.875333254
Sheep_11	1	104	103	1	223	17.2	16.7	16.95	3.439104642
Sheep_11	1	104	103	1	202	14.5	14.7	14.6	2.962296624
Sheep_11	1	104	103	1	153	10.5	10.4	10.45	2.120273953
Sheep_11	1	104	103	1	179	10.3	9.6	9.95	2.018825439
Sheep_31	1	101	100	1	238	21.4	21.5	21.45	4.352141273
Sheep_31	1	101	100	1	213	18.4	18.4	18.4	3.733305334
Sheep_15	1	101	100	1	264	17.8	17.7	17.75	3.601422265
Sheep_31	1	101	100	1	192	16.9	17.2	17.05	3.459394345
Sheep_15	1	101	100	1	236	15.1	15.3	15.2	3.084034841
Sheep_31	1	101	100	1	171	14	14.4	14.2	2.881137812
Sheep_31	1	101	100	1	150	12.9	13.5	13.2	2.678240783
Sheep_15	1	101	100	1	213	13.3	13	13.15	2.668095932
Sheep_8	1	101	100	1	241	13.9	11.3	12.6	2.556502566
Sheep_8	1	101	100	1	222	12	11.1	11.55	2.343460685
Sheep_15	1	101	100	1	188	10.9	10.6	10.75	2.181143062
Sheep_8	1	101	100	1	193	8.3	NA	8.3	1.684045341
Sheep_15	1	101	100	1	151	7.2	7.3	7.25	1.47100346
Sheep_8	1	101	100	1	151	4.6	NA	4.6	0.933326334
Sheep_16	1	100	99	1	226	17.1	16.6	16.85	3.418814939
Sheep_16	1	100	99	1	173	11.5	11	11.25	2.282591577
Sheep_16	1	100	99	1	152	9.3	9	9.15	1.856507816
Sheep_21	1	99	98	1	268	21.8	22.6	22.2	4.504314044
Sheep_21	1	99	98	1	234	19	19.3	19.15	3.885478106
Sheep_9	1	99	98	1	267	17.5	17.5	17.5	3.550698008
Sheep_21	1	99	98	1	195	15.4	15.9	15.65	3.175338504
Sheep_9	1	99	98	1	234	14.8	14.6	14.7	2.982586327
Sheep_21	1	99	98	1	173	13.2	14.2	13.7	2.779689298
Sheep_9	1	99	98	1	207	12.3	12.3	12.3	2.495633457
Sheep_9	1	99	98	1	187	11.8	11.1	11.45	2.323170982
Sheep_21	1	99	98	1	150	10.9	10.5	10.7	2.170998211
Sheep_9	1	99	98	1	151	9.4	9.3	9.35	1.897087221
Sheep_3	1	96	95	1	257	14.2	14.9	14.55	2.952151772
Sheep_3	1	96	95	1	237	11.9	12.3	12.1	2.455054051
Sheep_3	1	96	95	1	204	9	9.5	9.25	1.876797518
Sheep_3	1	96	95	1	184	6.8	7.5	7.15	1.450713758
Sheep_3	1	96	95	1	166	5.2	5.2	5.2	1.055064551
Sheep_33	1	95	94	1	242	18.4	18.5	18.45	3.743450186
Sheep_33	1	95	94	1	217	15.7	16.2	15.95	3.236207613
Sheep_33	1	95	94	1	187	13.8	14.2	14	2.840558406
Sheep_33	1	95	94	1	150	10.6	10.5	10.55	2.140563656
Sheep_75	1	94	93	1	234	19.3	20	19.65	3.98692662
Sheep_75	1	94	93	1	203	16	16.5	16.25	3.297076722
Sheep_75	1	94	93	1	175	13.2	13.7	13.45	2.72896504
Sheep_32	1	94	93	1	223	12.2	13.3	12.75	2.58693712
Sheep_46	1	94	93	1	175	12.2	12.6	12.4	2.51592316
Sheep_75	1	94	93	1	148	10.7	11.2	10.95	2.221722468
Sheep_32	1	94	93	1	182	10.1	10.3	10.2	2.069549696
Sheep_32	1	94	93	1	163	8.5	8.7	8.6	1.74491445
Sheep_41	1	91	90	1	215	20.6	20.8	20.7	4.199968501
Sheep_61	1	91	90	1	220	16.4	15.4	15.9	3.226062762
Sheep_41	1	91	90	1	166	15.6	16.1	15.85	3.21591791
Sheep_40	1	91	90	1	213	12.6	NA	12.6	2.556502566
Sheep_61	1	91	90	1	153	8.4	8.6	8.5	1.724624747
Sheep_40	1	91	90	1	157	8	8.2	8.1	1.643465935
Sheep_20	1	90	89	1	219	24	23.9	23.95	4.859383845
Sheep_7	1	90	89	1	228	22.6	22.8	22.7	4.605762559
Sheep_14	1	90	89	1	243	22.7	21.9	22.3	4.524603747
Sheep_76	1	90	89	1	243	19.8	19.5	19.65	3.98692662
Sheep_20	1	90	89	1	173	19	18.9	18.95	3.8448987
Sheep_51	1	90	89	1	243	18.7	18.4	18.55	3.763739888
Sheep_76	1	90	89	1	220	16.9	16.4	16.65	3.378235533
Sheep_1	1	90	89	1	220	15.1	18	16.55	3.35794583
Sheep_7	1	90	89	1	173	16.8	16.2	16.5	3.347800979
Sheep_14	1	90	89	1	178	15.4	14.9	15.15	3.07388999
Sheep_51	1	90	89	1	181	14.7	14.8	14.75	2.992731178
Sheep_76	1	90	89	1	158	13.2	12.9	13.05	2.647806229
Sheep_1	1	90	89	1	160	12.7	12.1	12.4	2.51592316
Sheep_55	1	89	88	1	257	NA	28.4	28.4	5.762275624
Sheep_47	1	89	88	1	226	27.2	27.1	27.15	5.508654338
Sheep_55	1	89	88	1	225	NA	25.3	25.3	5.133294834
Sheep_63	1	89	88	1	236	24.1	24.3	24.2	4.910108102
Sheep_47	1	89	88	1	153	20.2	20.4	20.3	4.118809689
Sheep_63	1	89	88	1	201	18.9	19.4	19.15	3.885478106
Sheep_55	1	89	88	1	153	NA	17.4	17.4	3.530408305
Sheep_63	1	89	88	1	166	16.8	17.2	17	3.449249493
Sheep_52	1	89	88	1	221	16.5	16.5	16.5	3.347800979
Sheep_52	1	89	88	1	174	13.8	13.9	13.85	2.810123852
Sheep_60	1	88	87	1	232	28.1	27.3	27.7	5.620247704
Sheep_73	1	88	87	1	259	27	27.1	27.05	5.488364635
Sheep_60	1	88	87	1	216	26.6	26.2	26.4	5.356481566
Sheep_72	1	88	87	1	236	24.1	24.5	24.3	4.930397805
Sheep_60	1	88	87	1	191	24.2	23.4	23.8	4.828949291
Sheep_48	1	88	87	1	246	23.6	23.5	23.55	4.778225034
Sheep_53	1	88	87	1	233	23.2	23.1	23.15	4.697066222
Sheep_53	1	88	87	1	216	22.1	21.9	22	4.463734639
Sheep_65	1	88	87	1	236	21.8	22.1	21.95	4.453589787
Sheep_68	1	88	87	1	267	22	20.8	21.4	4.341996421
Sheep_48	1	88	87	1	221	21	21	21	4.26083761
Sheep_60	1	88	87	1	164	20.7	19.9	20.3	4.118809689
Sheep_65	1	88	87	1	211	20.2	20	20.1	4.078230283
Sheep_19	1	88	87	1	257	18.5	20.9	19.7	3.997071472
Sheep_72	1	88	87	1	191	19.4	19.3	19.35	3.926057512
Sheep_73	1	88	87	1	183	19.2	19.3	19.25	3.905767809
Sheep_53	1	88	87	1	191	19.1	19.1	19.1	3.875333254
Sheep_68	1	88	87	1	223	18.6	19.3	18.95	3.8448987
Sheep_62	1	88	87	1	233	18.2	18.7	18.45	3.743450186
Sheep_67	1	88	87	1	251	18	18.7	18.35	3.723160483
Sheep_48	1	88	87	1	191	18.6	18.1	18.35	3.723160483
Sheep_19	1	88	87	1	222	16.7	19	17.85	3.621711968
Sheep_71	1	88	87	1	202	NA	17.2	17.2	3.489828899
Sheep_65	1	88	87	1	184	16.8	17.4	17.1	3.469539196
Sheep_67	1	88	87	1	222	16.2	17	16.6	3.368090682
Sheep_62	1	88	87	1	202	16.5	16.1	16.3	3.307221573
Sheep_71	1	88	87	1	222	13	18.5	15.75	3.195628207
Sheep_48	1	88	87	1	164	15.8	15.1	15.45	3.134759098
Sheep_68	1	88	87	1	184	15	15.5	15.25	3.094179693
Sheep_65	1	88	87	1	154	15.2	NA	15.2	3.084034841
Sheep_19	1	88	87	1	185	13.5	16.6	15.05	3.053600287
Sheep_72	1	88	87	1	154	14.8	15.1	14.95	3.033310584
Sheep_62	1	88	87	1	187	14.5	15	14.75	2.992731178
Sheep_67	1	88	87	1	191	14.7	14.8	14.75	2.992731178
Sheep_53	1	88	87	1	157	14.5	14.6	14.55	2.952151772
Sheep_19	1	88	87	1	154	NA	14.2	14.2	2.881137812
Sheep_71	1	88	87	1	169	NA	12.9	12.9	2.617371674
Sheep_68	1	88	87	1	154	NA	12.7	12.7	2.576792269
Sheep_67	1	88	87	1	155	11.1	12	11.55	2.343460685
Sheep_70	1	87	86	1	233	20.6	21	20.8	4.220258204
Sheep_54	1	87	86	1	208	20.5	20	20.25	4.108664838
Sheep_43	1	87	86	1	231	18.3	20.5	19.4	3.936202363
Sheep_36	1	87	86	1	206	19.2	19	19.1	3.875333254
Sheep_39	1	87	86	1	195	17.6	17.6	17.6	3.570987711
Sheep_70	1	87	86	1	195	17	17.1	17.05	3.459394345
Sheep_36	1	87	86	1	165	15.7	16	15.85	3.21591791
Sheep_43	1	87	86	1	195	13.5	16.2	14.85	3.013020881
Sheep_54	1	87	86	1	151	13.6	13.5	13.55	2.749254743
Sheep_70	1	87	86	1	162	13.4	13	13.2	2.678240783
Sheep_39	1	87	86	1	151	12.9	12.6	12.75	2.58693712
Sheep_43	1	87	86	1	166	10	13.3	11.65	2.363750388
Sheep_42	1	87	86	1	248	10	10	10	2.02897029
Sheep_49	1	87	86	1	176	9.3	10.1	9.7	1.968101182
Sheep_42	1	87	86	1	221	8.8	8.6	8.7	1.765204153
Sheep_58	1	87	86	1	195	8.4	8.5	8.45	1.714479895
Sheep_42	1	87	86	1	179	6.8	7.1	6.95	1.410134352
Sheep_58	1	87	86	1	154	NA	4.5	4.5	0.913036631
Sheep_23	1	86	85	1	209	15.9	15.3	15.6	3.165193653
Sheep_23	1	86	85	1	178	12.6	13	12.8	2.597081972
Sheep_23	1	86	85	1	152	10	10	10	2.02897029
Sheep_50	1	85	84	1	236	17.7	17.3	17.5	3.550698008
Sheep_50	1	85	84	1	195	NA	15.6	15.6	3.165193653
Sheep_50	1	85	84	1	168	5.8	6	5.9	1.197092471
Sheep_45	1	84	83	1	216	24.1	24.5	24.3	4.930397805
Sheep_45	1	84	83	1	159	18.2	18.2	18.2	3.692725928
Sheep_4	1	112	110	2	248	36.4	34.5	35.45	5.312572753
Sheep_4	1	112	110	2	235	34.7	33.3	34	5.09527429
Sheep_4	1	112	110	2	217	33.3	31.1	32.2	4.825524475
Sheep_4	1	112	110	2	205	32.7	31	31.85	4.773073122
Sheep_4	1	112	110	2	184	31.4	29.1	30.25	4.533295508
Sheep_4	1	112	110	2	153	29.1	25.8	27.45	4.113684684
Sheep_18	1	111	109	2	262	35.8	35.8	35.8	5.365024106
Sheep_18	1	111	109	2	211	30.6	30.8	30.7	4.600732962
Sheep_18	1	111	109	2	186	28.1	28.3	28.2	4.226080441
Sheep_18	1	111	109	2	160	25.5	26	25.75	3.85892097
Sheep_17	1	107	105	2	217	32.6	33.1	32.85	4.922934131
Sheep_17	1	107	105	2	166	26.8	27.6	27.2	4.076219432
Sheep_11	1	105	103	2	251	35.7	35.8	35.75	5.357531055
Sheep_11	1	105	103	2	224	32.7	33.2	32.95	4.937920231
Sheep_27	1	105	103	2	155	32.4	32.8	32.6	4.885468878
Sheep_11	1	105	103	2	215	32.1	33	32.55	4.877975828
Sheep_11	1	105	103	2	194	29.5	30.6	30.05	4.503323307
Sheep_11	1	105	103	2	171	28	27.5	27.75	4.158642987
Sheep_11	1	105	103	2	155	26.8	26.8	26.8	4.016275029
Sheep_31	1	102	100	2	256	37.7	34.5	36.1	5.409982408
Sheep_31	1	102	100	2	231	36.3	32.5	34.4	5.155218694
Sheep_31	1	102	100	2	211	34.9	31.9	33.4	5.005357685
Sheep_31	1	102	100	2	184	31.6	28.7	30.15	4.518309408
Sheep_15	1	102	100	2	256	29.3	29.7	29.5	4.420899752
Sheep_15	1	102	100	2	231	28.6	27.8	28.2	4.226080441
Sheep_31	1	102	100	2	157	28.6	25.6	27.1	4.061233331
Sheep_15	1	102	100	2	211	27	26.7	26.85	4.023768079
Sheep_8	1	102	100	2	256	25.8	26	25.9	3.881400121
Sheep_8	1	102	100	2	225	24.2	24.5	24.35	3.649115558
Sheep_15	1	102	100	2	184	24.5	23.7	24.1	3.611650306
Sheep_8	1	102	100	2	198	22.2	22.5	22.35	3.349393541
Sheep_15	1	102	100	2	163	21.2	21.4	21.3	3.192039482
Sheep_8	1	102	100	2	171	18.2	18.9	18.55	2.779921708
Sheep_16	1	101	99	2	266	38.3	37.2	37.75	5.657253072
Sheep_16	1	101	99	2	241	35.5	34.7	35.1	5.2601214
Sheep_16	1	101	99	2	212	32.8	32.7	32.75	4.90794803
Sheep_16	1	101	99	2	193	31.2	30.1	30.65	4.593239912
Sheep_16	1	101	99	2	178	28.8	28.4	28.6	4.286024844
Sheep_16	1	101	99	2	150	25.8	25.2	25.5	3.821455718
Sheep_21	1	100	98	2	225	33.6	33.4	33.5	5.020343786
Sheep_21	1	100	98	2	200	30.5	30.6	30.55	4.578253811
Sheep_21	1	100	98	2	172	27.7	27.8	27.75	4.158642987
Sheep_9	1	100	98	2	225	27.2	27.1	27.15	4.068726382
Sheep_21	1	100	98	2	149	26.7	26.5	26.6	3.986302827
Sheep_9	1	100	98	2	200	24.7	24.6	24.65	3.694073861
Sheep_9	1	100	98	2	180	22.9	22.8	22.85	3.424324045
Sheep_9	1	100	98	2	170	22.1	22.1	22.1	3.311928289
Sheep_3	1	97	95	2	246	27.3	27.7	27.5	4.121177735
Sheep_3	1	97	95	2	180	21.4	22.2	21.8	3.266969986
Sheep_3	1	97	95	2	150	17.9	18.9	18.4	2.757442557
Sheep_33	1	96	94	2	202	29.2	29.2	29.2	4.375941449
Sheep_33	1	96	94	2	184	27.2	27.5	27.35	4.098698584
Sheep_33	1	96	94	2	161	23.9	24.4	24.15	3.619143356
Sheep_75	1	95	93	2	217	32.1	32.9	32.5	4.870482778
Sheep_75	1	95	93	2	197	30.7	31.2	30.95	4.638198214
Sheep_75	1	95	93	2	182	29.8	30.2	30	4.495830256
Sheep_75	1	95	93	2	156	27.2	26.9	27.05	4.053740281
Sheep_32	1	95	93	2	227	23.7	24.5	24.1	3.611650306
Sheep_32	1	95	93	2	206	22.2	23.5	22.85	3.424324045
Sheep_46	1	95	93	2	252	21.8	22.1	21.95	3.289449137
Sheep_32	1	95	93	2	183	21	21.6	21.3	3.192039482
Sheep_32	1	95	93	2	176	20.4	21	20.7	3.102122877
Sheep_46	1	95	93	2	206	20.2	20.3	20.25	3.034685423
Sheep_46	1	95	93	2	187	19.2	19.7	19.45	2.914796616
Sheep_32	1	95	93	2	156	18.7	18.9	18.8	2.817386961
Sheep_41	1	92	90	2	243	40.8	39.9	40.35	6.046891695
Sheep_41	1	92	90	2	153	31.2	31.3	31.25	4.683156517
Sheep_40	1	92	90	2	228	30.6	NA	30.6	4.585746861
Sheep_61	1	92	90	2	239	22.6	32.7	27.65	4.143656886
Sheep_61	1	92	90	2	156	24.8	24.9	24.85	3.724046062
Sheep_40	1	92	90	2	150	22.4	NA	22.4	3.356886591
Sheep_20	1	91	89	2	229	45.9	45.6	45.75	6.856141141
Sheep_7	1	91	89	2	229	43.5	43.4	43.45	6.511460821
Sheep_20	1	91	89	2	152	38.4	37.9	38.15	5.717197476
Sheep_1	1	91	89	2	214	35.5	37.1	36.3	5.43995461
Sheep_14	1	91	89	2	152	35.9	35.7	35.8	5.365024106
Sheep_7	1	91	89	2	152	35	35.9	35.45	5.312572753
Sheep_76	1	91	89	2	229	34	NA	34	5.09527429
Sheep_76	1	91	89	2	215	32.8	32	32.4	4.855496677
Sheep_51	1	91	89	2	215	30	30	30	4.495830256
Sheep_1	1	91	89	2	153	28.3	30.5	29.4	4.405913651
Sheep_76	1	91	89	2	157	28.2	27.7	27.95	4.188615189
Sheep_51	1	91	89	2	166	26.3	26.6	26.45	3.963823676
Sheep_55	1	90	88	2	216	36.5	42.5	39.5	5.919509837
Sheep_47	1	90	88	2	167	36.4	36.1	36.25	5.43246156
Sheep_55	1	90	88	2	170	31.6	37.3	34.45	5.162711744
Sheep_63	1	90	88	2	159	32.2	32.6	32.4	4.855496677
Sheep_52	1	90	88	2	240	28.7	28.7	28.7	4.301010945
Sheep_52	1	90	88	2	160	21.1	21.2	21.15	3.169560331
Sheep_60	1	89	87	2	187	43.9	43.2	43.55	6.526446922
Sheep_48	1	89	87	2	254	41.8	41.3	41.55	6.226724905
Sheep_73	1	89	87	2	227	41.5	41.4	41.45	6.211738804
Sheep_72	1	89	87	2	223	40.2	40.2	40.2	6.024412543
Sheep_60	1	89	87	2	156	40.1	39.7	39.9	5.979454241
Sheep_53	1	89	87	2	210	38.8	38.7	38.75	5.807114081
Sheep_73	1	89	87	2	195	38	38.3	38.15	5.717197476
Sheep_65	1	89	87	2	225	38.2	38	38.1	5.709704425
Sheep_71	1	89	87	2	256	NA	37.5	37.5	5.61978782
Sheep_68	1	89	87	2	213	37.5	37.1	37.3	5.589815619
Sheep_62	1	89	87	2	255	34.8	35.4	35.1	5.2601214
Sheep_53	1	89	87	2	174	34.8	34.9	34.85	5.222656148
Sheep_73	1	89	87	2	158	33.7	34.5	34.1	5.110260391
Sheep_65	1	89	87	2	187	34.3	33.7	34	5.09527429
Sheep_19	1	89	87	2	244	32	35.6	33.8	5.065302089
Sheep_72	1	89	87	2	152	33.3	33.3	33.3	4.990371584
Sheep_19	1	89	87	2	223	32	34.5	33.25	4.982878534
Sheep_72	1	89	87	2	196	28.2	38.2	33.2	4.975385484
Sheep_53	1	89	87	2	154	33	32.6	32.8	4.91544108
Sheep_48	1	89	87	2	151	31.9	31.9	31.9	4.780566172
Sheep_71	1	89	87	2	196	NA	31.7	31.7	4.750593971
Sheep_68	1	89	87	2	151	30.7	30.7	30.7	4.600732962
Sheep_65	1	89	87	2	156	30.7	30.7	30.7	4.600732962
Sheep_71	1	89	87	2	169	NA	29.3	29.3	4.39092755
Sheep_67	1	89	87	2	213	28.5	29.1	28.8	4.315997046
Sheep_19	1	89	87	2	185	27.3	30.2	28.75	4.308503996
Sheep_19	1	89	87	2	151	NA	27.2	27.2	4.076219432
Sheep_67	1	89	87	2	185	26.5	27.8	27.15	4.068726382
Sheep_62	1	89	87	2	169	25.7	27.4	26.55	3.978809777
Sheep_62	1	89	87	2	151	25	25.5	25.25	3.783990466
Sheep_67	1	89	87	2	151	23.9	23.9	23.9	3.581678104
Sheep_39	1	88	86	2	192	39.1	39.8	39.45	5.912016787
Sheep_36	1	88	86	2	237	36.9	36.7	36.8	5.514885114
Sheep_43	1	88	86	2	192	NA	36.6	36.6	5.484912913
Sheep_39	1	88	86	2	154	35.3	35.5	35.4	5.305079702
Sheep_70	1	88	86	2	192	35.8	33.8	34.8	5.215163097
Sheep_54	1	88	86	2	154	33.6	33.6	33.6	5.035329887
Sheep_49	1	88	86	2	191	32.6	33.2	32.9	4.930427181
Sheep_36	1	88	86	2	191	33	32.8	32.9	4.930427181
Sheep_43	1	88	86	2	154	29.6	32.9	31.25	4.683156517
Sheep_58	1	88	86	2	222	30.3	29	29.65	4.443378903
Sheep_36	1	88	86	2	154	28.7	28.7	28.7	4.301010945
Sheep_49	1	88	86	2	154	27.8	29	28.4	4.256052643
Sheep_42	1	88	86	2	257	27.6	27.7	27.65	4.143656886
Sheep_58	1	88	86	2	191	27	26.4	26.7	4.001288928
Sheep_42	1	88	86	2	221	25.5	25	25.25	3.783990466
Sheep_58	1	88	86	2	155	22.5	22	22.25	3.33440744
Sheep_42	1	88	86	2	185	21.2	21.4	21.3	3.192039482
Sheep_42	1	88	86	2	155	18.1	18.5	18.3	2.742456456
Sheep_23	1	87	85	2	235	37	36	36.5	5.469926812
Sheep_23	1	87	85	2	151	28	27.9	27.95	4.188615189
Sheep_50	1	86	84	2	232	41.5	42.5	42	6.294162359
Sheep_50	1	86	84	2	182	35.8	37.1	36.45	5.462433761
Sheep_28	1	86	84	2	241	35.2	35.2	35.2	5.275107501
Sheep_28	1	86	84	2	179	31	30.7	30.85	4.623212114
Sheep_28	1	86	84	2	155	26.8	26.2	26.5	3.971316726
Sheep_50	1	86	84	2	151	22.3	24	23.15	3.469282348
Sheep_45	1	85	83	2	223	45	44.9	44.95	6.736252334
Sheep_45	1	85	83	2	182	39.7	40.1	39.9	5.979454241
Sheep_45	1	85	83	2	156	37.2	36.6	36.9	5.529871215
Sheep_45	1	85	83	2	153	36.8	36.2	36.5	5.469926812
Sheep_4	1	113	110	3	163	41.1	40.2	40.65	5.565924791
Sheep_4	1	113	110	3	142	39.3	37.9	38.6	5.285232397
Sheep_18	1	112	109	3	212	45.9	45.3	45.6	6.24369423
Sheep_18	1	112	109	3	196	44.6	44.4	44.5	6.093078799
Sheep_18	1	112	109	3	149	40.7	40.8	40.75	5.579617103
Sheep_17	1	108	105	3	243	52.8	53.2	53	7.256925311
Sheep_17	1	108	105	3	185	46.8	47.2	47	6.435386597
Sheep_17	1	108	105	3	160	45.3	45.3	45.3	6.202617295
Sheep_11	1	106	103	3	221	44.9	47.2	46.05	6.305309634
Sheep_11	1	106	103	3	176	42.2	43.4	42.8	5.860309497
Sheep_11	1	106	103	3	151	39.9	41	40.45	5.538540167
Sheep_31	1	103	100	3	265	48.2	46.4	47.3	6.476463533
Sheep_31	1	103	100	3	249	46.9	45.4	46.15	6.319001946
Sheep_31	1	103	100	3	219	44.9	44.4	44.65	6.113617267
Sheep_31	1	103	100	3	189	41.1	43	42.05	5.757617158
Sheep_15	1	103	100	3	240	41.8	40.6	41.2	5.641232506
Sheep_15	1	103	100	3	219	40.5	40.2	40.35	5.524847855
Sheep_31	1	103	100	3	155	40.5	38.5	39.5	5.408463204
Sheep_8	1	103	100	3	239	39.2	38.6	38.9	5.326309332
Sheep_8	1	103	100	3	219	37.7	37.8	37.75	5.168847745
Sheep_15	1	103	100	3	177	35.9	36.2	36.05	4.936078443
Sheep_15	1	103	100	3	163	34.9	35	34.95	4.785463012
Sheep_8	1	103	100	3	189	34.2	34.2	34.2	4.682770673
Sheep_8	1	103	100	3	168	31.3	31.1	31.2	4.272001315
Sheep_16	1	102	99	3	252	50.3	49.4	49.85	6.825617486
Sheep_16	1	102	99	3	225	48.2	47.5	47.85	6.551771248
Sheep_16	1	102	99	3	204	45.4	44.2	44.8	6.134155735
Sheep_16	1	102	99	3	185	44.8	43.3	44.05	6.031463396
Sheep_16	1	102	99	3	156	40.5	39.5	40	5.476924763
Sheep_21	1	101	98	3	261	55.6	54.8	55.2	7.558156173
Sheep_21	1	101	98	3	236	53.2	51.7	52.45	7.181617596
Sheep_21	1	101	98	3	212	50.6	50.6	50.6	6.928309826
Sheep_21	1	101	98	3	193	49.1	48.3	48.7	6.668155899
Sheep_9	1	101	98	3	261	46.7	45.7	46.2	6.325848102
Sheep_21	1	101	98	3	171	46	46	46	6.298463478
Sheep_9	1	101	98	3	236	45.2	44.1	44.65	6.113617267
Sheep_21	1	101	98	3	150	43.6	43.7	43.65	5.976694148
Sheep_9	1	101	98	3	212	41	41.4	41.2	5.641232506
Sheep_9	1	101	98	3	171	38.9	38.5	38.7	5.298924709
Sheep_9	1	101	98	3	151	36.2	35.7	35.95	4.922386131
Sheep_3	1	98	95	3	194	34.4	34.9	34.65	4.744386076
Sheep_3	1	98	95	3	170	32.4	33.2	32.8	4.491078306
Sheep_3	1	98	95	3	150	31.1	30.8	30.95	4.237770536
Sheep_33	1	97	94	3	183	42.1	42.5	42.3	5.791847937
Sheep_33	1	97	94	3	159	39.5	40.2	39.85	5.456386296
Sheep_75	1	96	93	3	241	48.8	49.1	48.95	6.702386679
Sheep_75	1	96	93	3	206	45.3	45.6	45.45	6.223155762
Sheep_75	1	96	93	3	188	43.2	43.8	43.5	5.95615568
Sheep_75	1	96	93	3	158	40.2	40.5	40.35	5.524847855
Sheep_32	1	96	93	3	202	35.5	35	35.25	4.826539948
Sheep_46	1	96	93	3	233	33.6	33	33.3	4.559539866
Sheep_32	1	96	93	3	183	32.5	33.6	33.05	4.525309086
Sheep_32	1	96	93	3	161	30.5	31.3	30.9	4.23092438
Sheep_46	1	96	93	3	204	29.7	31.1	30.4	4.16246282
Sheep_46	1	96	93	3	183	28.2	29.1	28.65	3.922847362
Sheep_46	1	96	93	3	158	25.6	26.1	25.85	3.539462628
Sheep_41	1	93	90	3	214	51.7	50.9	51.3	7.024156009
Sheep_41	1	93	90	3	189	49.2	49.8	49.5	6.777694395
Sheep_61	1	93	90	3	159	46.1	45.7	45.9	6.284771166
Sheep_41	1	93	90	3	159	46.1	45.7	45.9	6.284771166
Sheep_40	1	93	90	3	266	32.8	36.2	34.5	4.723847608
Sheep_40	1	93	90	3	191	29	32.2	30.6	4.189847444
Sheep_40	1	93	90	3	153	25.6	28.3	26.95	3.690078059
Sheep_20	1	92	89	3	161	57.4	56.4	56.9	7.790925476
Sheep_1	1	92	89	3	199	51.3	54.2	52.75	7.222694532
Sheep_7	1	92	89	3	150	52	51.8	51.9	7.106309881
Sheep_1	1	92	89	3	150	46.7	48	47.35	6.483309689
Sheep_76	1	92	89	3	199	46	45.7	45.85	6.27792501
Sheep_76	1	92	89	3	150	41	40.7	40.85	5.593309415
Sheep_55	1	91	88	3	194	NA	56.7	56.7	7.763540852
Sheep_55	1	91	88	3	229	NA	56	56	7.667694669
Sheep_47	1	91	88	3	155	54.6	54.8	54.7	7.489694614
Sheep_55	1	91	88	3	152	NA	53.2	53.2	7.284309935
Sheep_52	1	91	88	3	229	43.9	43.1	43.5	5.95615568
Sheep_52	1	91	88	3	172	37.2	37.3	37.25	5.100386186
Sheep_52	1	91	88	3	152	36	35.6	35.8	4.901847663
Sheep_60	1	90	87	3	266	58.6	58.1	58.35	7.989463999
Sheep_48	1	90	87	3	250	55.7	55.4	55.55	7.606079265
Sheep_68	1	90	87	3	250	54.5	55.1	54.8	7.503386926
Sheep_53	1	90	87	3	216	53.4	53.8	53.6	7.339079183
Sheep_72	1	90	87	3	216	53.2	53.2	53.2	7.284309935
Sheep_73	1	90	87	3	190	53	53.3	53.15	7.277463779
Sheep_65	1	90	87	3	216	52.9	52.5	52.7	7.215848376
Sheep_73	1	90	87	3	179	51.3	52.3	51.8	7.092617569
Sheep_72	1	90	87	3	172	50	50	50	6.846155954
Sheep_53	1	90	87	3	168	49.5	50	49.75	6.811925174
Sheep_48	1	90	87	3	172	49.5	49.4	49.45	6.770848239
Sheep_68	1	90	87	3	172	48.4	48.6	48.5	6.640771276
Sheep_65	1	90	87	3	168	48.1	48.3	48.2	6.59969434
Sheep_71	1	90	87	3	250	45.3	46.4	45.85	6.27792501
Sheep_62	1	90	87	3	250	44.5	45.3	44.9	6.147848047
Sheep_62	1	90	87	3	172	39.9	40.4	40.15	5.497463231
Sheep_67	1	90	87	3	176	39.4	39.4	39.4	5.394770892
Sheep_71	1	90	87	3	172	38.7	39.5	39.1	5.353693956
Sheep_54	1	89	86	3	258	54.6	53.9	54.25	7.42807921
Sheep_39	1	89	86	3	169	50.5	49.4	49.95	6.839309798
Sheep_39	1	89	86	3	156	49.3	49.3	49.3	6.750309771
Sheep_49	1	89	86	3	194	48.3	48.7	48.5	6.640771276
Sheep_43	1	89	86	3	211	47.3	48.2	47.75	6.538078936
Sheep_54	1	89	86	3	156	47.3	47	47.15	6.455925065
Sheep_70	1	89	86	3	174	47	47.3	47.15	6.455925065
Sheep_70	1	89	86	3	157	45.6	46.1	45.85	6.27792501
Sheep_49	1	89	86	3	157	44.6	45.6	45.1	6.175232671
Sheep_36	1	89	86	3	156	45.1	45.1	45.1	6.175232671
Sheep_43	1	89	86	3	156	42.1	45	43.55	5.963001836
Sheep_58	1	89	86	3	233	43.5	43.1	43.3	5.928771056
Sheep_58	1	89	86	3	196	41.5	41.3	41.4	5.66861713
Sheep_42	1	89	86	3	211	40.2	40.4	40.3	5.518001699
Sheep_58	1	89	86	3	157	37.6	37.2	37.4	5.120924654
Sheep_42	1	89	86	3	152	35	34.9	34.95	4.785463012
Sheep_23	1	88	85	3	157	44	43.5	43.75	5.99038646
Sheep_28	1	87	84	3	165	42	40.8	41.4	5.66861713
Sheep_45	1	86	83	3	152	54.5	54.7	54.6	7.476002302
Sheep_17	1	109	105	4	233	64.8	64.9	64.85	7.944103607
Sheep_17	1	109	105	4	181	60.9	61.1	61	7.472479877
Sheep_17	1	109	105	4	152	57.5	58.2	57.85	7.086605916
Sheep_11	1	107	103	4	213	57.8	59.7	58.75	7.196855619
Sheep_11	1	107	103	4	170	53.4	55.8	54.6	6.688481988
Sheep_11	1	107	103	4	153	51.7	53.7	52.7	6.455732615
Sheep_22	1	105	101	4	180	65.1	65.6	65.35	8.005353442
Sheep_31	1	104	100	4	198	58.8	56.8	57.8	7.080480933
Sheep_31	1	104	100	4	175	56	55.3	55.65	6.817106642
Sheep_31	1	104	100	4	158	53.3	52.3	52.8	6.467982582
Sheep_15	1	104	100	4	198	52.5	52.6	52.55	6.437357665
Sheep_8	1	104	100	4	198	51.4	51.3	51.35	6.29035806
Sheep_15	1	104	100	4	175	49.6	50.5	50.05	6.131108489
Sheep_8	1	104	100	4	175	49.6	50.5	50.05	6.131108489
Sheep_15	1	104	100	4	158	48.3	49.8	49.05	6.008608819
Sheep_8	1	104	100	4	158	47.4	47.2	47.3	5.794234397
Sheep_16	1	103	99	4	219	58.7	58.5	58.6	7.178480669
Sheep_16	1	103	99	4	177	55.5	54.6	55.05	6.74360684
Sheep_16	1	103	99	4	159	53.4	51.4	52.4	6.418982714
Sheep_21	1	102	98	4	256	66.5	66.2	66.35	8.127853112
Sheep_21	1	102	98	4	185	62.4	60.4	61.4	7.521479745
Sheep_21	1	102	98	4	156	58.2	57.1	57.65	7.062105982
Sheep_9	1	102	98	4	252	55.4	54.6	55	6.737481856
Sheep_9	1	102	98	4	236	54.9	54.2	54.55	6.682357005
Sheep_9	1	102	98	4	204	52.2	51.2	51.7	6.333232945
Sheep_9	1	102	98	4	170	49.4	49.1	49.25	6.033108753
Sheep_3	1	99	95	4	230	47.9	47.9	47.9	5.867734199
Sheep_3	1	99	95	4	191	45.2	45.2	45.2	5.536985089
Sheep_3	1	99	95	4	150	42.5	42.3	42.4	5.193986013
Sheep_33	1	98	94	4	151	50.5	51.2	50.85	6.229108225
Sheep_75	1	97	93	4	183	55.3	55.9	55.6	6.810981658
Sheep_75	1	97	93	4	156	53.8	53.6	53.7	6.578232285
Sheep_32	1	97	93	4	152	44.1	45	44.55	5.457360304
Sheep_46	1	97	93	4	156	41	41.3	41.15	5.040861425
Sheep_41	1	94	90	4	169	57	56.9	56.95	6.976356213
Sheep_41	1	94	90	4	149	55.6	55.7	55.65	6.817106642
Sheep_61	1	94	90	4	243	50.8	49.6	50.2	6.14948344
Sheep_61	1	94	90	4	182	46.5	46.4	46.45	5.690109677
Sheep_40	1	94	90	4	175	36.5	40.2	38.35	4.697862349
Sheep_40	1	94	90	4	155	34.7	38.4	36.55	4.477362943
Sheep_20	1	93	89	4	252	69.8	69.7	69.75	8.544351991
Sheep_7	1	93	89	4	189	66.2	67	66.6	8.15847803
Sheep_1	1	93	89	4	252	65.4	67	66.2	8.109478162
Sheep_20	1	93	89	4	157	64.2	64.9	64.55	7.907353706
Sheep_1	1	93	89	4	189	62	65.3	63.65	7.797104003
Sheep_7	1	93	89	4	152	62.9	64.1	63.5	7.778729052
Sheep_1	1	93	89	4	151	58.8	61.1	59.95	7.343855223
Sheep_76	1	93	89	4	252	58.5	57.7	58.1	7.117230834
Sheep_76	1	93	89	4	157	51.9	51.4	51.65	6.327107962
Sheep_47	1	92	88	4	159	70	69.5	69.75	8.544351991
Sheep_60	1	91	87	4	229	75.4	75.6	75.5	9.248725094
Sheep_60	1	91	87	4	155	70.8	70	70.4	8.623976776
Sheep_65	1	91	87	4	205	67.9	68.5	68.2	8.354477502
Sheep_65	1	91	87	4	232	67	69.4	68.2	8.354477502
Sheep_68	1	91	87	4	234	68	67.5	67.75	8.29935265
Sheep_53	1	91	87	4	229	65.9	66.9	66.4	8.133978096
Sheep_48	1	91	87	4	229	62.6	66.5	64.55	7.907353706
Sheep_53	1	91	87	4	194	63.7	64.2	63.95	7.833853904
Sheep_65	1	91	87	4	152	62.3	61.5	61.9	7.58272958
Sheep_53	1	91	87	4	152	60.3	61	60.65	7.429604993
Sheep_72	1	91	87	4	167	60.5	59.9	60.2	7.374480141
Sheep_68	1	91	87	4	152	59.4	60.1	59.75	7.319355289
Sheep_72	1	91	87	4	152	59.9	59.5	59.7	7.313230306
Sheep_48	1	91	87	4	152	57.5	59.8	58.65	7.184605652
Sheep_62	1	91	87	4	229	55.5	56.4	55.95	6.853856543
Sheep_71	1	91	87	4	229	55.1	56.1	55.6	6.810981658
Sheep_67	1	91	87	4	155	51.1	52.5	51.8	6.345482912
Sheep_71	1	91	87	4	155	50.4	50.5	50.45	6.180108357
Sheep_62	1	91	87	4	152	49.7	50.6	50.15	6.143358456
Sheep_39	1	90	86	4	169	61.9	NA	61.9	7.58272958
Sheep_49	1	90	86	4	177	57	57.7	57.35	7.025356081
Sheep_36	1	90	86	4	179	57.2	57.3	57.25	7.013106114
Sheep_70	1	90	86	4	176	55.9	55.7	55.8	6.835481593
Sheep_43	1	90	86	4	172	52.3	52.1	52.2	6.39448278
Sheep_58	1	90	86	4	249	51.5	51.2	51.35	6.29035806
Sheep_42	1	90	86	4	174	47.5	48	47.75	5.849359248
Sheep_23	1	89	85	4	157	53.5	52.9	53.2	6.51698245
Sheep_50	1	88	84	4	165	67.1	67.2	67.15	8.225852848
Sheep_28	1	88	84	4	168	53.8	53.3	53.55	6.559857335
Sheep_45	1	87	83	4	206	74	71.2	72.6	8.89347605
Sheep_45	1	87	83	4	160	70.3	69.5	69.9	8.562726941
Sheep_17	1	110	105	5	235	72.8	73.6	73.2	8.924342352
Sheep_17	1	110	105	5	178	69.8	70.3	70.05	8.540303029
Sheep_17	1	110	105	5	157	68.5	69.7	69.1	8.424481646
Sheep_27	1	108	103	5	243	69	69.3	69.15	8.430577508
Sheep_31	1	105	100	5	185	70.2	66.5	68.35	8.333043712
Sheep_31	1	105	100	5	152	67.6	65	66.3	8.08311336
Sheep_8	1	105	100	5	185	62.7	64.5	63.6	7.753936797
Sheep_8	1	105	100	5	152	60.7	61.3	61	7.43695196
Sheep_15	1	105	100	5	180	59.9	61.3	60.6	7.388185062
Sheep_15	1	105	100	5	152	58.5	58.9	58.7	7.156542296
Sheep_21	1	103	98	5	220	75.4	74.3	74.85	9.125505806
Sheep_21	1	103	98	5	178	70.3	69.4	69.85	8.51591958
Sheep_21	1	103	98	5	159	68.5	67.7	68.1	8.302564401
Sheep_9	1	103	98	5	219	62.7	61.2	61.95	7.552773343
Sheep_9	1	103	98	5	178	59.2	58.3	58.75	7.162638158
Sheep_9	1	103	98	5	159	57.6	56.8	57.2	6.973666428
Sheep_26	1	101	96	5	188	69.6	72.9	71.25	8.686603723
Sheep_33	1	99	94	5	191	61.1	61.8	61.45	7.49181472
Sheep_33	1	99	94	5	153	58.1	58.1	58.1	7.083391949
Sheep_75	1	98	93	5	192	66.7	67	66.85	8.150167844
Sheep_75	1	98	93	5	150	63.5	64.8	64.15	7.820991282
Sheep_32	1	98	93	5	192	57.6	57.7	57.65	7.028529188
Sheep_32	1	98	93	5	151	54.3	55.8	55.05	6.711544351
Sheep_46	1	98	93	5	192	54.2	54.9	54.55	6.650585728
Sheep_46	1	98	93	5	150	52.2	52.1	52.15	6.357984339
Sheep_41	1	95	90	5	233	68.9	69	68.95	8.406194059
Sheep_41	1	95	90	5	182	66.1	66.2	66.15	8.064825773
Sheep_41	1	95	90	5	164	65.7	65.1	65.4	7.973387839
Sheep_61	1	95	90	5	255	56.8	56.5	56.65	6.906611943
Sheep_61	1	95	90	5	209	55.2	53.8	54.5	6.644489866
Sheep_61	1	95	90	5	162	52.2	52.2	52.2	6.364080202
Sheep_40	1	95	90	5	233	47.8	51	49.4	6.022711915
Sheep_40	1	95	90	5	209	46.3	50.1	48.2	5.876411221
Sheep_40	1	95	90	5	173	45.1	48.1	46.6	5.681343628
Sheep_20	1	94	89	5	243	78.6	78.9	78.75	9.600983063
Sheep_20	1	94	89	5	169	74.2	74.2	74.2	9.046259597
Sheep_20	1	94	89	5	149	72.1	72.4	72.25	8.808520969
Sheep_1	1	94	89	5	169	69.6	71.1	70.35	8.576878203
Sheep_1	1	94	89	5	149	67.5	70	68.75	8.38181061
Sheep_7	1	94	89	5	169	66.7	69.8	68.25	8.320851988
Sheep_7	1	94	89	5	151	66.1	68.8	67.45	8.223318192
Sheep_76	1	94	89	5	169	61.9	60.9	61.4	7.485718858
Sheep_76	1	94	89	5	151	60.2	60	60.1	7.327226439
Sheep_52	1	93	88	5	197	61.8	61.9	61.85	7.540581618
Sheep_52	1	93	88	5	168	60.6	60	60.3	7.351609888
Sheep_60	1	92	87	5	155	80	80.2	80.1	9.765571344
Sheep_68	1	92	87	5	187	75.3	76.2	75.75	9.235231327
Sheep_53	1	92	87	5	187	74.8	75.6	75.2	9.168176842
Sheep_68	1	92	87	5	154	72.9	72.3	72.6	8.851192005
Sheep_53	1	92	87	5	150	71.2	71.1	71.15	8.674411999
Sheep_71	1	92	87	5	165	63.9	63.2	63.55	7.747840935
Sheep_62	1	92	87	5	171	62.2	62.8	62.5	7.619827828
Sheep_71	1	92	87	5	150	60	61.8	60.9	7.424760235
Sheep_49	1	91	86	5	229	71.5	72.2	71.85	8.759754071
Sheep_54	1	91	86	5	229	69.9	70.4	70.15	8.552494754
Sheep_39	1	91	86	5	155	70.6	68.3	69.45	8.467152682
Sheep_49	1	91	86	5	157	66.4	67.3	66.85	8.150167844
Sheep_36	1	91	86	5	190	67.4	64.5	65.95	8.040442324
Sheep_70	1	91	86	5	157	63	63.4	63.2	7.705169899
Sheep_58	1	91	86	5	229	59	59.1	59.05	7.199213332
Sheep_43	1	91	86	5	229	61.6	53.8	57.7	7.03462505
Sheep_42	1	91	86	5	178	56.2	56.2	56.2	6.851749183
Sheep_58	1	91	86	5	194	56	56.3	56.15	6.84565332
Sheep_43	1	91	86	5	157	58.4	53.1	55.75	6.796886422
Sheep_58	1	91	86	5	152	54	53.1	53.55	6.528668483
Sheep_23	1	90	85	5	171	61.8	62.9	62.35	7.601540241
Sheep_50	1	89	84	5	157	77	76.7	76.85	9.369340297
Sheep_28	1	89	84	5	157	61.4	61.5	61.45	7.49181472
Sheep_45	1	88	83	5	181	78.7	78	78.35	9.552216165
Sheep_17	1	111	105	6	231	80.6	80.9	80.75	9.78453462
Sheep_31	1	106	100	6	221	80.4	79.4	79.9	9.681539518
Sheep_31	1	106	100	6	176	77.6	77.8	77.7	9.414963962
Sheep_8	1	106	100	6	153	71.7	73	72.35	8.766700678
Sheep_15	1	106	100	6	153	68.5	66.3	67.4	8.166905676
Sheep_9	1	104	98	6	198	70.9	69.1	70	8.481949516
Sheep_9	1	104	98	6	178	67.8	67	67.4	8.166905676
Sheep_9	1	104	98	6	158	67.2	67	67.1	8.130554464
Sheep_33	1	100	94	6	189	65.9	67.1	66.5	8.05785204
Sheep_46	1	99	93	6	235	62.5	65	63.75	7.724632594
Sheep_46	1	99	93	6	191	60.9	62.2	61.55	7.458057038
Sheep_32	1	99	93	6	154	60.6	61.5	61.05	7.397471685
Sheep_32	1	99	93	6	191	61.8	57	59.4	7.197540017
Sheep_46	1	99	93	6	153	58.3	59.5	58.9	7.136954664
Sheep_41	1	96	90	6	241	73.2	75.1	74.15	8.984807951
Sheep_41	1	96	90	6	163	68.2	71.6	69.9	8.469832445
Sheep_61	1	96	90	6	204	61	59.7	60.35	7.312652189
Sheep_61	1	96	90	6	161	58.5	57	57.75	6.99760835
Sheep_40	1	96	90	6	241	54.2	56.5	55.35	6.706798653
Sheep_40	1	96	90	6	204	51.7	54.9	53.3	6.458398703
Sheep_40	1	96	90	6	183	50.6	54.1	52.35	6.343286531
Sheep_40	1	96	90	6	160	49.7	53.5	51.6	6.2524085
Sheep_1	1	95	89	6	233	79.8	79.3	79.55	9.639129771
Sheep_7	1	95	89	6	255	78.1	80.2	79.15	9.590661488
Sheep_7	1	95	89	6	232	78	78.9	78.45	9.505841993
Sheep_1	1	95	89	6	182	77.2	78	77.6	9.402846891
Sheep_7	1	95	89	6	163	78.6	76	77.3	9.366495679
Sheep_1	1	95	89	6	162	76.4	77.2	76.8	9.305910326
Sheep_7	1	95	89	6	182	75.9	76.8	76.35	9.251383507
Sheep_76	1	95	89	6	162	69.8	68	68.9	8.348661737
Sheep_76	1	95	89	6	192	66	70.3	68.15	8.257783707
Sheep_60	1	93	87	6	168	87.2	86	86.6	10.49338326
Sheep_68	1	93	87	6	191	84.3	85.1	84.7	10.26315891
Sheep_68	1	93	87	6	170	74.8	76.9	75.85	9.190798154
Sheep_49	1	92	86	6	154	77.4	76.2	76.8	9.305910326
Sheep_39	1	92	86	6	154	77.6	75.9	76.75	9.29985179
Sheep_36	1	92	86	6	195	74.3	73.5	73.9	8.954515274
Sheep_36	1	92	86	6	154	72.7	69.2	70.95	8.597061687
Sheep_58	1	92	86	6	154	62.5	57.8	60.15	7.288418048
Sheep_43	1	92	86	6	159	65	53.5	59.25	7.179364411
Sheep_23	1	91	85	6	157	68.1	68.2	68.15	8.257783707
Sheep_28	1	90	84	6	169	NA	68.7	68.7	8.324427596
Sheep_45	1	89	83	6	169	NA	77.7	77.7	9.414963962
Sheep_31	1	107	100	7	213	86.5	84.2	85.35	13.64241212
Sheep_8	1	107	100	7	213	82.5	86.3	84.4	13.49056336
Sheep_31	1	107	100	7	172	84.3	83	83.65	13.37068277
Sheep_31	1	107	100	7	153	83.9	82.6	83.25	13.30674645
Sheep_8	1	107	100	7	170	80.4	83.2	81.8	13.07497729
Sheep_8	1	107	100	7	153	78.2	83.1	80.65	12.89116037
Sheep_15	1	107	100	7	172	76.3	76.4	76.35	12.20384494
Sheep_15	1	107	100	7	153	75.1	75.1	75.1	12.00404394
Sheep_9	1	105	98	7	180	73.9	72.2	73.05	11.67637031
Sheep_9	1	105	98	7	152	72.4	71.1	71.75	11.46857727
Sheep_33	1	101	94	7	188	73.3	74.2	73.75	11.78825886
Sheep_46	1	100	93	7	189	65.5	69	67.25	10.74929368
Sheep_32	1	100	93	7	189	64.7	59	61.85	9.886153366
Sheep_41	1	97	90	7	156	74.1	77.5	75.8	12.1159325
Sheep_61	1	97	90	7	197	65.1	64.2	64.65	10.3337076
Sheep_61	1	97	90	7	179	64.1	63.9	64	10.22981108
Sheep_1	1	96	89	7	241	86.1	85.9	86	13.74630864
Sheep_1	1	96	89	7	163	82	82.1	82.05	13.11493749
Sheep_7	1	96	89	7	197	81.4	71.1	76.25	12.18786086
Sheep_7	1	96	89	7	163	79.8	71	75.4	12.05199618
Sheep_76	1	96	89	7	197	71.2	75.2	73.2	11.70034643
Sheep_76	1	96	89	7	178	70.1	73.2	71.65	11.45259319
Sheep_76	1	96	89	7	161	68.6	72.8	70.7	11.30074443
Sheep_39	1	93	86	7	191	78.3	80.2	79.25	12.66738325
Sheep_58	1	93	86	7	158	70.7	63	66.85	10.68535736
Sheep_43	1	93	86	7	248	67.7	55.9	61.8	9.878161326
Sheep_43	1	93	86	7	155	66	54	60	9.59044789
Sheep_28	1	91	84	7	171	74.7	74.8	74.75	11.94809966
Sheep_8	1	108	100	8	198	86.4	80.4	83.4	12.08381377
Sheep_15	1	108	100	8	253	79.5	81.5	80.5	11.6636332
Sheep_15	1	108	100	8	198	79.3	81.3	80.3	11.63465523
Sheep_9	1	106	98	8	221	80.9	78.2	79.55	11.52598784
Sheep_46	1	101	93	8	188	72.2	65.5	68.85	9.975666404
Sheep_32	1	101	93	8	188	67.7	63.7	65.7	9.519263366
Sheep_41	1	98	90	8	192	78.9	83.5	81.2	11.76505609
Sheep_41	1	98	90	8	151	76.8	81.1	78.95	11.43905392
Sheep_61	1	98	90	8	192	67.1	69.1	68.1	9.866999014
Sheep_61	1	98	90	8	151	66.3	68.7	67.5	9.780065102
Sheep_40	1	98	90	8	192	62.1	66.1	64.1	9.287439601
Sheep_40	1	98	90	8	151	60.6	63.5	62.05	8.990415401
Sheep_1	1	97	89	8	197	89.6	88.9	89.25	12.93141941
Sheep_1	1	97	89	8	164	88.5	86.6	87.55	12.68510666
Sheep_7	1	97	89	8	240	83.4	77.6	80.5	11.6636332
Sheep_76	1	97	89	8	197	75.3	80.3	77.8	11.27243059
Sheep_76	1	97	89	8	175	75.3	79	77.15	11.17825219
Sheep_43	1	94	86	8	151	67.3	66.2	66.75	9.671397712
Sheep_58	1	94	86	8	172	69	64.4	66.7	9.66415322
Sheep_58	1	94	86	8	151	68	64.4	66.2	9.591708293
Sheep_43	1	94	86	8	181	68.3	57.6	62.95	9.120816269
Sheep_28	1	92	84	8	195	79.4	NA	79.4	11.50425436
Sheep_28	1	92	84	8	156	78.2	NA	78.2	11.33038653
Sheep_8	1	109	100	9	233	87.6	82.5	85.05	14.94989174
Sheep_8	1	109	100	9	175	86.9	80.8	83.85	14.73895853
Sheep_8	1	109	100	9	152	84.9	80.2	82.55	14.51044754
Sheep_9	1	107	98	9	213	85.3	84.8	85.05	14.94989174
Sheep_9	1	107	98	9	170	82.5	82.4	82.45	14.49286978
Sheep_9	1	107	98	9	153	81.8	80	80.9	14.22041437
Sheep_40	1	99	90	9	188	66.6	68.6	67.6	11.88257122
Sheep_7	1	98	89	9	150	83.8	78.5	81.15	14.26435879
Sheep_76	1	98	89	9	154	78.7	81	79.85	14.03584781
Sheep_36	1	95	86	9	163	76.4	81.5	78.95	13.87764789
Sheep_58	1	95	86	9	197	71.2	69.6	70.4	12.37474872
Sheep_58	1	95	86	9	163	71.1	68.3	69.7	12.25170435
Sheep_58	1	95	86	9	180	70.2	69	69.6	12.23412658
Sheep_43	1	95	86	9	209	70.5	58.4	64.45	11.32887152
Sheep_43	1	95	86	9	255	69.5	59	64.25	11.29371599
Sheep_43	1	95	86	9	155	69.9	54.4	62.15	10.92458286
Sheep_15	1	110	100	9	235	83.7	81.8	82.75	14.54560308
Sheep_15	1	110	100	9	157	81.7	81	81.35	14.29951433
Sheep_43	1	96	86	9	197	71.5	NA	71.5	12.56810417
Sheep_43	1	96	86	9	163	71.2	NA	71.2	12.51537087
Sheep_58	1	96	86	9	178	71.8	70.3	71.05	12.48900421
Sheep_58	1	96	86	9	161	71.2	70.5	70.85	12.45384868
Sheep_15	1	111	100	9	188	83.5	82.8	83.15	14.61591415
Sheep_58	1	97	86	9	240	73.3	73.5	73.4	12.90208176
Sheep_58	1	97	86	9	159	72.3	72	72.15	12.68235966￿￿
