# Supplementary material for: Genomic analysis of morphometric traits in bighorn sheep using the Ovine Infinium® HD SNP BeadChip
Source: PeerJ. 2018 Feb 12;6:e4364. doi: 10.7717/peerj.4364 (PMC5817937; doi:10.7717/peerj.4364)
Supplement: Supplemental Information 7 [file peerj-06-4364-s009.txt]

id	sex	Year	Yrbirth	Age	Day	Mass	stMass
Sheep_34	0	101	100	1	266	48.6	6.678923641
Sheep_29	0	89	88	1	218	47.8	6.568982511
Sheep_59	0	87	86	1	209	45.5	6.252901763
Sheep_2	0	89	88	1	225	44.8	6.156703274
Sheep_34	0	101	100	1	236	44.5	6.11547535
Sheep_44	0	88	87	1	211	43.5	5.978048938
Sheep_44	0	88	87	1	233	43.3	5.950563656
Sheep_10	0	92	91	1	265	43	5.909335732
Sheep_64	0	89	88	1	254	43	5.909335732
Sheep_35	0	96	95	1	252	42.5	5.840622526
Sheep_69	0	88	87	1	246	42.3	5.813137243
Sheep_30	0	102	101	1	256	42	5.771909319
Sheep_13	0	90	89	1	249	41.5	5.703196113
Sheep_29	0	89	88	1	186	41.3	5.675710831
Sheep_35	0	96	95	1	237	40.8	5.606997625
Sheep_10	0	92	91	1	256	40.8	5.606997625
Sheep_59	0	87	86	1	179	40.5	5.565769701
Sheep_38	0	88	87	1	233	40.5	5.565769701
Sheep_5	0	86	85	1	209	40.5	5.565769701
Sheep_57	0	90	89	1	243	39.8	5.469571212
Sheep_34	0	101	100	1	213	39.7	5.455828571
Sheep_10	0	92	91	1	241	39.5	5.428343289
Sheep_24	0	90	89	1	255	39.5	5.428343289
Sheep_37	0	87	86	1	248	38.5	5.290916876
Sheep_6	0	95	94	1	265	38.5	5.290916876
Sheep_66	0	90	89	1	243	38.5	5.290916876
Sheep_64	0	89	88	1	225	38.5	5.290916876
Sheep_12	0	86	85	1	212	38	5.22220367
Sheep_38	0	88	87	1	211	38	5.22220367
Sheep_69	0	88	87	1	222	38	5.22220367
Sheep_30	0	102	101	1	225	37.5	5.153490464
Sheep_10	0	92	91	1	218	37.5	5.153490464
Sheep_37	0	87	86	1	205	37.5	5.153490464
Sheep_34	0	101	100	1	188	37	5.084777258
Sheep_13	0	90	89	1	215	36.8	5.057291975
Sheep_2	0	89	88	1	186	36	4.947350845
Sheep_5	0	86	85	1	178	36	4.947350845
Sheep_38	0	88	87	1	166	35	4.809924433
Sheep_35	0	96	95	1	197	34.8	4.78243915
Sheep_56	0	90	89	1	219	34.8	4.78243915
Sheep_74	0	87	86	1	195	34.5	4.741211227
Sheep_59	0	87	86	1	152	33.5	4.603784814
Sheep_35	0	96	95	1	177	33.3	4.576299532
Sheep_5	0	86	85	1	151	33	4.535071608
Sheep_69	0	88	87	1	184	33	4.535071608
Sheep_29	0	89	88	1	152	32.8	4.507586326
Sheep_24	0	90	89	1	215	32.5	4.466358402
Sheep_34	0	101	100	1	171	32.2	4.425130478
Sheep_12	0	86	85	1	183	32	4.397645196
Sheep_56	0	90	89	1	196	31.5	4.32893199
Sheep_30	0	102	101	1	198	31.3	4.301446707
Sheep_6	0	95	94	1	215	31.3	4.301446707
Sheep_66	0	90	89	1	174	30.8	4.232733501
Sheep_10	0	92	91	1	155	30.5	4.191505577
Sheep_2	0	89	88	1	152	30.5	4.191505577
Sheep_34	0	101	100	1	150	30.2	4.150277654
Sheep_56	0	90	89	1	161	29.3	4.026593882
Sheep_74	0	87	86	1	174	29	3.985365959
Sheep_30	0	102	101	1	176	28.6	3.930395394
Sheep_13	0	90	89	1	174	28.5	3.916652752
Sheep_6	0	95	94	1	195	28.3	3.88916747
Sheep_37	0	87	86	1	151	28	3.847939546
Sheep_69	0	88	87	1	164	28	3.847939546
Sheep_25	0	97	96	1	182	27.7	3.806711623
Sheep_56	0	90	89	1	159	27.5	3.77922634
Sheep_35	0	96	95	1	161	27.3	3.751741058
Sheep_6	0	95	94	1	173	26.5	3.641799928
Sheep_57	0	90	89	1	168	25.8	3.545601439
Sheep_12	0	86	85	1	151	25.5	3.504373515
Sheep_64	0	89	88	1	153	24.7	3.394432385
Sheep_30	0	102	101	1	157	24.5	3.366947103
Sheep_5	0	87	85	2	249	60.5	7.543420977
Sheep_29	0	90	88	2	215	59	7.356394011
Sheep_34	0	102	100	2	256	58.6	7.306520153
Sheep_35	0	97	95	2	274	58.1	7.244177831
Sheep_24	0	91	89	2	250	57.5	7.169367045
Sheep_10	0	93	91	2	269	56.5	7.0446824
Sheep_5	0	87	85	2	205	56.5	7.0446824
Sheep_34	0	102	100	2	225	56.1	6.994808543
Sheep_74	0	88	86	2	259	56	6.982340078
Sheep_59	0	88	86	2	204	55.7	6.944934685
Sheep_10	0	93	91	2	253	55.5	6.919997756
Sheep_74	0	88	86	2	242	54.7	6.820250041
Sheep_35	0	97	95	2	240	54.3	6.770376183
Sheep_44	0	89	87	2	227	53.5	6.670628468
Sheep_59	0	88	86	2	228	53	6.608286146
Sheep_2	0	90	88	2	220	52.7	6.570880752
Sheep_74	0	88	86	2	221	52.7	6.570880752
Sheep_24	0	91	89	2	215	52.5	6.545943823
Sheep_56	0	91	89	2	213	52	6.483601501
Sheep_59	0	88	86	2	187	51.3	6.39632225
Sheep_59	0	88	86	2	154	51.2	6.383853786
Sheep_12	0	87	85	2	208	51	6.358916857
Sheep_6	0	96	94	2	270	51	6.358916857
Sheep_13	0	91	89	2	213	50	6.234232213
Sheep_37	0	88	86	2	237	50	6.234232213
Sheep_66	0	91	89	2	213	50	6.234232213
Sheep_34	0	102	100	2	198	49.9	6.221763748
Sheep_44	0	89	87	2	186	49.3	6.146952962
Sheep_74	0	88	86	2	196	49.3	6.146952962
Sheep_69	0	89	87	2	217	49	6.109547569
Sheep_10	0	93	91	2	191	47.5	5.922520602
Sheep_6	0	96	94	2	252	47.5	5.922520602
Sheep_12	0	87	85	2	179	47	5.86017828
Sheep_74	0	88	86	2	182	46.7	5.822772887
Sheep_34	0	102	100	2	176	46.3	5.772899029
Sheep_6	0	96	94	2	238	46.25	5.766664797
Sheep_69	0	89	87	2	185	46	5.735493636
Sheep_37	0	88	86	2	191	45.5	5.673151314
Sheep_29	0	90	88	2	158	45	5.610808991
Sheep_25	0	98	96	2	256	44.7	5.573403598
Sheep_2	0	90	88	2	168	44.7	5.573403598
Sheep_38	0	89	87	2	236	44.5	5.548466669
Sheep_44	0	89	87	2	158	43.8	5.461187418
Sheep_5	0	87	85	2	151	43.5	5.423782025
Sheep_69	0	89	87	2	169	43.5	5.423782025
Sheep_35	0	97	95	2	180	42.9	5.348971239
Sheep_34	0	102	100	2	157	42.2	5.261691988
Sheep_25	0	98	96	2	222	42.2	5.261691988
Sheep_6	0	96	94	2	204	42	5.236755059
Sheep_12	0	87	85	2	152	41.5	5.174412737
Sheep_74	0	88	86	2	154	41	5.112070414
Sheep_37	0	88	86	2	154	40.8	5.087133486
Sheep_38	0	89	87	2	166	40.7	5.074665021
Sheep_56	0	91	89	2	151	40.25	5.018556931
Sheep_10	0	93	91	2	152	39.5	4.925043448
Sheep_69	0	89	87	2	151	39.5	4.925043448
Sheep_24	0	91	89	2	151	39	4.862701126
Sheep_66	0	91	89	2	152	39	4.862701126
Sheep_13	0	91	89	2	151	38.75	4.831529965
Sheep_64	0	90	88	2	158	38	4.738016482
Sheep_35	0	97	95	2	153	37	4.613331837
Sheep_6	0	96	94	2	176	37	4.613331837
Sheep_25	0	98	96	2	168	31.8	3.964971687
Sheep_35	0	98	95	3	272	68.1	9.243496298
Sheep_66	0	92	89	3	246	67.5	9.162055802
Sheep_56	0	92	89	3	264	67	9.094188722
Sheep_24	0	92	89	3	261	66.5	9.026321642
Sheep_35	0	98	95	3	256	66.3	8.99917481
Sheep_56	0	92	89	3	223	66	8.958454562
Sheep_34	0	103	100	3	249	64.7	8.782000154
Sheep_29	0	91	88	3	215	64.5	8.754853322
Sheep_24	0	92	89	3	241	64.5	8.754853322
Sheep_5	0	88	85	3	236	64	8.686986242
Sheep_59	0	89	86	3	213	63	8.551252082
Sheep_35	0	98	95	3	235	62.9	8.537678666
Sheep_34	0	103	100	3	205	62.2	8.442664754
Sheep_5	0	88	85	3	201	62.2	8.442664754
Sheep_2	0	91	88	3	228	61	8.279783762
Sheep_10	0	94	91	3	223	60.8	8.25263693
Sheep_74	0	89	86	3	236	60.5	8.211916682
Sheep_66	0	92	89	3	197	60.5	8.211916682
Sheep_24	0	92	89	3	201	60	8.144049602
Sheep_5	0	88	85	3	181	60	8.144049602
Sheep_69	0	90	87	3	215	60	8.144049602
Sheep_44	0	90	87	3	228	59	8.008315442
Sheep_38	0	90	87	3	249	59	8.008315442
Sheep_6	0	97	94	3	275	58.8	7.98116861
Sheep_13	0	92	89	3	197	58.5	7.940448362
Sheep_34	0	103	100	3	176	56.1	7.614686378
Sheep_10	0	94	91	3	184	56	7.601112962
Sheep_35	0	98	95	3	184	55.6	7.546819298
Sheep_12	0	88	85	3	241	55.2	7.492525634
Sheep_59	0	89	86	3	174	53.5	7.261777562
Sheep_5	0	88	85	3	154	53.5	7.261777562
Sheep_12	0	88	85	3	217	53	7.193910482
Sheep_25	0	99	96	3	253	52.9	7.180337066
Sheep_74	0	89	86	3	166	52.3	7.09889657
Sheep_34	0	103	100	3	154	51.8	7.031029489
Sheep_13	0	92	89	3	153	51.5	6.990309241
Sheep_69	0	90	87	3	173	51.5	6.990309241
Sheep_64	0	91	88	3	215	51.5	6.990309241
Sheep_10	0	94	91	3	161	51	6.922442161
Sheep_66	0	92	89	3	152	50.5	6.854575081
Sheep_59	0	89	86	3	153	50	6.786708001
Sheep_6	0	97	94	3	232	49.9	6.773134585
Sheep_37	0	89	86	3	225	49.2	6.678120673
Sheep_56	0	92	89	3	152	49	6.650973841
Sheep_12	0	88	85	3	177	49	6.650973841
Sheep_12	0	88	85	3	187	49	6.650973841
Sheep_35	0	98	95	3	153	48.6	6.596680177
Sheep_29	0	91	88	3	166	48.5	6.583106761
Sheep_10	0	94	91	3	151	48.5	6.583106761
Sheep_2	0	91	88	3	166	48.5	6.583106761
Sheep_44	0	90	87	3	175	48.2	6.542386513
Sheep_37	0	89	86	3	195	48.2	6.542386513
Sheep_38	0	90	87	3	159	47.8	6.488092849
Sheep_74	0	89	86	3	153	47	6.379505521
Sheep_24	0	92	89	3	149	46.5	6.311638441
Sheep_25	0	99	96	3	189	46.1	6.257344777
Sheep_64	0	91	88	3	151	43.5	5.904435961
Sheep_37	0	89	86	3	166	41	5.565100561
Sheep_25	0	99	96	3	151	37.7	5.117177833
Sheep_6	0	97	94	3	180	37.5	5.090031001
Sheep_34	0	104	100	4	259	76	10.7802622
Sheep_34	0	104	100	4	239	73.7	10.45401743
Sheep_29	0	92	88	4	239	73.5	10.42564832
Sheep_64	0	92	88	4	282	71	10.07103443
Sheep_29	0	92	88	4	219	69.5	9.858266095
Sheep_59	0	90	86	4	227	68.3	9.688051428
Sheep_29	0	92	88	4	201	68	9.645497762
Sheep_34	0	104	100	4	202	67.9	9.631313206
Sheep_5	0	89	85	4	256	67.5	9.574574984
Sheep_13	0	93	89	4	268	67	9.503652206
Sheep_44	0	91	87	4	220	67	9.503652206
Sheep_34	0	104	100	4	223	66.5	9.432729429
Sheep_44	0	91	87	4	247	65.5	9.290883873
Sheep_13	0	93	89	4	245	65	9.219961096
Sheep_69	0	91	87	4	241	65	9.219961096
Sheep_35	0	99	95	4	163	64.2	9.106484651
Sheep_35	0	99	95	4	164	64.2	9.106484651
Sheep_13	0	93	89	4	201	64.2	9.106484651
Sheep_2	0	92	88	4	197	63	8.936269985
Sheep_6	0	98	94	4	230	62.9	8.922085429
Sheep_10	0	95	91	4	243	62.8	8.907900874
Sheep_5	0	89	85	4	222	62.2	8.822793541
Sheep_24	0	93	89	4	270	62	8.79442443
Sheep_64	0	92	88	4	192	62	8.79442443
Sheep_34	0	104	100	4	174	61.3	8.695132541
Sheep_35	0	99	95	4	201	61.1	8.66676343
Sheep_56	0	93	89	4	261	61	8.652578874
Sheep_13	0	93	89	4	152	61	8.652578874
Sheep_69	0	91	87	4	215	61	8.652578874
Sheep_10	0	95	91	4	216	59.8	8.482364208
Sheep_35	0	99	95	4	150	59.5	8.439810541
Sheep_74	0	90	86	4	219	58.3	8.269595875
Sheep_24	0	93	89	4	210	57.5	8.156119431
Sheep_24	0	93	89	4	233	57.5	8.156119431
Sheep_6	0	98	94	4	256	57.2	8.113565764
Sheep_10	0	95	91	4	193	57	8.085196653
Sheep_56	0	93	89	4	189	56.5	8.014273875
Sheep_59	0	90	86	4	173	55.8	7.914981987
Sheep_56	0	93	89	4	238	55.5	7.87242832
Sheep_24	0	93	89	4	191	55.5	7.87242832
Sheep_74	0	90	86	4	158	55.5	7.87242832
Sheep_25	0	100	96	4	231	55.4	7.858243765
Sheep_10	0	95	91	4	150	54	7.659659987
Sheep_44	0	91	87	4	158	54	7.659659987
Sheep_37	0	90	86	4	220	54	7.659659987
Sheep_29	0	92	88	4	149	52.5	7.446891654
Sheep_12	0	89	85	4	231	52	7.375968877
Sheep_56	0	93	89	4	160	51.8	7.347599765
Sheep_2	0	92	88	4	149	51.5	7.305046099
Sheep_69	0	91	87	4	166	50.3	7.134831432
Sheep_6	0	98	94	4	189	50	7.092277766
Sheep_25	0	100	96	4	190	49.3	6.992985877
Sheep_5	0	89	85	4	165	49	6.950432211
Sheep_6	0	98	94	4	168	48.4	6.865324877
Sheep_12	0	89	85	4	196	48	6.808586655
Sheep_37	0	90	86	4	159	47.5	6.737663878
Sheep_38	0	91	87	4	172	46.5	6.595818322
Sheep_12	0	89	85	4	166	44.2	6.269573545
Sheep_25	0	100	96	4	156	44	6.241204434
Sheep_34	0	105	100	5	246	76.9	10.46747646
Sheep_34	0	105	100	5	204	75.6	10.29052302
Sheep_34	0	105	100	5	224	75.6	10.29052302
Sheep_29	0	93	88	5	253	73	9.936616145
Sheep_29	0	93	88	5	234	71.5	9.732439101
Sheep_34	0	105	100	5	190	71.3	9.705215495
Sheep_56	0	94	89	5	257	71	9.664380086
Sheep_59	0	91	86	5	213	71	9.664380086
Sheep_34	0	105	100	5	171	69.5	9.460203042
Sheep_29	0	93	88	5	213	69.5	9.460203042
Sheep_2	0	93	88	5	262	67	9.119907969
Sheep_5	0	90	85	5	242	67	9.119907969
Sheep_35	0	100	95	5	237	66.5	9.051848954
Sheep_10	0	96	91	5	256	66.5	9.051848954
Sheep_44	0	92	87	5	240	66.3	9.024625348
Sheep_24	0	94	89	5	221	65.8	8.956566333
Sheep_10	0	96	91	5	235	65.3	8.888507319
Sheep_69	0	92	87	5	241	65	8.84767191
Sheep_34	0	105	100	5	155	64.5	8.779612895
Sheep_2	0	93	88	5	233	64.5	8.779612895
Sheep_10	0	96	91	5	207	64.3	8.752389289
Sheep_5	0	90	85	5	220	64	8.711553881
Sheep_44	0	92	87	5	197	63.5	8.643494866
Sheep_59	0	91	86	5	164	62.8	8.548212245
Sheep_64	0	93	88	5	209	62.2	8.466541428
Sheep_35	0	100	95	5	199	61.6	8.38487061
Sheep_44	0	92	87	5	175	61.5	8.371258807
Sheep_35	0	100	95	5	154	61.3	8.344035201
Sheep_29	0	93	88	5	169	60.5	8.235140778
Sheep_69	0	92	87	5	197	59	8.030963734
Sheep_10	0	96	91	5	186	58.8	8.003740128
Sheep_35	0	100	95	5	178	58.3	7.935681113
Sheep_24	0	94	89	5	179	58	7.894845704
Sheep_74	0	91	86	5	215	58	7.894845704
Sheep_56	0	94	89	5	187	57.5	7.82678669
Sheep_12	0	90	85	5	215	57.3	7.799563084
Sheep_10	0	96	91	5	149	57	7.758727675
Sheep_2	0	93	88	5	169	57	7.758727675
Sheep_13	0	94	89	5	149	56.2	7.649833251
Sheep_12	0	90	85	5	161	55.3	7.527327025
Sheep_6	0	99	94	5	207	53.6	7.295926375
Sheep_74	0	91	86	5	170	53.5	7.282314572
Sheep_25	0	101	96	5	178	53.1	7.22786736
Sheep_56	0	94	89	5	149	53	7.214255557
Sheep_24	0	94	89	5	154	52.8	7.187031951
Sheep_37	0	91	86	5	166	51.8	7.050913922
Sheep_5	0	90	85	5	160	51.8	7.050913922
Sheep_25	0	101	96	5	151	49.7	6.76506606
Sheep_6	0	99	94	5	150	48.6	6.615336228
Sheep_29	0	94	88	6	259	77.8	10.92449343
Sheep_29	0	94	88	6	223	77	10.81215931
Sheep_34	0	106	100	6	250	76.6	10.75599225
Sheep_59	0	92	86	6	268	76	10.67174165
Sheep_34	0	106	100	6	209	75.9	10.65769989
Sheep_34	0	106	100	6	228	75	10.531324
Sheep_59	0	92	86	6	239	73.3	10.29261399
Sheep_34	0	106	100	6	161	72.1	10.12411281
Sheep_44	0	93	87	6	262	72	10.11007104
Sheep_2	0	94	88	6	257	71.5	10.03986221
Sheep_74	0	92	86	6	240	71	9.969653387
Sheep_34	0	106	100	6	184	70.5	9.89944456
Sheep_10	0	97	91	6	274	70.1	9.843277499
Sheep_59	0	92	86	6	197	70	9.829235734
Sheep_29	0	94	88	6	208	69.8	9.801152203
Sheep_5	0	91	85	6	241	69.5	9.759026907
Sheep_35	0	101	95	6	238	69.2	9.716901611
Sheep_44	0	93	87	6	197	69	9.68881808
Sheep_69	0	93	87	6	267	68	9.548400427
Sheep_35	0	101	95	6	261	67.2	9.436066304
Sheep_35	0	101	95	6	227	67	9.407982774
Sheep_2	0	94	88	6	209	67	9.407982774
Sheep_24	0	95	89	6	253	66.75	9.37287836
Sheep_35	0	101	95	6	196	66.5	9.337773947
Sheep_13	0	95	89	6	237	66	9.26756512
Sheep_37	0	92	86	6	264	66	9.26756512
Sheep_56	0	95	89	6	237	64.75	9.092043054
Sheep_24	0	95	89	6	209	64.5	9.05693864
Sheep_5	0	91	85	6	213	64.5	9.05693864
Sheep_74	0	92	86	6	204	64	8.986729814
Sheep_13	0	95	89	6	206	63.25	8.881416574
Sheep_59	0	92	86	6	159	62.8	8.81822863
Sheep_56	0	95	89	6	215	62	8.705894507
Sheep_13	0	95	89	6	215	61.5	8.63568568
Sheep_24	0	95	89	6	181	61.5	8.63568568
Sheep_37	0	92	86	6	205	61	8.565476854
Sheep_37	0	92	86	6	241	61	8.565476854
Sheep_2	0	94	88	6	175	60.8	8.537393323
Sheep_56	0	95	89	6	179	60.5	8.495268027
Sheep_35	0	101	95	6	151	60.4	8.481226262
Sheep_12	0	91	85	6	218	59.25	8.31974596
Sheep_10	0	97	91	6	180	59	8.284641547
Sheep_44	0	93	87	6	151	58.8	8.256558016
Sheep_56	0	95	89	6	158	57	8.00380624
Sheep_37	0	92	86	6	179	57	8.00380624
Sheep_35	0	101	95	6	171	56.5	7.933597414
Sheep_13	0	95	89	6	173	56	7.863388587
Sheep_6	0	100	94	6	225	55.2	7.751054464
Sheep_2	0	94	88	6	149	54.8	7.694887403
Sheep_10	0	97	91	6	152	54.5	7.652762107
Sheep_64	0	94	88	6	151	53.8	7.55446975
Sheep_12	0	91	85	6	179	53.5	7.512344454
Sheep_37	0	92	86	6	155	53.5	7.512344454
Sheep_24	0	95	89	6	162	53.5	7.512344454
Sheep_5	0	91	85	6	157	53.25	7.47724004
Sheep_74	0	92	86	6	155	52	7.301717974
Sheep_6	0	100	94	6	191	52	7.301717974
Sheep_12	0	91	85	6	166	49	6.880465014
Sheep_69	0	93	87	6	151	47.8	6.71196383
Sheep_25	0	102	96	6	184	47	6.599629707
Sheep_6	0	100	94	6	170	46.4	6.515379115
Sheep_25	0	102	96	6	161	44.9	6.304752635
Sheep_34	0	107	100	7	235	78.6	11.5369173
Sheep_34	0	107	100	7	218	75.3	11.05254291
Sheep_34	0	107	100	7	197	73.2	10.74430466
Sheep_44	0	94	87	7	233	73.2	10.74430466
Sheep_29	0	95	88	7	227	73	10.71494864
Sheep_59	0	93	86	7	262	72.5	10.64155858
Sheep_5	0	92	85	7	239	72.25	10.60486355
Sheep_56	0	96	89	7	259	72	10.56816852
Sheep_56	0	96	89	7	283	71.6	10.50945647
Sheep_35	0	102	95	7	256	71	10.4213884
Sheep_29	0	95	88	7	198	71	10.4213884
Sheep_5	0	92	85	7	262	70.75	10.38469337
Sheep_59	0	93	86	7	234	70.5	10.34799834
Sheep_34	0	107	100	7	173	70	10.27460828
Sheep_29	0	95	88	7	181	69.5	10.20121823
Sheep_10	0	98	91	7	256	69.5	10.20121823
Sheep_24	0	96	89	7	253	69.5	10.20121823
Sheep_64	0	95	88	7	269	69.5	10.20121823
Sheep_13	0	96	89	7	244	69.25	10.1645232
Sheep_44	0	94	87	7	178	69	10.12782817
Sheep_74	0	93	86	7	267	69	10.12782817
Sheep_56	0	96	89	7	233	68.75	10.09113314
Sheep_59	0	93	86	7	191	68	9.981048048
Sheep_35	0	102	95	7	225	67.4	9.892979977
Sheep_10	0	98	91	7	235	67	9.834267929
Sheep_56	0	96	89	7	213	66.25	9.72418284
Sheep_24	0	96	89	7	233	66.25	9.72418284
Sheep_5	0	92	85	7	205	66	9.687487811
Sheep_13	0	96	89	7	205	65.75	9.650792781
Sheep_5	0	92	85	7	153	65.5	9.614097752
Sheep_2	0	95	88	7	203	65	9.540707693
Sheep_64	0	95	88	7	226	64.5	9.467317633
Sheep_34	0	107	100	7	154	64.1	9.408605586
Sheep_2	0	95	88	7	231	64	9.393927574
Sheep_10	0	98	91	7	188	63.8	9.364571551
Sheep_56	0	96	89	7	192	63.5	9.320537515
Sheep_24	0	96	89	7	208	63.25	9.283842485
Sheep_74	0	93	86	7	193	63	9.247147456
Sheep_13	0	96	89	7	161	62.5	9.173757397
Sheep_12	0	92	85	7	203	61.75	9.063672308
Sheep_29	0	95	88	7	162	61.5	9.026977278
Sheep_37	0	93	86	7	261	61.5	9.026977278
Sheep_59	0	93	86	7	165	61.2	8.982943243
Sheep_2	0	95	88	7	185	60.5	8.88019716
Sheep_69	0	94	87	7	161	60	8.806807101
Sheep_10	0	98	91	7	156	59.3	8.704061018
Sheep_64	0	95	88	7	178	59	8.660026982
Sheep_64	0	95	88	7	187	58.5	8.586636923
Sheep_35	0	102	95	7	184	58.3	8.5572809
Sheep_6	0	101	94	7	238	57.9	8.498568852
Sheep_74	0	93	86	7	162	56.5	8.293076687
Sheep_69	0	94	87	7	149	56	8.219686627
Sheep_37	0	93	86	7	188	55.5	8.146296568
Sheep_56	0	96	89	7	149	55	8.072906509
Sheep_2	0	95	88	7	158	55	8.072906509
Sheep_25	0	103	96	7	207	54.2	7.955482414
Sheep_24	0	96	89	7	184	54	7.926126391
Sheep_56	0	96	89	7	168	53.75	7.889431361
Sheep_6	0	101	94	7	213	53.3	7.823380308
Sheep_12	0	92	85	7	153	52	7.632566154
Sheep_35	0	102	95	7	161	50.8	7.456430012
Sheep_6	0	101	94	7	150	49.9	7.324327905
Sheep_25	0	103	96	7	176	48.8	7.162869775
Sheep_34	0	108	100	8	256	84.6	12.02971671
Sheep_29	0	96	88	8	283	78.9	11.21920388
Sheep_34	0	108	100	8	234	78	11.09122817
Sheep_34	0	108	100	8	217	77.8	11.06278912
Sheep_29	0	96	88	8	256	77	10.94903294
Sheep_29	0	96	88	8	233	76	10.8068377
Sheep_59	0	94	86	8	212	75.2	10.69308152
Sheep_29	0	96	88	8	207	74	10.52244724
Sheep_59	0	94	86	8	223	74	10.52244724
Sheep_44	0	95	87	8	268	74	10.52244724
Sheep_2	0	96	88	8	237	71.5	10.16695916
Sheep_59	0	94	86	8	188	71	10.09586154
Sheep_74	0	94	86	8	224	71	10.09586154
Sheep_64	0	96	88	8	238	70.75	10.06031273
Sheep_35	0	103	95	8	249	69.9	9.939446783
Sheep_44	0	95	87	8	225	69.5	9.88256869
Sheep_34	0	108	100	8	189	69.2	9.83991012
Sheep_5	0	93	85	8	221	69	9.811471074
Sheep_35	0	103	95	8	222	67.9	9.655056318
Sheep_44	0	95	87	8	208	67.75	9.633727033
Sheep_5	0	93	85	8	252	67.5	9.598178224
Sheep_29	0	96	88	8	186	66.25	9.420434183
Sheep_64	0	96	88	8	212	66.25	9.420434183
Sheep_35	0	103	95	8	199	66	9.384885375
Sheep_2	0	96	88	8	204	65.75	9.349336567
Sheep_12	0	93	85	8	265	65.5	9.313787758
Sheep_64	0	96	88	8	194	65	9.242690142
Sheep_5	0	93	85	8	198	64.5	9.171592526
Sheep_35	0	103	95	8	155	64	9.100494909
Sheep_59	0	94	86	8	154	63.8	9.072055862
Sheep_35	0	103	95	8	183	63.6	9.043616816
Sheep_10	0	99	91	8	264	63.6	9.043616816
Sheep_37	0	94	86	8	223	63.5	9.029397293
Sheep_69	0	95	87	8	187	63.5	9.029397293
Sheep_13	0	97	89	8	194	62.9	8.944080153
Sheep_44	0	95	87	8	187	62.5	8.88720206
Sheep_34	0	108	100	8	150	61.3	8.71656778
Sheep_2	0	96	88	8	186	61.25	8.709458018
Sheep_29	0	96	88	8	158	60.5	8.602811594
Sheep_29	0	96	88	8	167	60	8.531713977
Sheep_44	0	95	87	8	163	59.5	8.460616361
Sheep_37	0	94	86	8	187	59.5	8.460616361
Sheep_10	0	99	91	8	187	59	8.389518744
Sheep_69	0	95	87	8	168	57.75	8.211774703
Sheep_64	0	96	88	8	177	57.5	8.176225895
Sheep_5	0	93	85	8	161	57	8.105128278
Sheep_74	0	94	86	8	149	56.2	7.991372092
Sheep_2	0	96	88	8	149	55.5	7.891835429
Sheep_10	0	99	91	8	167	54.7	7.778079243
Sheep_37	0	94	86	8	151	53.5	7.607444963
Sheep_12	0	93	85	8	169	53	7.536347347
Sheep_13	0	97	89	8	158	52.4	7.451030207
Sheep_59	0	95	86	9	269	81.5	11.29890513
Sheep_34	0	109	100	9	255	80.8	11.20185931
Sheep_59	0	95	86	9	251	80	11.09094982
Sheep_59	0	95	86	9	231	79	10.95231294
Sheep_34	0	109	100	9	236	77.8	10.7859487
Sheep_44	0	96	87	9	262	77.75	10.77901685
Sheep_34	0	109	100	9	218	77.5	10.74435763
Sheep_29	0	97	88	9	275	76.7	10.63344814
Sheep_29	0	97	88	9	251	76.5	10.60572076
Sheep_59	0	95	86	9	212	76	10.53640233
Sheep_44	0	96	87	9	237	73.75	10.22446936
Sheep_35	0	104	95	9	239	73.5	10.18981014
Sheep_29	0	97	88	9	192	73.3	10.16208277
Sheep_34	0	109	100	9	193	73.1	10.13435539
Sheep_35	0	104	95	9	223	72.9	10.10662802
Sheep_59	0	95	86	9	182	71.5	9.912536399
Sheep_5	0	94	85	9	246	70.8	9.815490588
Sheep_35	0	104	95	9	202	69.9	9.690717402
Sheep_29	0	97	88	9	223	69.5	9.635262653
Sheep_44	0	96	87	9	200	69.5	9.635262653
Sheep_10	0	100	91	9	242	68.8	9.538216842
Sheep_2	0	97	88	9	274	68.8	9.538216842
Sheep_34	0	109	100	9	176	68.3	9.468898406
Sheep_5	0	94	85	9	208	68	9.427307344
Sheep_2	0	97	88	9	233	67.7	9.385716282
Sheep_35	0	104	95	9	154	66.5	9.219352035
Sheep_12	0	94	85	9	262	65.8	9.122306224
Sheep_35	0	104	95	9	183	63.8	8.845032479
Sheep_5	0	94	85	9	169	63.2	8.761850355
Sheep_59	0	95	86	9	161	63	8.734122981
Sheep_10	0	100	91	9	198	62.4	8.650940857
Sheep_12	0	94	85	9	213	62	8.595486108
Sheep_2	0	97	88	9	188	61.7	8.553895046
Sheep_29	0	97	88	9	153	60.6	8.401394486
Sheep_29	0	97	88	9	151	59.9	8.304348675
Sheep_34	0	109	100	9	150	59.8	8.290484988
Sheep_44	0	96	87	9	165	59.5	8.248893926
Sheep_12	0	94	85	9	195	59	8.17957549
Sheep_2	0	97	88	9	150	55.4	7.680482748
Sheep_64	0	97	88	9	180	53.3	7.389345315
Sheep_10	0	100	91	9	153	51.4	7.125935257
Sheep_34	0	110	100	10	230	80.358	11.72215875
Sheep_35	0	105	95	10	250	76.5	11.1593761
Sheep_29	0	98	88	10	272	76.1	11.10102642
Sheep_35	0	105	95	10	224	75.8	11.05726416
Sheep_29	0	98	88	10	231	75.2	10.96973964
Sheep_34	0	110	100	10	199	74.456	10.86120924
Sheep_5	0	95	85	10	253	73.25	10.68528496
Sheep_35	0	105	95	10	215	73.1	10.66340383
Sheep_29	0	98	88	10	202	72.7	10.60505415
Sheep_5	0	95	85	10	237	72.25	10.53941076
Sheep_44	0	97	87	10	231	72.2	10.53211705
Sheep_2	0	98	88	10	272	71.5	10.43000511
Sheep_2	0	98	88	10	256	71.1	10.37165543
Sheep_29	0	98	88	10	150	69.7	10.16743156
Sheep_35	0	105	95	10	190	68.6	10.00696994
Sheep_5	0	95	85	10	216	68.5	9.992382521
Sheep_5	0	95	85	10	195	68.25	9.955913971
Sheep_29	0	98	88	10	174	67.2	9.802746064
Sheep_2	0	98	88	10	223	67	9.773571225
Sheep_44	0	97	87	10	198	67	9.773571225
Sheep_10	0	101	91	10	264	66.1	9.642284447
Sheep_2	0	98	88	10	184	65.2	9.510997669
Sheep_5	0	95	85	10	150	65	9.48182283
Sheep_34	0	110	100	10	155	63.56	9.271763986
Sheep_5	0	95	85	10	173	62.5	9.117137336
Sheep_10	0	101	91	10	213	62.4	9.102549917
Sheep_2	0	98	88	10	153	62.2	9.073375077
Sheep_35	0	105	95	10	155	61.3	8.9420883
Sheep_44	0	97	87	10	156	56.8	8.285654411
Sheep_10	0	101	91	10	163	54.9	8.008493436
Sheep_34	0	111	100	11	262	79.904	11.71223311
Sheep_34	0	111	100	11	234	77.634	11.37949922
Sheep_29	0	99	88	11	249	75.4	11.05204216
Sheep_34	0	111	100	11	198	74.456	10.91367176
Sheep_5	0	96	85	11	279	73.75	10.81018712
Sheep_35	0	106	95	11	220	73.6	10.7882003
Sheep_44	0	98	87	11	239	73.3	10.74422666
Sheep_35	0	106	95	11	237	73.2	10.72956878
Sheep_35	0	106	95	11	250	72.9	10.68559514
Sheep_5	0	96	85	11	224	72	10.55367421
Sheep_35	0	106	95	11	199	69.5	10.18722719
Sheep_29	0	99	88	11	206	69.5	10.18722719
Sheep_34	0	111	100	11	178	69.008	10.11511041
Sheep_2	0	99	88	11	264	69	10.11393778
Sheep_44	0	98	87	11	189	68.1	9.982016856
Sheep_5	0	96	85	11	204	68	9.967358975
Sheep_29	0	99	88	11	181	66.3	9.718175001
Sheep_34	0	111	100	11	160	64.922	9.516189403
Sheep_10	0	102	91	11	253	64.5	9.454333145
Sheep_10	0	102	91	11	244	64.2	9.410359503
Sheep_44	0	98	87	11	164	63.8	9.351727979
Sheep_5	0	96	85	11	184	63.5	9.307754337
Sheep_2	0	99	88	11	186	62.6	9.175833409
Sheep_2	0	99	88	11	150	61.7	9.043912482
Sheep_29	0	99	88	11	156	58.3	8.545544533
Sheep_10	0	102	91	11	193	57	8.354992082
Sheep_29	0	99	88	11	150	56.3	8.252386916
Sheep_2	0	99	88	11	164	56.3	8.252386916
Sheep_5	0	96	85	11	163	55.5	8.135123869
Sheep_10	0	102	91	11	168	50.6	7.416887708
Sheep_29	0	100	88	12	262	77.2	10.7705081
Sheep_29	0	100	88	12	227	73.3	10.22640212
Sheep_34	0	112	100	12	236	72.3	10.08688777
Sheep_35	0	107	95	12	232	70.1	9.779956189
Sheep_34	0	112	100	12	218	69	9.6264904
Sheep_2	0	100	88	12	225	67.6	9.431170305
Sheep_35	0	107	95	12	213	67.4	9.403267434
Sheep_29	0	100	88	12	190	67.2	9.375364564
Sheep_35	0	107	95	12	192	67.1	9.361413128
Sheep_35	0	107	95	12	150	64.8	9.040530115
Sheep_34	0	112	100	12	199	64.1	8.942870067
Sheep_5	0	97	85	12	151	62.9	8.775452843
Sheep_34	0	112	100	12	152	62.7	8.747549972
Sheep_29	0	100	88	12	152	62.5	8.719647102
Sheep_29	0	100	88	12	168	62.4	8.705695666
Sheep_34	0	112	100	12	175	62.3	8.691744231
Sheep_35	0	107	95	12	167	60.9	8.496424136
Sheep_5	0	97	85	12	178	60.2	8.398764088
Sheep_2	0	100	88	12	182	59.5	8.301104041
Sheep_2	0	100	88	12	160	49.5	6.905960505
Sheep_29	0	101	88	13	236	74.9	10.64576037
Sheep_29	0	101	88	13	261	74.9	10.64576037
Sheep_35	0	108	95	13	254	74.7	10.61733378
Sheep_29	0	101	88	13	213	72	10.23357473
Sheep_35	0	108	95	13	234	70.4	10.00616195
Sheep_2	0	101	88	13	238	70.1	9.96352206
Sheep_29	0	101	88	13	194	69.7	9.906668867
Sheep_35	0	108	95	13	215	68.6	9.750322586
Sheep_2	0	101	88	13	213	66.5	9.451843323
Sheep_2	0	101	88	13	196	65.2	9.267070446
Sheep_29	0	101	88	13	150	64	9.096510868
Sheep_35	0	108	95	13	187	63.8	9.068084271
Sheep_29	0	101	88	13	171	63	8.954377885
Sheep_2	0	101	88	13	173	59.5	8.456912447
Sheep_2	0	101	88	13	165	58.1	8.257926272
Sheep_35	0	108	95	13	156	54.8	7.78888743
Sheep_2	0	102	88	14	256	67.2	9.086738572
Sheep_2	0	102	88	14	231	64.2	8.6810806
Sheep_2	0	102	88	14	211	61.1	8.261900695
Sheep_2	0	102	88	14	184	56.5	7.639891805
Sheep_2	0	102	88	14	166	53.1	7.180146104
Sheep_73	1	88	87	1	259	59.8	7.192455617
Sheep_55	1	89	88	1	257	58	6.975960297
Sheep_60	1	88	87	1	232	56.3	6.771492496
Sheep_31	1	101	100	1	238	56.1	6.74743746
Sheep_50	1	85	84	1	236	56	6.735409942
Sheep_4	1	111	110	1	262	54	6.494859587
Sheep_48	1	88	87	1	246	54	6.494859587
Sheep_45	1	84	83	1	216	54	6.494859587
Sheep_73	1	88	87	1	236	54	6.494859587
Sheep_60	1	88	87	1	216	53	6.37458441
Sheep_7	1	90	89	1	228	52.8	6.350529374
Sheep_53	1	88	87	1	233	52.3	6.290391785
Sheep_70	1	87	86	1	233	51.5	6.194171643
Sheep_11	1	104	103	1	258	51.1	6.146061572
Sheep_54	1	87	86	1	208	51	6.134034055
Sheep_43	1	87	86	1	231	51	6.134034055
Sheep_48	1	88	87	1	221	50.3	6.04984143
Sheep_55	1	89	88	1	225	50.3	6.04984143
Sheep_60	1	88	87	1	191	49.8	5.989703842
Sheep_72	1	88	87	1	236	49.8	5.989703842
Sheep_31	1	101	100	1	213	49.3	5.929566253
Sheep_4	1	111	110	1	232	49	5.8934837
Sheep_53	1	88	87	1	216	49	5.8934837
Sheep_19	1	88	87	1	257	48.8	5.869428664
Sheep_47	1	89	88	1	226	48.3	5.809291075
Sheep_63	1	89	88	1	236	47.8	5.749153486
Sheep_21	1	99	98	1	268	47.4	5.701043415
Sheep_33	1	95	94	1	242	47.3	5.689015898
Sheep_31	1	101	100	1	192	47.2	5.67698838
Sheep_67	1	88	87	1	251	47	5.652933344
Sheep_73	1	88	87	1	183	47	5.652933344
Sheep_76	1	90	89	1	243	46.5	5.592795756
Sheep_23	1	86	85	1	209	46	5.532658167
Sheep_71	1	88	87	1	222	46	5.532658167
Sheep_68	1	88	87	1	223	45.8	5.508603131
Sheep_11	1	104	103	1	239	45.6	5.484548096
Sheep_75	1	94	93	1	234	45.5	5.472520578
Sheep_68	1	88	87	1	267	45.5	5.472520578
Sheep_14	1	90	89	1	243	45.3	5.448465543
Sheep_70	1	87	86	1	195	45	5.412382989
Sheep_41	1	91	90	1	215	45	5.412382989
Sheep_50	1	85	84	1	195	45	5.412382989
Sheep_53	1	88	87	1	191	44.8	5.388327954
Sheep_15	1	101	100	1	264	44.5	5.352245401
Sheep_61	1	91	90	1	252	44.5	5.352245401
Sheep_1	1	90	89	1	220	44.3	5.328190365
Sheep_4	1	111	110	1	205	44	5.292107812
Sheep_60	1	88	87	1	164	44	5.292107812
Sheep_55	1	89	88	1	188	44	5.292107812
Sheep_43	1	87	86	1	195	44	5.292107812
Sheep_21	1	99	98	1	234	43.8	5.268052776
Sheep_3	1	96	95	1	257	43.5	5.231970223
Sheep_19	1	88	87	1	222	43.5	5.231970223
Sheep_45	1	84	83	1	159	43.5	5.231970223
Sheep_33	1	95	94	1	217	43.5	5.231970223
Sheep_20	1	90	89	1	219	43.3	5.207915188
Sheep_63	1	89	88	1	201	43	5.171832634
Sheep_8	1	101	100	1	241	42.9	5.159805117
Sheep_48	1	88	87	1	191	42.8	5.147777599
Sheep_18	1	110	109	1	227	42.7	5.135750081
Sheep_36	1	87	86	1	206	42.5	5.111695045
Sheep_65	1	88	87	1	211	42.5	5.111695045
Sheep_67	1	88	87	1	222	42.5	5.111695045
Sheep_11	1	104	103	1	223	42.4	5.099667528
Sheep_71	1	88	87	1	202	42.3	5.08764001
Sheep_62	1	88	87	1	233	42	5.051557457
Sheep_17	1	106	105	1	250	41.8	5.027502421
Sheep_65	1	88	87	1	236	41.8	5.027502421
Sheep_39	1	87	86	1	195	41.5	4.991419868
Sheep_9	1	99	98	1	267	41.3	4.967364832
Sheep_28	1	85	84	1	169	41	4.931282279
Sheep_16	1	100	99	1	226	40.6	4.883172208
Sheep_76	1	90	89	1	220	40.5	4.87114469
Sheep_75	1	94	93	1	203	40.5	4.87114469
Sheep_33	1	95	94	1	187	40.5	4.87114469
Sheep_15	1	101	100	1	236	40.4	4.859117173
Sheep_72	1	88	87	1	191	40.3	4.847089655
Sheep_23	1	86	85	1	178	40	4.811007102
Sheep_7	1	90	89	1	173	40	4.811007102
Sheep_67	1	88	87	1	191	39.8	4.786952066
Sheep_31	1	101	100	1	171	39.5	4.750869513
Sheep_3	1	96	95	1	237	39.3	4.726814477
Sheep_8	1	101	100	1	222	39	4.690731924
Sheep_61	1	91	90	1	220	39	4.690731924
Sheep_68	1	88	87	1	184	38.8	4.666676889
Sheep_65	1	88	87	1	184	38.5	4.630594335
Sheep_43	1	87	86	1	166	38.5	4.630594335
Sheep_19	1	88	87	1	185	38.3	4.6065393
Sheep_62	1	88	87	1	202	38.3	4.6065393
Sheep_32	1	94	93	1	223	38	4.570456747
Sheep_49	1	87	86	1	176	38	4.570456747
Sheep_51	1	90	89	1	243	38	4.570456747
Sheep_4	1	111	110	1	178	37.7	4.534374193
Sheep_21	1	99	98	1	195	37.5	4.510319158
Sheep_47	1	89	88	1	153	37.5	4.510319158
Sheep_52	1	89	88	1	221	37.5	4.510319158
Sheep_50	1	85	84	1	168	37.5	4.510319158
Sheep_11	1	104	103	1	202	37.4	4.49829164
Sheep_18	1	110	109	1	202	37.2	4.474236605
Sheep_9	1	99	98	1	234	37	4.450181569
Sheep_70	1	87	86	1	162	37	4.450181569
Sheep_17	1	106	105	1	209	36.8	4.426126534
Sheep_15	1	101	100	1	213	36.5	4.39004398
Sheep_36	1	87	86	1	165	36.5	4.39004398
Sheep_48	1	88	87	1	164	36.5	4.39004398
Sheep_75	1	94	93	1	175	36.5	4.39004398
Sheep_55	1	89	88	1	153	36.5	4.39004398
Sheep_67	1	88	87	1	155	36.5	4.39004398
Sheep_71	1	88	87	1	169	36.5	4.39004398
Sheep_63	1	89	88	1	166	36.3	4.365988945
Sheep_41	1	91	90	1	166	36	4.329906391
Sheep_31	1	101	100	1	150	35.9	4.317878874
Sheep_62	1	88	87	1	187	35.8	4.305851356
Sheep_53	1	88	87	1	157	35.5	4.269768803
Sheep_52	1	89	88	1	174	35.5	4.269768803
Sheep_21	1	99	98	1	173	35.2	4.233686249
Sheep_65	1	88	87	1	154	35	4.209631214
Sheep_54	1	87	86	1	151	35	4.209631214
Sheep_8	1	101	100	1	193	34.5	4.149493625
Sheep_40	1	91	90	1	213	34	4.089356036
Sheep_20	1	90	89	1	173	34	4.089356036
Sheep_3	1	96	95	1	204	33.8	4.065301001
Sheep_14	1	90	89	1	178	33.5	4.029218448
Sheep_46	1	94	93	1	175	33.5	4.029218448
Sheep_68	1	88	87	1	154	33.5	4.029218448
Sheep_58	1	87	86	1	195	33.5	4.029218448
Sheep_15	1	101	100	1	188	33.4	4.01719093
Sheep_19	1	88	87	1	154	33	3.969080859
Sheep_11	1	104	103	1	179	32.9	3.957053341
Sheep_72	1	88	87	1	154	32.5	3.90894327
Sheep_32	1	94	93	1	182	32	3.848805681
Sheep_1	1	90	89	1	160	31.8	3.824750646
Sheep_17	1	106	105	1	184	31.6	3.80069561
Sheep_76	1	90	89	1	158	31.5	3.788668093
Sheep_9	1	99	98	1	207	31.3	3.764613057
Sheep_39	1	87	86	1	151	31	3.728530504
Sheep_23	1	86	85	1	152	31	3.728530504
Sheep_33	1	95	94	1	150	31	3.728530504
Sheep_18	1	110	109	1	179	30.9	3.716502986
Sheep_16	1	100	99	1	173	30.2	3.632310362
Sheep_9	1	99	98	1	195	30	3.608255326
Sheep_75	1	94	93	1	148	30	3.608255326
Sheep_42	1	87	86	1	248	29.7	3.572172773
Sheep_42	1	87	86	1	221	28.5	3.42784256
Sheep_51	1	90	89	1	181	28.5	3.42784256
Sheep_61	1	91	90	1	153	28.5	3.42784256
Sheep_3	1	96	95	1	184	28.3	3.403787524
Sheep_21	1	99	98	1	150	28.1	3.379732489
Sheep_11	1	104	103	1	153	27.7	3.331622418
Sheep_9	1	99	98	1	187	27.7	3.331622418
Sheep_32	1	94	93	1	163	27.5	3.307567382
Sheep_16	1	100	99	1	152	26.4	3.175264687
Sheep_15	1	101	100	1	151	26.3	3.163237169
Sheep_9	1	99	98	1	151	25.4	3.05498951
Sheep_17	1	106	105	1	151	25.3	3.042961992
Sheep_42	1	87	86	1	179	24.5	2.94674185
Sheep_58	1	87	86	1	154	24	2.886604261
Sheep_8	1	101	100	1	151	23.8	2.862549225
Sheep_3	1	96	95	1	166	23.8	2.862549225
Sheep_40	1	91	90	1	157	23.5	2.826466672
Sheep_50	1	86	84	2	232	80.5	7.659276534
Sheep_45	1	85	83	2	223	79.5	7.564130242
Sheep_31	1	102	100	2	256	74.7	7.107428039
Sheep_48	1	89	87	2	254	74.5	7.08839878
Sheep_4	1	112	110	2	248	71.8	6.831503791
Sheep_73	1	89	87	2	227	71.5	6.802959903
Sheep_31	1	102	100	2	231	71.1	6.764901386
Sheep_1	1	91	89	2	214	71	6.755386757
Sheep_53	1	89	87	2	210	71	6.755386757
Sheep_23	1	87	85	2	235	70.5	6.707813611
Sheep_41	1	92	90	2	243	70.25	6.684027038
Sheep_16	1	101	99	2	266	69.5	6.612667319
Sheep_45	1	85	83	2	182	68.5	6.517521026
Sheep_11	1	105	103	2	251	68.3	6.498491768
Sheep_19	1	89	87	2	244	68	6.46994788
Sheep_60	1	89	87	2	187	68	6.46994788
Sheep_7	1	91	89	2	229	68	6.46994788
Sheep_50	1	86	84	2	182	68	6.46994788
Sheep_55	1	90	88	2	216	67.75	6.446161307
Sheep_4	1	112	110	2	235	67.7	6.441403992
Sheep_71	1	89	87	2	256	66	6.279655295
Sheep_18	1	111	109	2	262	65.8	6.260626037
Sheep_11	1	105	103	2	224	65.8	6.260626037
Sheep_31	1	102	100	2	211	65.6	6.241596778
Sheep_16	1	101	99	2	241	65.6	6.241596778
Sheep_48	1	89	87	2	196	65.5	6.232082149
Sheep_68	1	89	87	2	213	65.5	6.232082149
Sheep_72	1	89	87	2	223	65.25	6.208295576
Sheep_43	1	88	86	2	192	65.25	6.208295576
Sheep_70	1	88	86	2	192	64.25	6.113149284
Sheep_4	1	112	110	2	217	64	6.089362711
Sheep_11	1	105	103	2	215	64	6.089362711
Sheep_28	1	86	84	2	241	64	6.089362711
Sheep_76	1	91	89	2	215	64	6.089362711
Sheep_20	1	91	89	2	229	64	6.089362711
Sheep_16	1	101	99	2	212	63.6	6.051304194
Sheep_49	1	88	86	2	191	63.25	6.018002991
Sheep_76	1	91	89	2	229	63	5.994216418
Sheep_73	1	89	87	2	195	63	5.994216418
Sheep_62	1	89	87	2	255	62.5	5.946643272
Sheep_45	1	85	83	2	156	62.5	5.946643272
Sheep_36	1	88	86	2	237	61.5	5.85149698
Sheep_28	1	86	84	2	179	61.5	5.85149698
Sheep_19	1	89	87	2	223	61.5	5.85149698
Sheep_65	1	89	87	2	225	61.5	5.85149698
Sheep_21	1	100	98	2	225	61.1	5.813438463
Sheep_72	1	89	87	2	196	60.75	5.78013726
Sheep_53	1	89	87	2	174	60.7	5.775379946
Sheep_60	1	89	87	2	156	60.5	5.756350687
Sheep_40	1	92	90	2	228	60	5.708777541
Sheep_39	1	88	86	2	192	60	5.708777541
Sheep_55	1	90	88	2	170	60	5.708777541
Sheep_27	1	105	103	2	155	59.5	5.661204395
Sheep_31	1	102	100	2	184	59.3	5.642175137
Sheep_11	1	105	103	2	194	59.2	5.632660507
Sheep_45	1	85	83	2	153	59	5.613631249
Sheep_4	1	112	110	2	205	58.1	5.527999586
Sheep_54	1	88	86	2	154	57.5	5.47091181
Sheep_33	1	96	94	2	202	57.5	5.47091181
Sheep_4	1	112	110	2	184	57.2	5.442367923
Sheep_18	1	111	109	2	211	57.2	5.442367923
Sheep_75	1	95	93	2	217	57	5.423338664
Sheep_65	1	89	87	2	187	57	5.423338664
Sheep_61	1	92	90	2	239	57	5.423338664
Sheep_71	1	89	87	2	196	56.75	5.399552091
Sheep_17	1	107	105	2	217	56.5	5.375765518
Sheep_36	1	88	86	2	191	56.5	5.375765518
Sheep_16	1	101	99	2	193	56.3	5.356736259
Sheep_52	1	90	88	2	240	56.25	5.351978945
Sheep_19	1	89	87	2	185	56	5.328192372
Sheep_67	1	89	87	2	213	56	5.328192372
Sheep_50	1	86	84	2	151	56	5.328192372
Sheep_42	1	88	86	2	257	55.5	5.280619226
Sheep_3	1	97	95	2	246	55.2	5.252075338
Sheep_21	1	100	98	2	200	54.5	5.185472933
Sheep_1	1	91	89	2	153	54.5	5.185472933
Sheep_15	1	102	100	2	256	54.3	5.166443675
Sheep_75	1	95	93	2	197	54	5.137899787
Sheep_8	1	102	100	2	256	53.8	5.118870529
Sheep_51	1	91	89	2	215	53.5	5.090326641
Sheep_43	1	88	86	2	154	53.5	5.090326641
Sheep_42	1	88	86	2	221	53.25	5.066540068
Sheep_49	1	88	86	2	154	53	5.042753495
Sheep_63	1	90	88	2	159	52.75	5.018966922
Sheep_58	1	88	86	2	222	52.5	4.995180349
Sheep_11	1	105	103	2	171	52.2	4.966636461
Sheep_53	1	89	87	2	154	52.2	4.966636461
Sheep_47	1	90	88	2	167	52	4.947607202
Sheep_75	1	95	93	2	182	51.5	4.900034056
Sheep_73	1	89	87	2	158	51.5	4.900034056
Sheep_33	1	96	94	2	184	51.5	4.900034056
Sheep_4	1	112	110	2	153	51.4	4.890519427
Sheep_16	1	101	99	2	178	51.3	4.881004798
Sheep_15	1	102	100	2	231	51.1	4.861975539
Sheep_23	1	87	85	2	151	51	4.85246091
Sheep_32	1	95	93	2	206	50.75	4.828674337
Sheep_39	1	88	86	2	154	50.5	4.804887764
Sheep_18	1	111	109	2	186	50.4	4.795373135
Sheep_31	1	102	100	2	157	49.9	4.747799988
Sheep_9	1	100	98	2	225	49.9	4.747799988
Sheep_67	1	89	87	2	185	49.75	4.733528045
Sheep_8	1	102	100	2	225	49.7	4.72877073
Sheep_71	1	89	87	2	169	49.5	4.709741471
Sheep_72	1	89	87	2	152	49.3	4.690712213
Sheep_7	1	91	89	2	152	48.5	4.614595179
Sheep_58	1	88	86	2	191	48.5	4.614595179
Sheep_11	1	105	103	2	155	48.3	4.595565921
Sheep_48	1	89	87	2	151	48	4.567022033
Sheep_15	1	102	100	2	211	47.9	4.557507404
Sheep_41	1	92	90	2	153	47.5	4.519448887
Sheep_62	1	89	87	2	169	47.5	4.519448887
Sheep_21	1	100	98	2	172	47.3	4.500419628
Sheep_36	1	88	86	2	154	47	4.471875741
Sheep_32	1	95	93	2	227	46.75	4.448089168
Sheep_65	1	89	87	2	156	46.6	4.433817224
Sheep_76	1	91	89	2	157	46.5	4.424302594
Sheep_42	1	88	86	2	185	46.5	4.424302594
Sheep_46	1	95	93	2	252	46.25	4.400516021
Sheep_68	1	89	87	2	151	46.2	4.395758707
Sheep_28	1	86	84	2	155	46	4.376729448
Sheep_14	1	91	89	2	152	46	4.376729448
Sheep_32	1	95	93	2	183	46	4.376729448
Sheep_9	1	100	98	2	200	45.4	4.319641673
Sheep_75	1	95	93	2	156	44.7	4.253039268
Sheep_18	1	111	109	2	160	44	4.186436864
Sheep_8	1	102	100	2	198	44	4.186436864
Sheep_3	1	97	95	2	180	44	4.186436864
Sheep_32	1	95	93	2	176	44	4.186436864
Sheep_33	1	96	94	2	161	44	4.186436864
Sheep_19	1	89	87	2	151	43.5	4.138863717
Sheep_17	1	107	105	2	166	43.4	4.129349088
Sheep_40	1	92	90	2	150	42.5	4.043717425
Sheep_51	1	91	89	2	166	42.5	4.043717425
Sheep_15	1	102	100	2	184	42.4	4.034202796
Sheep_67	1	89	87	2	151	42.2	4.015173537
Sheep_58	1	88	86	2	155	42	3.996144279
Sheep_61	1	92	90	2	156	42	3.996144279
Sheep_16	1	101	99	2	150	41.3	3.929541874
Sheep_46	1	95	93	2	206	41.25	3.92478456
Sheep_62	1	89	87	2	151	40.7	3.872454099
Sheep_9	1	100	98	2	180	40.6	3.86293947
Sheep_20	1	91	89	2	152	40.5	3.85342484
Sheep_21	1	100	98	2	149	40.2	3.824880953
Sheep_52	1	90	88	2	160	39	3.710705402
Sheep_42	1	88	86	2	155	39	3.710705402
Sheep_46	1	95	93	2	187	38.5	3.663132256
Sheep_9	1	100	98	2	170	38.4	3.653617626
Sheep_15	1	102	100	2	163	37.2	3.539442076
Sheep_32	1	95	93	2	156	36.5	3.472839671
Sheep_3	1	97	95	2	150	35.2	3.349149491
Sheep_31	1	103	100	3	265	91.5	9.038508057
Sheep_53	1	90	87	3	216	88.25	8.717468153
Sheep_31	1	103	100	3	249	87.2	8.613747569
Sheep_48	1	90	87	3	250	85.75	8.470514381
Sheep_55	1	91	88	3	229	85	8.396428249
Sheep_54	1	89	86	3	258	84.75	8.371732872
Sheep_21	1	101	98	3	261	81.3	8.030936667
Sheep_1	1	92	89	3	199	81	8.001302214
Sheep_55	1	91	88	3	194	81	8.001302214
Sheep_68	1	90	87	3	250	81	8.001302214
Sheep_60	1	90	87	3	266	80.75	7.976606837
Sheep_16	1	102	99	3	252	80.6	7.96178961
Sheep_11	1	106	103	3	221	80.5	7.95191146
Sheep_21	1	101	98	3	236	80.1	7.912398856
Sheep_21	1	101	98	3	212	79.9	7.892642554
Sheep_65	1	90	87	3	216	79.75	7.877825328
Sheep_71	1	90	87	3	250	79.25	7.828434574
Sheep_72	1	90	87	3	216	79	7.803739196
Sheep_43	1	89	86	3	211	77.75	7.68026231
Sheep_31	1	103	100	3	219	77	7.606176179
Sheep_75	1	96	93	3	241	76.5	7.556785424
Sheep_45	1	86	83	3	152	76	7.50739467
Sheep_49	1	89	86	3	194	75.75	7.482699293
Sheep_73	1	90	87	3	190	75.75	7.482699293
Sheep_31	1	103	100	3	189	75.1	7.418491312
Sheep_52	1	91	88	3	229	75	7.408613161
Sheep_73	1	90	87	3	179	74.75	7.383917784
Sheep_62	1	90	87	3	250	74.5	7.359222407
Sheep_17	1	108	105	3	243	74.3	7.339466105
Sheep_53	1	90	87	3	168	74.25	7.334527029
Sheep_16	1	102	99	3	225	74.2	7.329587954
Sheep_18	1	112	109	3	212	74.1	7.319709803
Sheep_40	1	93	90	3	266	74	7.309831652
Sheep_48	1	90	87	3	172	72.25	7.136964012
Sheep_21	1	101	98	3	193	72.2	7.132024936
Sheep_9	1	101	98	3	261	72.2	7.132024936
Sheep_76	1	92	89	3	199	72	7.112268635
Sheep_1	1	92	89	3	150	71.5	7.06287788
Sheep_75	1	96	93	3	206	71.5	7.06287788
Sheep_41	1	93	90	3	214	71	7.013487126
Sheep_20	1	92	89	3	161	71	7.013487126
Sheep_18	1	112	109	3	196	70.9	7.003608975
Sheep_16	1	102	99	3	204	70.8	6.993730824
Sheep_46	1	96	93	3	233	70.25	6.939400994
Sheep_9	1	101	98	3	212	70	6.914705617
Sheep_9	1	101	98	3	236	70	6.914705617
Sheep_11	1	106	103	3	176	69.5	6.865314863
Sheep_68	1	90	87	3	172	69.5	6.865314863
Sheep_41	1	93	90	3	189	69.25	6.840619485
Sheep_7	1	92	89	3	150	68.25	6.741837977
Sheep_75	1	96	93	3	188	67.75	6.692447222
Sheep_8	1	103	100	3	239	67.6	6.677629996
Sheep_15	1	103	100	3	240	67.6	6.677629996
Sheep_39	1	89	86	3	169	67	6.618361091
Sheep_67	1	90	87	3	176	66.5	6.568970336
Sheep_72	1	90	87	3	172	66.5	6.568970336
Sheep_58	1	89	86	3	233	66.5	6.568970336
Sheep_54	1	89	86	3	156	66.4	6.559092185
Sheep_16	1	102	99	3	185	65.8	6.49982328
Sheep_71	1	90	87	3	172	65.75	6.494884205
Sheep_47	1	91	88	3	155	65.5	6.470188827
Sheep_65	1	90	87	3	168	65.5	6.470188827
Sheep_23	1	88	85	3	157	65.3	6.450432526
Sheep_21	1	101	98	3	171	65	6.420798073
Sheep_49	1	89	86	3	157	64.8	6.401041771
Sheep_33	1	97	94	3	183	64.7	6.39116362
Sheep_4	1	113	110	3	163	64.5	6.371407319
Sheep_28	1	87	84	3	165	64	6.322016564
Sheep_17	1	108	105	3	185	63.5	6.27262581
Sheep_43	1	89	86	3	169	63.5	6.27262581
Sheep_32	1	96	93	3	202	63	6.223235055
Sheep_31	1	103	100	3	155	62.9	6.213356904
Sheep_15	1	103	100	3	219	62.9	6.213356904
Sheep_41	1	93	90	3	159	62.5	6.173844301
Sheep_55	1	91	88	3	152	62.25	6.149148924
Sheep_8	1	103	100	3	219	62	6.124453547
Sheep_43	1	89	86	3	156	62	6.124453547
Sheep_39	1	89	86	3	156	61.7	6.094819094
Sheep_46	1	96	93	3	204	61.25	6.050367415
Sheep_76	1	92	89	3	150	61	6.025672038
Sheep_42	1	89	86	3	211	61	6.025672038
Sheep_70	1	89	86	3	157	60.5	5.976281283
Sheep_18	1	112	109	3	149	60.4	5.966403132
Sheep_32	1	96	93	3	183	60.25	5.951585906
Sheep_40	1	93	90	3	191	59.5	5.877499774
Sheep_11	1	106	103	3	151	59.4	5.867621624
Sheep_36	1	89	86	3	156	59	5.82810902
Sheep_58	1	89	86	3	196	58.75	5.803413643
Sheep_21	1	101	98	3	150	58.6	5.788596417
Sheep_46	1	96	93	3	183	58	5.729327511
Sheep_62	1	90	87	3	172	58	5.729327511
Sheep_8	1	103	100	3	189	57.4	5.670058606
Sheep_75	1	96	93	3	158	57.25	5.65524138
Sheep_52	1	91	88	3	172	57.25	5.65524138
Sheep_4	1	113	110	3	142	57.2	5.650302304
Sheep_3	1	98	95	3	194	57	5.630546002
Sheep_17	1	108	105	3	160	56.6	5.591033399
Sheep_15	1	103	100	3	177	55.5	5.482373739
Sheep_33	1	97	94	3	159	55.4	5.472495588
Sheep_9	1	101	98	3	171	55	5.432982985
Sheep_52	1	91	88	3	152	55	5.432982985
Sheep_16	1	102	99	3	156	54.9	5.423104834
Sheep_3	1	98	95	3	170	54.7	5.403348532
Sheep_61	1	93	90	3	159	54.5	5.38359223
Sheep_8	1	103	100	3	168	52	5.136638458
Sheep_40	1	93	90	3	153	51.75	5.111943081
Sheep_9	1	101	98	3	151	51.5	5.087247704
Sheep_58	1	89	86	3	157	51	5.03785695
Sheep_15	1	103	100	3	163	50.8	5.018100648
Sheep_42	1	89	86	3	152	50.8	5.018100648
Sheep_32	1	96	93	3	161	50	4.939075441
Sheep_46	1	96	93	3	158	45.5	4.494558651
Sheep_3	1	98	95	3	150	44.3	4.37602084
Sheep_45	1	87	83	4	206	110.5	10.48453062
Sheep_60	1	91	87	4	229	104.5	9.915234843
Sheep_65	1	91	87	4	232	99.75	9.46454235
Sheep_1	1	93	89	4	252	98	9.298497747
Sheep_48	1	91	87	4	229	98	9.298497747
Sheep_53	1	91	87	4	229	98	9.298497747
Sheep_45	1	87	83	4	160	96.5	9.156173802
Sheep_68	1	91	87	4	234	95.5	9.061291172
Sheep_22	1	105	101	4	180	94.2	8.937943753
Sheep_31	1	104	100	4	198	94	8.918967227
Sheep_53	1	91	87	4	194	93.5	8.871525912
Sheep_65	1	91	87	4	205	93.25	8.847805254
Sheep_50	1	88	84	4	165	93	8.824084597
Sheep_21	1	102	98	4	256	90.8	8.615342811
Sheep_31	1	104	100	4	175	88.8	8.42557755
Sheep_11	1	107	103	4	213	86.3	8.188370975
Sheep_76	1	93	89	4	252	85.5	8.112464871
Sheep_20	1	93	89	4	252	85.5	8.112464871
Sheep_7	1	93	89	4	189	85	8.065023556
Sheep_16	1	103	99	4	219	84.9	8.055535293
Sheep_60	1	91	87	4	155	84.5	8.017582241
Sheep_71	1	91	87	4	229	84.5	8.017582241
Sheep_62	1	91	87	4	229	82.5	7.827816981
Sheep_17	1	109	105	4	233	82	7.780375666
Sheep_31	1	104	100	4	158	79.7	7.562145617
Sheep_11	1	107	103	4	170	78.8	7.47675125
Sheep_49	1	90	86	4	177	78.2	7.419821672
Sheep_1	1	93	89	4	151	77.75	7.377124488
Sheep_9	1	102	98	4	252	77.6	7.362892094
Sheep_72	1	91	87	4	167	77.5	7.353403831
Sheep_16	1	103	99	4	177	77.2	7.324939042
Sheep_21	1	102	98	4	185	77.2	7.324939042
Sheep_47	1	92	88	4	159	76.5	7.258521201
Sheep_9	1	102	98	4	236	76	7.211079885
Sheep_61	1	94	90	4	243	76	7.211079885
Sheep_53	1	91	87	4	152	75.5	7.16363857
Sheep_39	1	90	86	4	169	75.25	7.139917913
Sheep_8	1	104	100	4	198	74.9	7.106708992
Sheep_11	1	107	103	4	153	74.8	7.097220729
Sheep_75	1	97	93	4	183	74.7	7.087732466
Sheep_65	1	91	87	4	152	74	7.021314625
Sheep_3	1	99	95	4	230	73.8	7.002338099
Sheep_28	1	88	84	4	168	73.5	6.97387331
Sheep_20	1	93	89	4	157	73.5	6.97387331
Sheep_48	1	91	87	4	152	73.5	6.97387331
Sheep_7	1	93	89	4	152	73.5	6.97387331
Sheep_17	1	109	105	4	181	73.2	6.945408521
Sheep_1	1	93	89	4	189	72.75	6.902711338
Sheep_67	1	91	87	4	155	72.5	6.87899068
Sheep_43	1	90	86	4	172	72.5	6.87899068
Sheep_15	1	104	100	4	198	72.4	6.869502417
Sheep_8	1	104	100	4	175	72	6.831549365
Sheep_71	1	91	87	4	155	71.2	6.755643261
Sheep_36	1	90	86	4	179	70	6.641784105
Sheep_41	1	94	90	4	169	70	6.641784105
Sheep_72	1	91	87	4	152	69.5	6.59434279
Sheep_76	1	93	89	4	157	69	6.546901475
Sheep_68	1	91	87	4	152	69	6.546901475
Sheep_15	1	104	100	4	175	68.5	6.49946016
Sheep_9	1	102	98	4	204	68.5	6.49946016
Sheep_58	1	90	86	4	249	68.5	6.49946016
Sheep_46	1	97	93	4	156	67.6	6.414065793
Sheep_41	1	94	90	4	149	67.5	6.40457753
Sheep_70	1	90	86	4	176	67.2	6.376112741
Sheep_75	1	97	93	4	156	67.2	6.376112741
Sheep_17	1	109	105	4	152	67	6.357136215
Sheep_23	1	89	85	4	157	66.5	6.3096949
Sheep_16	1	103	99	4	159	65.8	6.243277059
Sheep_21	1	102	98	4	156	65.8	6.243277059
Sheep_3	1	99	95	4	191	65.8	6.243277059
Sheep_62	1	91	87	4	152	65.5	6.21481227
Sheep_61	1	94	90	4	182	65.5	6.21481227
Sheep_40	1	94	90	4	175	65	6.167370955
Sheep_33	1	98	94	4	151	64.3	6.100953114
Sheep_8	1	104	100	4	158	64	6.072488325
Sheep_40	1	94	90	4	155	63.5	6.02504701
Sheep_42	1	90	86	4	174	62.2	5.90169959
Sheep_15	1	104	100	4	158	62	5.882723064
Sheep_32	1	97	93	4	152	57.2	5.42728644
Sheep_9	1	102	98	4	170	56.5	5.360868599
Sheep_3	1	99	95	4	150	55.4	5.256497706
Sheep_50	1	89	84	5	195	106.5	9.559330462
Sheep_45	1	88	83	5	181	104.2	9.352884828
Sheep_26	1	101	96	5	188	101.9	9.146439194
Sheep_49	1	91	86	5	229	101.5	9.110535605
Sheep_31	1	105	100	5	185	101	9.065656119
Sheep_27	1	108	103	5	243	100.8	9.047704325
Sheep_41	1	95	90	5	233	97	8.706620233
Sheep_53	1	92	87	5	187	97	8.706620233
Sheep_20	1	94	89	5	243	96.5	8.661740748
Sheep_60	1	92	87	5	155	96.5	8.661740748
Sheep_43	1	91	86	5	229	96	8.616861262
Sheep_21	1	103	98	5	220	94.4	8.473246907
Sheep_54	1	91	86	5	229	94	8.437343319
Sheep_50	1	89	84	5	157	92.5	8.302704862
Sheep_71	1	92	87	5	165	90	8.078307433
Sheep_31	1	105	100	5	152	89.2	8.006500256
Sheep_17	1	110	105	5	235	86.7	7.782102827
Sheep_21	1	103	98	5	178	86.7	7.782102827
Sheep_46	1	98	93	5	192	85.8	7.701319753
Sheep_41	1	95	90	5	182	84.5	7.58463309
Sheep_36	1	91	86	5	190	84	7.539753604
Sheep_52	1	93	88	5	197	84	7.539753604
Sheep_53	1	92	87	5	150	83.75	7.517313861
Sheep_48	1	92	87	5	154	83.5	7.494874118
Sheep_68	1	92	87	5	154	83.5	7.494874118
Sheep_61	1	95	90	5	255	83.25	7.472434376
Sheep_8	1	105	100	5	185	83.1	7.45897053
Sheep_75	1	98	93	5	192	83.1	7.45897053
Sheep_1	1	94	89	5	169	82.5	7.405115147
Sheep_62	1	92	87	5	171	81.75	7.337795918
Sheep_9	1	103	98	5	219	81.5	7.315356175
Sheep_49	1	91	86	5	157	81.2	7.288428484
Sheep_1	1	94	89	5	149	80.2	7.198669512
Sheep_17	1	110	105	5	178	79.5	7.135838232
Sheep_15	1	105	100	5	180	78.8	7.073006952
Sheep_23	1	90	85	5	171	78.2	7.01915157
Sheep_40	1	95	90	5	233	77.75	6.978760032
Sheep_39	1	91	86	5	155	77.5	6.95632029
Sheep_43	1	91	86	5	157	77.2	6.929392598
Sheep_33	1	99	94	5	191	77.2	6.929392598
Sheep_46	1	98	93	5	150	77	6.911440804
Sheep_71	1	92	87	5	150	77	6.911440804
Sheep_32	1	98	93	5	192	76.8	6.893489009
Sheep_61	1	95	90	5	209	76.75	6.889001061
Sheep_76	1	94	89	5	169	76.5	6.866561318
Sheep_41	1	95	90	5	164	76.5	6.866561318
Sheep_58	1	91	86	5	229	76	6.821681832
Sheep_7	1	94	89	5	169	75.8	6.803730038
Sheep_21	1	103	98	5	159	74.9	6.722946964
Sheep_40	1	95	90	5	209	74.75	6.709483118
Sheep_20	1	94	89	5	169	73.8	6.624212095
Sheep_52	1	93	88	5	168	73.25	6.574844661
Sheep_8	1	105	100	5	152	72.9	6.543429021
Sheep_20	1	94	89	5	149	72.5	6.507525432
Sheep_7	1	94	89	5	151	72.5	6.507525432
Sheep_9	1	103	98	5	178	72.2	6.480597741
Sheep_75	1	98	93	5	150	72	6.462645946
Sheep_76	1	94	89	5	151	71.8	6.444694152
Sheep_28	1	89	84	5	157	71	6.372886975
Sheep_70	1	91	86	5	157	69.7	6.256200312
Sheep_58	1	91	86	5	194	69.5	6.238248518
Sheep_15	1	105	100	5	152	69.2	6.211320826
Sheep_17	1	110	105	5	157	69	6.193369032
Sheep_42	1	91	86	5	178	69	6.193369032
Sheep_40	1	95	90	5	173	68	6.10361006
Sheep_33	1	99	94	5	153	65.4	5.870236735
Sheep_32	1	98	93	5	151	64.9	5.825357249
Sheep_61	1	95	90	5	162	64.25	5.767013917
Sheep_9	1	103	98	5	159	62.9	5.645839306
Sheep_58	1	91	86	5	152	55.5	4.981622917
Sheep_31	1	106	100	6	221	120	9.773777056
Sheep_1	1	95	89	6	233	110.5	9.000019705
Sheep_31	1	106	100	6	176	108.8	8.861557864
Sheep_45	1	89	83	6	211	106.5	8.674227137
Sheep_60	1	93	87	6	168	103.75	8.450244746
Sheep_7	1	95	89	6	255	103.75	8.450244746
Sheep_41	1	96	90	6	241	103.5	8.42988271
Sheep_7	1	95	89	6	232	98.5	8.022642
Sheep_46	1	99	93	6	235	98.3	8.006352371
Sheep_1	1	95	89	6	182	98	7.981917929
Sheep_45	1	89	83	6	169	96.5	7.859745716
Sheep_68	1	93	87	6	191	94.75	7.717211467
Sheep_46	1	99	93	6	191	93.1	7.582822032
Sheep_43	1	92	86	6	159	92.25	7.513591111
Sheep_17	1	111	105	6	231	91.7	7.468794633
Sheep_49	1	92	86	6	154	90.25	7.350694827
Sheep_7	1	95	89	6	182	90	7.330332792
Sheep_1	1	95	89	6	162	86.75	7.06562633
Sheep_9	1	104	98	6	198	86	7.004540223
Sheep_40	1	96	90	6	241	84.5	6.88236801
Sheep_36	1	92	86	6	195	83.25	6.780557832
Sheep_7	1	95	89	6	163	82.9	6.752050983
Sheep_61	1	96	90	6	204	81.25	6.617661548
Sheep_9	1	104	98	6	178	81	6.597299513
Sheep_68	1	93	87	6	170	81	6.597299513
Sheep_39	1	92	86	6	154	80.5	6.556575441
Sheep_8	1	106	100	6	153	79.9	6.507706556
Sheep_33	1	100	94	6	189	79.2	6.450692857
Sheep_46	1	99	93	6	153	79	6.434403228
Sheep_23	1	91	85	6	157	78.2	6.369244715
Sheep_40	1	96	90	6	204	78	6.352955086
Sheep_76	1	95	89	6	162	78	6.352955086
Sheep_15	1	106	100	6	153	74.5	6.067886589
Sheep_28	1	90	84	6	169	74.2	6.043452146
Sheep_32	1	99	93	6	191	74	6.027162518
Sheep_9	1	104	98	6	158	73.6	5.994583261
Sheep_40	1	96	90	6	183	73.5	5.986438447
Sheep_41	1	96	90	6	163	73.25	5.966076411
Sheep_36	1	92	86	6	154	72.25	5.884628269
Sheep_58	1	92	86	6	154	70	5.701369949
Sheep_61	1	96	90	6	161	66.75	5.436663487
Sheep_40	1	96	90	6	160	64	5.212681096
Sheep_32	1	99	93	6	154	58.6	4.772861129
Sheep_1	1	96	89	7	241	119.3	10.48427224
Sheep_31	1	107	100	7	213	118.3	10.39639066
Sheep_31	1	107	100	7	172	101	8.876039365
Sheep_31	1	107	100	7	153	99	8.700276209
Sheep_43	1	93	86	7	248	99	8.700276209
Sheep_7	1	96	89	7	197	96.5	8.480572265
Sheep_8	1	107	100	7	213	94.5	8.304809109
Sheep_46	1	100	93	7	189	94.4	8.296020951
Sheep_39	1	93	86	7	191	93.25	8.194957136
Sheep_1	1	96	89	7	163	91.25	8.019193981
Sheep_76	1	96	89	7	197	91.25	8.019193981
Sheep_33	1	101	94	7	188	86.5	7.601756486
Sheep_9	1	105	98	7	180	86.3	7.58418017
Sheep_76	1	96	89	7	178	86.25	7.579786091
Sheep_8	1	107	100	7	170	85.5	7.513874908
Sheep_15	1	107	100	7	172	85.5	7.513874908
Sheep_7	1	96	89	7	163	84	7.382052541
Sheep_41	1	97	90	7	156	83.1	7.302959121
Sheep_28	1	91	84	7	171	82	7.206289385
Sheep_8	1	107	100	7	153	81.8	7.18871307
Sheep_15	1	107	100	7	153	79.2	6.960220967
Sheep_43	1	93	86	7	155	77	6.766881496
Sheep_61	1	97	90	7	197	76.3	6.705364392
Sheep_76	1	96	89	7	161	75.75	6.657029524
Sheep_58	1	93	86	7	158	73	6.415355185
Sheep_9	1	105	98	7	152	72.4	6.362626238
Sheep_61	1	97	90	7	179	72.2	6.345049922
Sheep_32	1	100	93	7	189	71.3	6.265956502
Sheep_7	1	97	89	8	240	109	9.135718208
Sheep_1	1	97	89	8	197	106	8.884276422
Sheep_9	1	106	98	8	221	99.5	8.339485887
Sheep_15	1	108	100	8	253	98.5	8.255671958
Sheep_41	1	98	90	8	192	98.1	8.222146387
Sheep_46	1	101	93	8	188	97.4	8.163476637
Sheep_8	1	108	100	8	198	95.8	8.029374352
Sheep_1	1	97	89	8	164	94.7	7.93717903
Sheep_15	1	108	100	8	198	92.6	7.76116978
Sheep_76	1	97	89	8	197	90.8	7.610304709
Sheep_43	1	94	86	8	181	89	7.459439638
Sheep_40	1	98	90	8	192	84.9	7.115802531
Sheep_76	1	97	89	8	175	82.9	6.948174674
Sheep_41	1	98	90	8	151	82.7	6.931411888
Sheep_28	1	92	84	8	195	81.5	6.830835174
Sheep_43	1	94	86	8	151	81	6.78892821
Sheep_61	1	98	90	8	192	79.5	6.663207317
Sheep_32	1	101	93	8	188	77.4	6.487198067
Sheep_58	1	94	86	8	172	74.8	6.269281853
Sheep_40	1	98	90	8	151	74	6.20223071
Sheep_61	1	98	90	8	151	71.5	5.992695889
Sheep_28	1	92	84	8	156	70.5	5.90888196
Sheep_58	1	94	86	8	151	69.8	5.85021221
Sheep_43	1	95	86	9	255	110.25	8.338416238
Sheep_8	1	109	100	9	233	105.6	7.986727934
Sheep_43	1	95	86	9	209	100.25	7.582097305
Sheep_9	1	107	98	9	213	92.7	7.01107651
Sheep_8	1	109	100	9	175	91.1	6.890065481
Sheep_7	1	98	89	9	150	89.7	6.78418083
Sheep_9	1	107	98	9	170	83.2	6.292573524
Sheep_40	1	99	90	9	188	83.1	6.285010335
Sheep_58	1	95	86	9	197	83	6.277447145
Sheep_8	1	109	100	9	152	82.6	6.247194388
Sheep_43	1	95	86	9	155	82.2	6.216941631
Sheep_76	1	98	89	9	154	79.5	6.012735519
Sheep_58	1	95	86	9	180	78.5	5.937103625
Sheep_9	1	107	98	9	153	77.9	5.891724489
Sheep_36	1	95	86	9	163	76	5.748023892
Sheep_58	1	95	86	9	163	73.25	5.540036185
Sheep_15	1	110	100	9	235	99.4	7.517810196
Sheep_43	1	96	86	9	197	98.5	7.449741492
Sheep_43	1	96	86	9	163	83.5	6.315263092
Sheep_15	1	110	100	9	157	77.2	5.838782164
Sheep_58	1	96	86	9	178	76.25	5.766931865
Sheep_58	1	96	86	9	161	70.5	5.332048479
Sheep_58	1	97	86	9	240	93.3	7.056455646
Sheep_15	1	111	100	9	188	86.7	6.55728515
Sheep_58	1	97	86	9	159	68.3	5.165658313
Sheep_43	1	98	86	9	185	93.8	7.094271593
Sheep_43	1	98	86	9	150	80.2	6.065677844
Sheep_15	1	112	100	9	152	77.3	5.846345353
